# Supplementary material for: 10-Bromo-N,N-di­phenyl­anthracen-9-amine
Source: IUCrdata. 2024 Mar 12;9(Pt 3):x240207. doi: 10.1107/S2414314624002074 (PMC10993562; doi:10.1107/S2414314624002074)
Supplement: Supplementary file 1 [file x-09-x240207-sup1.cif]

##############################################################################
#                                                                            #
# This CIF contains the data for a data article accepted for                 #
# publication in IUCrData. It conforms to the requirements of                #
# Notes for Authors for IUCrData, and has been                               #
# peer reviewed under the auspices of IUCrData.                              #
#                                                                            #
# Full details of the Crystallographic Information File format               #
# are given in the paper "The Crystallographic Information File (CIF):       #
# a New Standard Archive File for Crystallography" by S. R. Hall, F. H.      #
# Allen and I. D. Brown [Acta Cryst. (1991), A47, 655-685].                  #
#                                                                            #
# The current version of the core CIF dictionary is obtainable from          #
# ftp://ftp.iucr.org/pub/cif_core.dic.                                       #
#                                                                            #
# Software is freely available for graphical display of the structure(s)     #
# in this CIF. For information consult the CIF software page                 #
# http://www.iucr.org/resources/cif/software.                                #
#                                                                            #
# This file may be used for bona fide research purposes within the           #
# scientific community so long as proper attribution is given to the data    # 
# article from which it was obtained.                                        #
#                                                                            #
##############################################################################
data_global
_audit_creation_method     'form.cif (version 2.0)'
_journal_data_validation_number     ?
_journal_date_recd_electronic     2024-02-01
_journal_date_accepted     2024-03-03
_journal_name_full     'IUCrData'
_journal_year     2024
_journal_volume     9
_journal_issue      1
_journal_page_first     0
_journal_page_last     0
_journal_paper_category     HO
_journal_paper_doi     10.1107/S2414314624002074
_journal_coeditor_code     HB4462
_publ_contact_author_name     'G.Jerald Maria Antony'
_publ_contact_author_address
;
      Department of Chemistry
      National College
      Thiruchirappalli, Tamil Nadu
      INDIA
;
_publ_contact_author_email     'jerelewin.mine@gmail.com '
_publ_contact_author_fax     ?
_publ_contact_author_phone     ?
_publ_section_title
;
10-Bromo-<i>N</i>,<i>N</i>-diphenylanthracen-9-amine
;
loop_
    _publ_author_name
    _publ_author_footnote
    _publ_author_address
    'K. Sureshkumar' ?
;
Department of Chemistry
National College
Thiruchirappalli
Tamil Nadu
India
(Affiliated to Bharathidasan University, Tiruchirappalli)
;
    'Themmila Khamrang' ?
;
Department of Chemistry
Dhanamanjuri University
Manipur 795 001
India
;
    'Madhukar Hemamalini' ?
;
Department of Chemistry
Mother Teresa Women's University
Kodaikanal
Tamil Nadu, India
;
    'Dhandayutham Saravanan' ?
;
Department of Chemistry
National College
Thiruchirappalli
Tamil Nadu, India
(Affiliated to Bharathidasan University, Tiruchirappalli)
;
    'G. Jerald Maria Antony' ?
;
Department of Chemistry
National College
Thiruchirappalli
Tamil Nadu, India
(Affiliated to Bharathidasan University, Tiruchirappalli)
;
_publ_section_synopsis
;
There are no significant \p--\p or C---H...\p interactions in the extended
structure of the title compound.
;
data_I
_audit_creation_method     'SHELXL-2018/3'
_chemical_name_systematic
;
10-Bromo-<i>N</i>,<i>N</i>-diphenylanthracen-9-amine
;
_chemical_name_common     ?
_chemical_formula_moiety     'C26 H18 Br N'
_chemical_formula_sum     'C26 H18 Br N'
_chemical_formula_iupac     'C26 H18 Br N'
_chemical_formula_weight     424.32
_chemical_melting_point     ?
_space_group_crystal_system     orthorhombic
_space_group_name_H-M_alt     'P b c a'
_space_group_name_Hall     '-P 2ac 2ab'
loop_
    _space_group_symop_operation_xyz
    'x, y, z'
    '-x+1/2, -y, z+1/2'
    '-x, y+1/2, -z+1/2'
    'x+1/2, -y+1/2, -z'
    '-x, -y, -z'
    'x-1/2, y, -z-1/2'
    'x, -y-1/2, z-1/2'
    '-x-1/2, y-1/2, z'
_cell_length_a     8.4890(12)
_cell_length_b     16.400(2)
_cell_length_c     27.936(3)
_cell_angle_alpha     90
_cell_angle_beta     90
_cell_angle_gamma     90
_cell_volume     3889.3(9)
_cell_formula_units_Z     8
_cell_measurement_reflns_used     9307
_cell_measurement_theta_min     3.477
_cell_measurement_theta_max     26.359
_cell_measurement_temperature     293(2)
_exptl_crystal_description     block
_exptl_crystal_colour     colourless
_exptl_crystal_size_max     0.370
_exptl_crystal_size_mid     0.320
_exptl_crystal_size_min     0.290
_exptl_crystal_density_diffrn     1.449
_exptl_crystal_density_meas     ?
_exptl_crystal_density_method     'not measured'
_exptl_crystal_F_000     1728
_exptl_absorpt_coefficient_mu     2.125
_exptl_absorpt_correction_type     multi-scan
_exptl_absorpt_process_details
;
(CrysAlis RED; Agilent, 2012)
;
_exptl_absorpt_correction_T_min     0.5069
_exptl_absorpt_correction_T_max     0.5778
_diffrn_ambient_temperature     293(2)
_diffrn_source     'fine-focus sealed tube'
_diffrn_radiation_type     MoK\a
_diffrn_radiation_wavelength     0.71073
_diffrn_measurement_device_type     'Agilent Xcalibur, Atlas, Gemini'
_diffrn_measurement_method     '\w scans'
_diffrn_detector_area_resol_mean     ?
_diffrn_reflns_number     9307
_diffrn_reflns_av_R_equivalents     0.0440
_diffrn_reflns_av_unetI/netI     0.0806
_diffrn_reflns_theta_min     3.477
_diffrn_reflns_theta_max     26.359
_diffrn_reflns_theta_full     26.000
_diffrn_measured_fraction_theta_max     0.994
_diffrn_measured_fraction_theta_full     0.995
_diffrn_reflns_limit_h_min     -9
_diffrn_reflns_limit_h_max     10
_diffrn_reflns_limit_k_min     -20
_diffrn_reflns_limit_k_max     20
_diffrn_reflns_limit_l_min     -34
_diffrn_reflns_limit_l_max     33
_diffrn_standards_number     0
_diffrn_standards_interval_count     0
_diffrn_standards_interval_time     0
_diffrn_standards_decay_%     0
_refine_special_details
;
All the H atoms were positioned geometrically (C---H = 0.93 A\%) and
refined using a riding model with <i>U</i>~iso~(H) = 1.2 <i>U</i>~eq~(C).
;
_reflns_number_total     3958
_reflns_number_gt     2511
_reflns_threshold_expression     'I > 2\s(I)'
_refine_ls_structure_factor_coef     Fsqd
_refine_ls_matrix_type     full
_refine_ls_R_factor_all     0.0993
_refine_ls_R_factor_gt     0.0525
_refine_ls_wR_factor_gt     0.0886
_refine_ls_wR_factor_ref     0.1094
_refine_ls_goodness_of_fit_ref     1.077
_refine_ls_restrained_S_all     1.077
_refine_ls_number_reflns     3958
_refine_ls_number_parameters     254
_refine_ls_number_restraints     0
_refine_ls_hydrogen_treatment     constr
_refine_ls_weighting_scheme     calc
_refine_ls_weighting_details
                      'w=1/[\s^2^(Fo^2^)+(0.0257P)^2^] where P=(Fo^2^+2Fc^2^)/3'
_atom_sites_solution_hydrogens     geom
_atom_sites_solution_primary     dual
_atom_sites_solution_secondary     ?
_refine_ls_shift/su_max     0.001
_refine_ls_shift/su_mean     0.000
_refine_diff_density_max     0.324
_refine_diff_density_min     -0.448
_refine_ls_extinction_method
;
SHELXL-2018/3 (Sheldrick 2018)
;
_refine_ls_extinction_coef     0.0053(3)
_refine_ls_extinction_expression
                                  'Fc^*^=kFc[1+0.001xFc^2^\l^3^/sin(2\q)]^-1/4^'
loop_
    _atom_type_symbol
    _atom_type_description
    _atom_type_scat_dispersion_real
    _atom_type_scat_dispersion_imag
    _atom_type_scat_source
    'C' 'C' 0.0033 0.0016
                         'International Tables Vol C Tables 4.2.6.8 and 6.1.1.4'
    'H' 'H' 0.0000 0.0000
                         'International Tables Vol C Tables 4.2.6.8 and 6.1.1.4'
    'Br' 'Br' -0.2901 2.4595
                         'International Tables Vol C Tables 4.2.6.8 and 6.1.1.4'
    'N' 'N' 0.0061 0.0033
                         'International Tables Vol C Tables 4.2.6.8 and 6.1.1.4'
_computing_data_collection
;
CrysAlis PRO (Agilent, 2012)
;
_computing_cell_refinement
;
CrysAlis PRO (Agilent, 2012)
;
_computing_data_reduction
;
CrysAlis PRO (Agilent, 2012)
;
_computing_structure_solution
;
<i>SHELXT2018/2</i> (Sheldrick, 2015a)
;
_computing_structure_refinement
;
<i>SHELXL2018/3</i> (Sheldrick, 2015b)
;
_computing_molecular_graphics
;
PLATON (Spek, 2020)
;
_computing_publication_material
;
PLATON (Spek, 2020)
;
loop_
    _atom_site_type_symbol
    _atom_site_label
    _atom_site_fract_x
    _atom_site_fract_y
    _atom_site_fract_z
    _atom_site_U_iso_or_equiv
    _atom_site_adp_type
    _atom_site_calc_flag
    _atom_site_occupancy
    _atom_site_disorder_assembly
    _atom_site_disorder_group
    Br Br1 1.03399(6) 0.27738(3) 0.45892(2) 0.0636(2) Uani d 1 . .
    N N1 0.7773(3) 0.45829(17) 0.63518(9) 0.0375(7) Uani d 1 . .
    C C15 0.6336(4) 0.43220(19) 0.65522(12) 0.0320(8) Uani d 1 . .
    C C14 0.8370(4) 0.4150(2) 0.59378(12) 0.0343(8) Uani d 1 . .
    C C8 0.9751(4) 0.2977(2) 0.55873(13) 0.0348(9) Uani d 1 . .
    C C6 0.8719(4) 0.4056(2) 0.50658(12) 0.0358(8) Uani d 1 . .
    C C16 0.5297(4) 0.3848(2) 0.62905(13) 0.0391(9) Uani d 1 . .
    H H13 0.553092 0.372536 0.597332 0.047 Uiso calc 1 . .
    C C21 0.8715(4) 0.5215(2) 0.65491(11) 0.0351(8) Uani d 1 . .
    C C7 0.9532(4) 0.3325(2) 0.51364(12) 0.0373(9) Uani d 1 . .
    C C13 0.9143(4) 0.3399(2) 0.60012(12) 0.0349(8) Uani d 1 . .
    C C5 0.8115(4) 0.4480(2) 0.54798(11) 0.0346(8) Uani d 1 . .
    C C26 1.0326(4) 0.5107(2) 0.66114(12) 0.0392(9) Uani d 1 . .
    H H23 1.079724 0.462083 0.651752 0.047 Uiso calc 1 . .
    C C20 0.5938(4) 0.4510(3) 0.70287(12) 0.0484(10) Uani d 1 . .
    H H17 0.660305 0.483083 0.721415 0.058 Uiso calc 1 . .
    C C12 0.9361(4) 0.3048(2) 0.64666(13) 0.0414(9) Uani d 1 . .
    H H24 0.896293 0.331417 0.673439 0.050 Uiso calc 1 . .
    C C9 1.0548(4) 0.2222(2) 0.56713(15) 0.0490(10) Uani d 1 . .
    H H27 1.094870 0.193335 0.541178 0.059 Uiso calc 1 . .
    C C1 0.8415(4) 0.4411(2) 0.46022(12) 0.0453(10) Uani d 1 . .
    H H6 0.880669 0.415718 0.432949 0.054 Uiso calc 1 . .
    C C17 0.3931(4) 0.3554(2) 0.64880(14) 0.0486(10) Uani d 1 . .
    H H14 0.326265 0.322997 0.630532 0.058 Uiso calc 1 . .
    C C4 0.7233(4) 0.5212(2) 0.54110(13) 0.0445(9) Uani d 1 . .
    H H3 0.683742 0.549023 0.567501 0.053 Uiso calc 1 . .
    C C19 0.4559(4) 0.4214(3) 0.72170(14) 0.0567(12) Uani d 1 . .
    H H16 0.430422 0.434191 0.753200 0.068 Uiso calc 1 . .
    C C18 0.3540(4) 0.3736(2) 0.69575(13) 0.0505(10) Uani d 1 . .
    H H15 0.261406 0.353978 0.709322 0.061 Uiso calc 1 . .
    C C3 0.6966(4) 0.5506(2) 0.49646(14) 0.0534(10) Uani d 1 . .
    H H4 0.637559 0.597837 0.492550 0.064 Uiso calc 1 . .
    C C11 1.0136(4) 0.2338(2) 0.65207(15) 0.0500(10) Uani d 1 . .
    H H25 1.027900 0.212476 0.682598 0.060 Uiso calc 1 . .
    C C10 1.0736(5) 0.1912(3) 0.61196(16) 0.0559(11) Uani d 1 . .
    H H26 1.126037 0.142003 0.616256 0.067 Uiso calc 1 . .
    C C25 1.1231(5) 0.5716(2) 0.68114(13) 0.0506(10) Uani d 1 . .
    H H22 1.230573 0.563347 0.685389 0.061 Uiso calc 1 . .
    C C2 0.7577(4) 0.5101(3) 0.45570(14) 0.0526(11) Uani d 1 . .
    H H5 0.739522 0.531558 0.425392 0.063 Uiso calc 1 . .
    C C22 0.8063(5) 0.5955(2) 0.66815(14) 0.0603(12) Uani d 1 . .
    H H19 0.699330 0.604758 0.663454 0.072 Uiso calc 1 . .
    C C24 1.0571(6) 0.6439(3) 0.69480(17) 0.0678(14) Uani d 1 . .
    H H21 1.118793 0.684722 0.708352 0.081 Uiso calc 1 . .
    C C23 0.8986(6) 0.6554(3) 0.68822(18) 0.0793(15) Uani d 1 . .
    H H20 0.852705 0.704461 0.697454 0.095 Uiso calc 1 . .
loop_
    _atom_site_aniso_label
    _atom_site_aniso_U_11
    _atom_site_aniso_U_22
    _atom_site_aniso_U_33
    _atom_site_aniso_U_12
    _atom_site_aniso_U_13
    _atom_site_aniso_U_23
    Br1 0.0805(4) 0.0629(3) 0.0473(3) 0.0032(2) 0.0161(2) -0.0246(3)
    N1 0.0372(16) 0.0429(18) 0.0323(15) -0.0014(15) 0.0035(15) -0.0111(15)
    C15 0.0292(18) 0.0375(19) 0.0293(17) 0.0071(16) -0.0006(17) -0.0035(17)
    C14 0.0286(18) 0.039(2) 0.0358(19) -0.0064(16) 0.0069(17) -0.0093(17)
    C8 0.0312(19) 0.034(2) 0.039(2) -0.0035(15) 0.0003(18) -0.0106(18)
    C6 0.0305(18) 0.042(2) 0.0352(18) -0.0103(17) -0.0018(17) -0.0076(18)
    C16 0.044(2) 0.040(2) 0.0335(19) -0.0001(18) 0.0032(19) -0.0130(18)
    C21 0.042(2) 0.0332(18) 0.0300(18) -0.0009(17) -0.0006(18) -0.0016(16)
    C7 0.040(2) 0.040(2) 0.0317(19) -0.0088(17) 0.0050(18) -0.0150(18)
    C13 0.0354(19) 0.035(2) 0.0347(18) -0.0113(16) 0.0047(18) -0.0073(17)
    C5 0.0319(19) 0.0396(19) 0.0323(18) -0.0043(17) 0.0041(17) -0.0048(18)
    C26 0.044(2) 0.038(2) 0.035(2) 0.0000(18) 0.0015(19) 0.0026(18)
    C20 0.037(2) 0.076(3) 0.0315(18) -0.001(2) -0.0016(19) -0.013(2)
    C12 0.042(2) 0.044(2) 0.037(2) -0.0102(18) -0.0008(19) -0.0031(19)
    C9 0.046(2) 0.049(2) 0.053(2) 0.0047(19) 0.000(2) -0.014(2)
    C1 0.044(2) 0.058(2) 0.0338(19) -0.010(2) 0.001(2) -0.006(2)
    C17 0.046(2) 0.053(2) 0.047(2) -0.006(2) -0.001(2) -0.008(2)
    C4 0.039(2) 0.048(2) 0.047(2) 0.0048(19) 0.001(2) -0.010(2)
    C19 0.045(2) 0.089(3) 0.036(2) 0.007(2) 0.006(2) -0.012(2)
    C18 0.034(2) 0.066(3) 0.052(2) -0.002(2) 0.013(2) 0.001(2)
    C3 0.050(2) 0.048(2) 0.062(3) 0.009(2) -0.004(2) 0.008(2)
    C11 0.050(2) 0.053(3) 0.047(2) 0.002(2) -0.006(2) 0.008(2)
    C10 0.047(2) 0.051(3) 0.070(3) 0.009(2) -0.012(2) -0.004(2)
    C25 0.049(2) 0.055(2) 0.048(2) -0.018(2) -0.004(2) 0.009(2)
    C2 0.050(2) 0.068(3) 0.041(2) -0.002(2) -0.003(2) 0.007(2)
    C22 0.058(3) 0.045(2) 0.078(3) 0.011(2) -0.015(2) -0.023(2)
    C24 0.081(4) 0.053(3) 0.070(3) -0.019(3) -0.016(3) -0.005(3)
    C23 0.091(4) 0.049(3) 0.097(4) 0.006(3) -0.014(4) -0.025(3)
_geom_special_details
;
 All esds (except the esd in the dihedral angle between two l.s. planes)
 are estimated using the full covariance matrix.  The cell esds are taken
 into account individually in the estimation of esds in distances, angles
 and torsion angles; correlations between esds in cell parameters are only
 used when they are defined by crystal symmetry.  An approximate (isotropic)
 treatment of cell esds is used for estimating esds involving l.s. planes.
;
loop_
    _geom_bond_atom_site_label_1
    _geom_bond_atom_site_label_2
    _geom_bond_site_symmetry_2
    _geom_bond_distance
    _geom_bond_publ_flag
    Br1 C7 . 1.903(3) ?
    N1 C15 . 1.409(4) ?
    N1 C21 . 1.420(4) ?
    N1 C14 . 1.449(4) ?
    C15 C16 . 1.385(4) ?
    C15 C20 . 1.408(4) ?
    C14 C5 . 1.406(4) ?
    C14 C13 . 1.406(5) ?
    C8 C7 . 1.395(5) ?
    C8 C9 . 1.431(5) ?
    C8 C13 . 1.443(4) ?
    C6 C7 . 1.398(5) ?
    C6 C1 . 1.443(4) ?
    C6 C5 . 1.444(4) ?
    C16 C17 . 1.371(5) ?
    C16 H13 . 0.9300 ?
    C21 C22 . 1.384(4) ?
    C21 C26 . 1.390(5) ?
    C13 C12 . 1.434(5) ?
    C5 C4 . 1.428(5) ?
    C26 C25 . 1.378(5) ?
    C26 H23 . 0.9300 ?
    C20 C19 . 1.372(5) ?
    C20 H17 . 0.9300 ?
    C12 C11 . 1.345(5) ?
    C12 H24 . 0.9300 ?
    C9 C10 . 1.360(5) ?
    C9 H27 . 0.9300 ?
    C1 C2 . 1.342(5) ?
    C1 H6 . 0.9300 ?
    C17 C18 . 1.386(5) ?
    C17 H14 . 0.9300 ?
    C4 C3 . 1.356(5) ?
    C4 H3 . 0.9300 ?
    C19 C18 . 1.374(5) ?
    C19 H16 . 0.9300 ?
    C18 H15 . 0.9300 ?
    C3 C2 . 1.416(5) ?
    C3 H4 . 0.9300 ?
    C11 C10 . 1.415(5) ?
    C11 H25 . 0.9300 ?
    C10 H26 . 0.9300 ?
    C25 C24 . 1.366(5) ?
    C25 H22 . 0.9300 ?
    C2 H5 . 0.9300 ?
    C22 C23 . 1.376(5) ?
    C22 H19 . 0.9300 ?
    C24 C23 . 1.372(6) ?
    C24 H21 . 0.9300 ?
    C23 H20 . 0.9300 ?
loop_
    _geom_angle_atom_site_label_1
    _geom_angle_atom_site_label_2
    _geom_angle_atom_site_label_3
    _geom_angle_site_symmetry_1
    _geom_angle_site_symmetry_3
    _geom_angle
    _geom_angle_publ_flag
    C15 N1 C21 . . 123.7(3) ?
    C15 N1 C14 . . 118.1(3) ?
    C21 N1 C14 . . 118.1(3) ?
    C16 C15 C20 . . 118.0(3) ?
    C16 C15 N1 . . 120.8(3) ?
    C20 C15 N1 . . 121.2(3) ?
    C5 C14 C13 . . 121.6(3) ?
    C5 C14 N1 . . 118.9(3) ?
    C13 C14 N1 . . 119.5(3) ?
    C7 C8 C9 . . 124.4(3) ?
    C7 C8 C13 . . 118.7(3) ?
    C9 C8 C13 . . 116.9(3) ?
    C7 C6 C1 . . 124.2(3) ?
    C7 C6 C5 . . 118.4(3) ?
    C1 C6 C5 . . 117.4(3) ?
    C17 C16 C15 . . 121.6(3) ?
    C17 C16 H13 . . 119.2 ?
    C15 C16 H13 . . 119.2 ?
    C22 C21 C26 . . 118.1(3) ?
    C22 C21 N1 . . 121.2(3) ?
    C26 C21 N1 . . 120.7(3) ?
    C8 C7 C6 . . 122.9(3) ?
    C8 C7 Br1 . . 118.9(3) ?
    C6 C7 Br1 . . 118.1(3) ?
    C14 C13 C12 . . 121.7(3) ?
    C14 C13 C8 . . 119.0(3) ?
    C12 C13 C8 . . 119.2(3) ?
    C14 C5 C4 . . 121.8(3) ?
    C14 C5 C6 . . 119.3(3) ?
    C4 C5 C6 . . 118.9(3) ?
    C25 C26 C21 . . 120.5(3) ?
    C25 C26 H23 . . 119.8 ?
    C21 C26 H23 . . 119.8 ?
    C19 C20 C15 . . 119.4(4) ?
    C19 C20 H17 . . 120.3 ?
    C15 C20 H17 . . 120.3 ?
    C11 C12 C13 . . 120.8(4) ?
    C11 C12 H24 . . 119.6 ?
    C13 C12 H24 . . 119.6 ?
    C10 C9 C8 . . 121.9(4) ?
    C10 C9 H27 . . 119.0 ?
    C8 C9 H27 . . 119.0 ?
    C2 C1 C6 . . 121.3(4) ?
    C2 C1 H6 . . 119.3 ?
    C6 C1 H6 . . 119.3 ?
    C16 C17 C18 . . 120.5(4) ?
    C16 C17 H14 . . 119.7 ?
    C18 C17 H14 . . 119.7 ?
    C3 C4 C5 . . 120.6(3) ?
    C3 C4 H3 . . 119.7 ?
    C5 C4 H3 . . 119.7 ?
    C20 C19 C18 . . 122.4(3) ?
    C20 C19 H16 . . 118.8 ?
    C18 C19 H16 . . 118.8 ?
    C19 C18 C17 . . 118.1(4) ?
    C19 C18 H15 . . 120.9 ?
    C17 C18 H15 . . 120.9 ?
    C4 C3 C2 . . 120.8(4) ?
    C4 C3 H4 . . 119.6 ?
    C2 C3 H4 . . 119.6 ?
    C12 C11 C10 . . 120.9(4) ?
    C12 C11 H25 . . 119.5 ?
    C10 C11 H25 . . 119.5 ?
    C9 C10 C11 . . 120.2(4) ?
    C9 C10 H26 . . 119.9 ?
    C11 C10 H26 . . 119.9 ?
    C24 C25 C26 . . 120.9(4) ?
    C24 C25 H22 . . 119.5 ?
    C26 C25 H22 . . 119.5 ?
    C1 C2 C3 . . 120.9(4) ?
    C1 C2 H5 . . 119.6 ?
    C3 C2 H5 . . 119.6 ?
    C23 C22 C21 . . 120.5(4) ?
    C23 C22 H19 . . 119.8 ?
    C21 C22 H19 . . 119.8 ?
    C25 C24 C23 . . 119.0(4) ?
    C25 C24 H21 . . 120.5 ?
    C23 C24 H21 . . 120.5 ?
    C24 C23 C22 . . 121.0(4) ?
    C24 C23 H20 . . 119.5 ?
    C22 C23 H20 . . 119.5 ?
loop_
    _geom_torsion_atom_site_label_1
    _geom_torsion_atom_site_label_2
    _geom_torsion_atom_site_label_3
    _geom_torsion_atom_site_label_4
    _geom_torsion_site_symmetry_1
    _geom_torsion_site_symmetry_2
    _geom_torsion_site_symmetry_3
    _geom_torsion_site_symmetry_4
    _geom_torsion
    _geom_torsion_publ_flag
    C21 N1 C15 C16 . . . . 164.7(3) ?
    C14 N1 C15 C16 . . . . -19.2(5) ?
    C21 N1 C15 C20 . . . . -17.6(5) ?
    C14 N1 C15 C20 . . . . 158.5(3) ?
    C15 N1 C14 C5 . . . . 98.7(4) ?
    C21 N1 C14 C5 . . . . -84.9(4) ?
    C15 N1 C14 C13 . . . . -79.2(4) ?
    C21 N1 C14 C13 . . . . 97.2(4) ?
    C20 C15 C16 C17 . . . . -1.1(5) ?
    N1 C15 C16 C17 . . . . 176.6(3) ?
    C15 N1 C21 C22 . . . . -48.2(5) ?
    C14 N1 C21 C22 . . . . 135.6(4) ?
    C15 N1 C21 C26 . . . . 132.2(3) ?
    C14 N1 C21 C26 . . . . -43.9(4) ?
    C9 C8 C7 C6 . . . . 178.6(3) ?
    C13 C8 C7 C6 . . . . -1.4(5) ?
    C9 C8 C7 Br1 . . . . -0.2(5) ?
    C13 C8 C7 Br1 . . . . 179.7(2) ?
    C1 C6 C7 C8 . . . . -177.1(3) ?
    C5 C6 C7 C8 . . . . 1.6(5) ?
    C1 C6 C7 Br1 . . . . 1.7(4) ?
    C5 C6 C7 Br1 . . . . -179.5(2) ?
    C5 C14 C13 C12 . . . . -178.0(3) ?
    N1 C14 C13 C12 . . . . -0.2(5) ?
    C5 C14 C13 C8 . . . . 2.9(5) ?
    N1 C14 C13 C8 . . . . -179.2(3) ?
    C7 C8 C13 C14 . . . . -0.8(5) ?
    C9 C8 C13 C14 . . . . 179.1(3) ?
    C7 C8 C13 C12 . . . . -179.9(3) ?
    C9 C8 C13 C12 . . . . 0.0(5) ?
    C13 C14 C5 C4 . . . . 175.4(3) ?
    N1 C14 C5 C4 . . . . -2.5(5) ?
    C13 C14 C5 C6 . . . . -2.7(5) ?
    N1 C14 C5 C6 . . . . 179.4(3) ?
    C7 C6 C5 C14 . . . . 0.4(5) ?
    C1 C6 C5 C14 . . . . 179.3(3) ?
    C7 C6 C5 C4 . . . . -177.7(3) ?
    C1 C6 C5 C4 . . . . 1.1(5) ?
    C22 C21 C26 C25 . . . . 1.7(5) ?
    N1 C21 C26 C25 . . . . -178.8(3) ?
    C16 C15 C20 C19 . . . . 0.6(5) ?
    N1 C15 C20 C19 . . . . -177.2(3) ?
    C14 C13 C12 C11 . . . . -178.4(3) ?
    C8 C13 C12 C11 . . . . 0.6(5) ?
    C7 C8 C9 C10 . . . . 179.6(4) ?
    C13 C8 C9 C10 . . . . -0.3(5) ?
    C7 C6 C1 C2 . . . . 177.6(3) ?
    C5 C6 C1 C2 . . . . -1.2(5) ?
    C15 C16 C17 C18 . . . . 0.9(6) ?
    C14 C5 C4 C3 . . . . -178.2(3) ?
    C6 C5 C4 C3 . . . . 0.0(5) ?
    C15 C20 C19 C18 . . . . 0.1(6) ?
    C20 C19 C18 C17 . . . . -0.3(6) ?
    C16 C17 C18 C19 . . . . -0.2(6) ?
    C5 C4 C3 C2 . . . . -1.0(6) ?
    C13 C12 C11 C10 . . . . -0.9(6) ?
    C8 C9 C10 C11 . . . . 0.1(6) ?
    C12 C11 C10 C9 . . . . 0.6(6) ?
    C21 C26 C25 C24 . . . . -0.6(6) ?
    C6 C1 C2 C3 . . . . 0.2(6) ?
    C4 C3 C2 C1 . . . . 0.9(6) ?
    C26 C21 C22 C23 . . . . -1.9(6) ?
    N1 C21 C22 C23 . . . . 178.5(4) ?
    C26 C25 C24 C23 . . . . -0.2(7) ?
    C25 C24 C23 C22 . . . . -0.1(7) ?
    C21 C22 C23 C24 . . . . 1.1(7) ?
loop_
    _geom_hbond_atom_site_label_D
    _geom_hbond_atom_site_label_H
    _geom_hbond_atom_site_label_A
    _geom_hbond_site_symmetry_A
    _geom_hbond_distance_DH
    _geom_hbond_distance_HA
    _geom_hbond_distance_DA
    _geom_hbond_angle_DHA
    _geom_hbond_publ_flag
    C16 H13 Br1 4_456 0.93 2.92 3.621(3) 133 yes
_shelx_space_group_comment
;
The symmetry employed for this shelxl refinement is uniquely defined
by the following loop, which should always be used as a source of
symmetry information in preference to the above space-group names.
They are only intended as comments.
;
_shelx_estimated_absorpt_T_min     0.507
_shelx_estimated_absorpt_T_max     0.578
_shelx_hkl_file
;
   0   0   5 1464.40 773.560   3
   0   0   7 3465.79 1020.11   3
   0   0   8 405164. 6343.99   3
   0   0   9 4165.69 1651.15   3
   0   0  10 625255. 8833.86   3
   0   0  11 6786.53 1855.80   3
   0   0  12 462702. 8489.57   3
   0   0  13 5503.65 2115.46   3
   0   0  14 100195. 4222.33   3
   0   0  15 3108.63 1198.72   3
   0   0  16 116611. 4922.71   3
   0   0  17 1940.80 1121.47   3
   0   0  18 3563.21 951.069   3
   0   0 -18 1713.55 856.373   2
   0   0  19 4162.29 1514.16   3
   0   0 -19 3570.17 2195.94   2
   0   0  20 285197. 8737.40   3
   0   0 -20 302580. 10308.2   2
   0   0  21 7421.69 2134.35   3
   0   0 -21 12365.6 2942.83   2
   0   0 -22 128180. 6596.51   2
   0   0  22 133850. 6248.66   3
   0   0 -23 3790.71 1733.35   2
   0   0  23 2245.07 1301.65   3
   0   0 -24 74274.3 5077.63   2
   0   0  24 77039.4 4766.36   3
   0   0 -25 3725.78 1480.26   2
   0   0  25 3776.37 1573.17   3
   0   0 -26 87472.1 5729.91   2
   0   0  26 93002.2 5421.53   3
   0   0  27 2076.37 1158.37   3
   0   0 -27 1453.84 1096.95   2
   0   0 -28 6569.53 1576.86   2
   0   0 -29 35.0855 293.291   2
   0   0 -30 77.9378 455.424   2
   0   0 -31 108.351 431.747   2
   0  -1   5 235.947 141.526   3
   0  -1   6 260.344 135.254   3
   0  -1   7 199.361 171.034   3
   0  -1   8 304.712 294.619   3
   0   1  -8 202.586 157.300   3
   0   1  -9-89.3690 228.407   3
   0  -1   9-49.5658 206.873   3
   0  -1  10-290.899 262.905   3
   0  -1  11-140.477 203.081   3
   0  -1  12 86.8328 70.0249   3
   0  -1  13 21.2817 178.553   3
   0  -1  14 59.3932 40.8086   3
   0   1  14 225.849 395.372   3
   0  -1 -15 298.402 299.602   2
   0  -1  15 159.431 275.842   3
   0   1  15 319.838 400.451   3
   0   1  16-404.412 509.415   3
   0  -1 -16-651.321 471.982   2
   0  -1  16-763.514 539.304   3
   0   1  17-274.992 151.155   3
   0  -1 -17-606.823 452.423   2
   0  -1  17 41.7849 237.626   3
   0   1  18 252.305 63.2105   3
   0  -1  18-109.329 120.224   3
   0  -1 -18-404.123 636.074   2
   0   1  19-64.7943 345.820   3
   0  -1  19 94.8096 146.523   3
   0  -1 -19-658.345 492.177   2
   0  -1 -20-192.671 743.109   2
   0   1  20 82.4151 462.568   3
   0  -1  20 929.558 504.272   3
   0   1 -21-1070.57 736.028   2
   0  -1  21-566.366 373.567   3
   0   1  21 272.460 401.954   3
   0  -1 -21-862.932 944.819   2
   0  -1 -22 532.272 263.705   2
   0   1  22 836.942 584.084   3
   0  -1  22 510.957 459.331   3
   0  -1 -23 259.616 197.991   2
   0   1  23 145.883 478.274   3
   0  -1  23-245.723 471.649   3
   0   1 -23-834.193 854.666   2
   0  -1  24 507.757 543.355   3
   0  -1 -24 365.794 231.610   2
   0   1  24 199.458 385.829   3
   0   1 -24 192.119 481.770   2
   0   1 -25-692.825 595.550   2
   0   1  25 399.391 524.861   3
   0  -1 -25-144.957 531.005   2
   0  -1  25-44.4539 46.2196   3
   0  -1  26 260.178 590.277   3
   0  -1 -26-546.554 377.681   2
   0   1  26 448.432 428.980   3
   0   1 -26-408.511 224.735   2
   0  -1 -27 200.616 681.679   2
   0  -1  27 313.029 202.182   3
   0   1 -27-1207.69 768.513   2
   0   1  27-200.147 421.975   3
   0  -1 -28 1110.60 947.706   2
   0   1 -28 99.6770 549.044   2
   0  -1 -29 617.564 579.078   2
   0   1 -29-447.634 735.882   2
   0   1 -30-518.086 328.487   2
   0  -1 -30 952.613 938.226   2
   0  -1 -31 365.877 792.559   2
   0  -1 -32 103.674 651.902   2
   0  -1 -33 915.063 759.505   2
   0  -2   4 13830.0 1013.31   3
   0  -2  -4 16556.1 1341.94   2
   0  -2  -5 74379.1 3091.97   2
   0  -2   5 68440.5 2384.64   3
   0  -2  -6 149463. 4862.63   2
   0  -2   6 131252. 3492.75   3
   0  -2  -7 353709. 7892.56   2
   0  -2   7 348607. 6025.52   3
   0   2  -8 66178.5 2769.76   3
   0  -2  -8 70448.1 4042.36   2
   0  -2   8 66930.0 2768.91   3
   0   2  -9 40104.3 2269.70   3
   0  -2  -9 42649.1 3204.46   2
   0  -2   9 42586.0 2290.14   3
   0  -2 -10 84752.2 4529.21   2
   0   2 -10 87598.8 3463.39   3
   0  -2  10 87214.1 3537.28   3
   0  -2  11 8054.08 1508.44   3
   0   2 -11 7021.51 1001.05   3
   0   2 -12 213577. 5880.96   3
   0  -2  12 207559. 5994.87   3
   0  -2 -12 222864. 7924.35   2
   0  -2  13 13421.8 2276.46   3
   0   2 -13 9510.71 1232.21   3
   0   2 -14 141475. 5230.37   3
   0  -2  14 148224. 5551.23   3
   0  -2 -14 144679. 6618.31   2
   0  -2 -15 254629. 8949.51   2
   0  -2  15 259513. 7477.12   3
   0  -2 -16 14340.4 2704.64   2
   0  -2  16 13728.0 2632.30   3
   0  -2 -17 39482.1 3581.54   2
   0  -2  17 39014.7 2995.11   3
   0   2  18 7287.72 1272.99   3
   0  -2 -18 8758.07 1872.53   2
   0  -2  18 9847.12 1688.92   3
   0  -2 -19 3508.27 1377.15   2
   0   2  19 3255.04 790.520   3
   0  -2  19 3762.11 1020.28   3
   0   2  20 4881.62 1137.90   3
   0  -2  20 6336.66 1493.53   3
   0  -2 -20 5418.78 1562.47   2
   0   2  21 39831.9 3279.05   3
   0  -2  21 41244.6 3417.65   3
   0  -2 -21 38156.5 3862.64   2
   0  -2 -22 10906.3 2279.77   2
   0  -2  22 10341.2 1882.49   3
   0   2  22 9183.14 1625.16   3
   0  -2 -23 33939.4 3680.50   2
   0   2 -23 32987.9 3445.84   2
   0  -2  23 35258.2 3316.87   3
   0   2  23 31797.4 2999.64   3
   0  -2  24 2856.69 1035.83   3
   0   2 -24 1976.18 830.424   2
   0   2  24 1184.59 422.183   3
   0  -2 -24 2768.01 1105.50   2
   0  -2  25 5687.11 1264.89   3
   0   2 -25 6191.93 1343.31   2
   0  -2 -25 5866.56 1620.71   2
   0   2  25 5786.78 1430.94   3
   0   2  26 16639.4 2338.30   3
   0  -2  26 18369.9 2400.35   3
   0  -2 -26 16055.6 2760.10   2
   0   2 -26 14898.0 2154.42   2
   0   2  27 618.503 525.164   3
   0  -2  27 1929.61 784.888   3
   0   2 -27 1103.22 595.305   2
   0  -2 -27 2045.43 1236.66   2
   0  -2 -28 19297.4 2893.56   2
   0   2 -28 17500.4 2374.71   2
   0  -2 -29 8184.29 1816.89   2
   0   2 -29 6867.90 1339.98   2
   0  -2 -30 2178.12 1304.05   2
   0  -2 -31 3263.20 1379.10   2
   0  -2 -32 1686.02 663.180   2
   0  -2 -33-235.901 652.219   2
   0  -2 -34 577.240 556.248   2
   0  -3  -1 294.410 165.966   2
   0  -3  -2 280.708 97.2196   2
   0  -3   3 35.6803 26.1373   1
   0  -3  -3 299.320 172.996   2
   0  -3   4 45.5686 65.2238   1
   0  -3  -4-121.423 168.042   2
   0  -3   4-34.3357 110.704   3
   0  -3  -5 95.1764 127.605   2
   0  -3   5 49.8299 111.393   3
   0  -3  -6 42.1557 172.129   2
   0  -3   6 75.8570 108.125   3
   0  -3  -7-241.699 283.116   2
   0  -3   7 223.222 190.520   3
   0  -3   8-55.9224 106.398   3
   0  -3  -8-342.541 93.4266   2
   0   3  -8 66.5213 183.241   3
   0  -3   9 20.5282 194.560   3
   0   3  -9 183.331 197.182   3
   0  -3  -9 237.485 236.605   2
   0  -3 -10-234.026 332.808   2
   0   3 -10-318.988 356.676   3
   0  -3  10-327.371 268.231   3
   0  -3  11 456.323 429.041   3
   0  -3 -11-30.9781 542.767   2
   0   3 -11 370.910 227.086   3
   0   3 -12 336.167 184.997   3
   0  -3  12 409.443 166.859   3
   0  -3  13 373.920 274.276   3
   0  -3 -13-51.2503 279.675   2
   0   3 -13 86.7607 161.329   3
   0  -3 -14-106.547 346.540   2
   0  -3  14 344.967 324.053   3
   0   3 -14 97.9743 184.545   3
   0  -3 -15-516.465 467.786   2
   0  -3  15 153.320 251.727   3
   0   3 -15-365.034 324.627   3
   0  -3  16 146.285 219.121   3
   0  -3 -16-366.072 592.398   2
   0  -3  17 124.497 90.0531   3
   0  -3 -17 136.708 89.2582   2
   0  -3 -18-83.3057 341.360   2
   0  -3  18 126.725 184.219   3
   0  -3  19 568.161 564.598   3
   0  -3 -19-516.021 703.030   2
   0  -3 -20 512.707 440.954   2
   0  -3  20 4.09850 177.597   3
   0  -3 -21 977.834 856.903   2
   0  -3  21-619.621 609.514   3
   0   3  22-609.497 633.060   3
   0  -3 -22 211.127 668.995   2
   0  -3  22 382.309 545.718   3
   0  -3  23-201.574 455.133   3
   0  -3 -23-156.086 408.334   2
   0   3  23 173.721 370.355   3
   0  -3 -24-388.199 640.006   2
   0   3  24 494.469 422.368   3
   0  -3  24 713.764 698.443   3
   0   3 -24-43.5935 534.272   2
   0  -3 -25 564.771 457.120   2
   0   3  25-699.885 302.461   3
   0  -3  25-90.9026 449.941   3
   0   3 -25 337.836 420.003   2
   0  -3  26 355.114 699.361   3
   0   3 -26-299.244 645.471   2
   0  -3 -26-169.301 719.705   2
   0   3  26 244.387 185.276   3
   0  -3 -27 750.476 538.832   2
   0  -3  27 816.543 631.334   3
   0   3  27 627.965 543.541   3
   0   3 -27-975.445 784.753   2
   0   3 -28-927.212 627.004   2
   0  -3 -28-975.856 912.365   2
   0  -3 -29-527.165 431.053   2
   0  -3 -30-884.129 199.554   2
   0  -3 -31 1451.87 1075.42   2
   0  -3 -32-700.264 658.075   2
   0  -3 -33 1001.38 1130.40   2
   0  -3 -34 1035.97 1209.46   2
   0  -3 -35-1006.99 441.663   2
   0  -4   0 194984. 4017.39   2
   0  -4   1 168394. 3525.49   2
   0  -4  -1 162897. 3982.77   2
   0   4  -1 165379. 3858.41   2
   0   4  -2 581784. 6649.72   2
   0  -4  -2 576870. 8114.37   2
   0   4  -3 60506.7 2000.11   2
   0  -4  -3 61259.7 2793.28   2
   0  -4  -4 94811.0 3574.69   2
   0   4  -4 91499.4 2362.20   2
   0  -4   4 91789.4 2873.59   1
   0  -4   5 246846. 4970.35   1
   0  -4  -5 249942. 6339.32   2
   0  -4   6 3525.87 732.737   3
   0  -4   6 3699.64 626.610   1
   0  -4  -6 5565.05 1012.26   2
   0  -4  -7 17248.7 1902.45   2
   0  -4   7 15387.1 1492.94   3
   0   4  -8 141864. 4596.34   3
   0  -4  -8 137279. 5440.35   2
   0  -4   8 141514. 4664.21   3
   0  -4   9 23327.4 2053.32   3
   0   4  -9 22785.5 1878.92   3
   0   4 -10 981797. 12888.0   3
   0  -4 -10 978312. 15710.0   2
   0  -4  10 969418. 13409.7   3
   0  -4  11 93116.5 4284.43   3
   0   4 -11 94348.5 4153.70   3
   0  -4  12 259585. 7251.94   3
   0  -4 -12 245318. 8499.78   2
   0   4 -12 268285. 7289.94   3
   0   4 -13 99210.0 4546.05   3
   0  -4  13 108563. 5008.25   3
   0  -4 -13 96776.9 5708.26   2
   0  -4 -14 95917.2 5623.48   2
   0  -4  14 106392. 4953.67   3
   0  -4  15 35805.2 3168.38   3
   0  -4 -15 35854.5 3782.43   2
   0  -4 -16 127904. 6615.43   2
   0  -4  16 133047. 5892.40   3
   0  -4  17 46045.0 3696.97   3
   0  -4 -17 44356.6 4190.90   2
   0  -4 -18 4357.83 1788.49   2
   0  -4  18 3563.36 1670.61   3
   0  -4 -19 57620.3 4665.36   2
   0  -4  19 60205.1 4239.85   3
   0  -4  20 17003.6 2593.92   3
   0  -4 -20 18219.2 2840.59   2
   0  -4  21 14753.1 2263.43   3
   0  -4 -21 13890.6 2386.21   2
   0  -4 -22 13177.5 2355.65   2
   0  -4  22 13624.0 2135.51   3
   0  -4 -23 3243.04 1808.78   2
   0  -4  23 1987.96 1414.82   3
   0  -4  24 65870.6 4850.38   3
   0  -4 -24 67384.9 5589.54   2
   0   4  24 62377.1 4629.00   3
   0   4 -25 11768.9 1941.41   2
   0   4  25 12178.4 2056.64   3
   0  -4  25 11748.7 2328.11   3
   0  -4 -25 15023.5 3049.68   2
   0  -4 -26 54852.1 5068.24   2
   0   4  26 49835.0 4095.28   3
   0   4 -26 44689.9 3615.51   2
   0  -4  26 52957.9 4323.31   3
   0  -4 -27 27435.2 3762.56   2
   0  -4  27 26447.5 3190.77   3
   0   4  27 23957.0 2943.58   3
   0  -4 -28 15551.3 2733.30   2
   0  -4 -29 5679.00 1843.38   2
   0  -4 -30 486.035 616.274   2
   0  -4 -31 8036.82 1828.66   2
   0  -4 -32 1821.83 897.694   2
   0  -4 -33 2747.03 1172.41   2
   0  -4 -34 3381.98 1097.41   2
   0  -4 -35 1683.76 1051.50   2
   0  -5   0-128.404 70.8093   2
   0   5   0-163.170 239.639   2
   0  -5  -1-70.4790 232.418   2
   0   5  -1-112.568 125.194   2
   0  -5   1 205.423 188.534   2
   0  -5   2-44.8092 157.651   2
   0   5  -2 42.7513 118.977   2
   0   5  -3-76.3068 178.568   2
   0  -5  -3 488.872 337.907   2
   0  -5  -4-155.221 68.7076   2
   0   5  -4-10.3370 54.1926   2
   0   5  -4 38.4366 144.142   1
   0  -5   5 19.0261 83.8432   1
   0   5  -5 16.5710 176.925   1
   0  -5  -5-137.663 279.628   2
   0   5  -5 1.33072 54.6674   2
   0  -5   6 485.158 143.470   1
   0  -5  -6 12.7454 252.931   2
   0  -5   7-108.561 235.935   1
   0  -5  -7-669.207 473.070   2
   0   5  -8-137.013 152.077   3
   0  -5   8-61.2336 120.483   1
   0  -5   8-171.999 319.059   3
   0  -5  -9-525.402 477.241   2
   0  -5   9-115.404 230.548   1
   0  -5   9 21.5536 223.590   3
   0   5  -9-125.681 224.806   3
   0  -5 -10-979.050 802.290   2
   0  -5  10 224.181 150.724   3
   0  -5  11 72.8112 165.313   3
   0  -5 -11-1092.76 829.433   2
   0  -5 -12-34.0295 382.395   2
   0  -5  12-206.462 252.210   3
   0  -5 -13 253.696 114.230   2
   0  -5  13-82.1849 304.429   3
   0  -5 -14-265.943 259.572   2
   0  -5  14-297.998 210.518   3
   0  -5  15 75.3898 36.9593   3
   0  -5 -15-821.102 611.064   2
   0  -5 -16-18.9705 531.842   2
   0  -5  16-1113.14 617.771   3
   0  -5 -17-107.702 424.951   2
   0  -5  17 131.209 474.987   3
   0  -5 -18 937.474 355.233   2
   0  -5  18 228.287 317.668   3
   0  -5 -19 179.858 488.632   2
   0  -5  19 440.516 407.439   3
   0  -5  20 409.972 485.962   3
   0  -5 -20 618.493 307.556   2
   0  -5  21-99.6932 439.447   3
   0  -5 -21 233.494 320.460   2
   0  -5 -22 85.3516 607.677   2
   0  -5  22 37.7614 419.566   3
   0  -5  23 41.1397 290.778   3
   0  -5 -23 77.2088 458.116   2
   0  -5 -24 34.8976 69.4051   2
   0  -5  24-374.396 340.852   3
   0  -5 -25-1814.97 1583.94   2
   0  -5  25-280.396 76.7732   3
   0  -5 -26-485.723 1042.75   2
   0  -5  26-756.495 787.485   3
   0   5  27 677.191 269.676   3
   0  -5  27 622.127 398.798   3
   0  -5 -28-169.189 575.464   2
   0  -5 -29-1545.23 945.056   2
   0  -5 -30-136.869 280.903   2
   0  -5 -31-301.055 671.845   2
   0  -5 -32 772.435 857.353   2
   0  -5 -33-283.864 1140.53   2
   0  -5 -34-388.014 1134.11   2
   0  -5 -35 1946.30 1113.52   2
   0  -5 -36 720.970 477.454   2
   0  -6   0 80926.9 3181.32   2
   0   6   0 85951.5 3588.87   2
   0   6   1 28741.4 2184.69   2
   0  -6   1 27738.7 1805.33   2
   0   6  -1 28615.1 2062.88   2
   0  -6  -1 26937.8 1891.83   2
   0  -6   2 70766.8 2778.78   2
   0  -6  -2 67589.7 3180.61   2
   0   6   2 69801.0 3554.21   2
   0   6  -2 70104.8 3096.91   2
   0   6  -3 260981. 5668.27   2
   0   6  -3 256699. 5570.52   1
   0  -6  -3 252860. 6461.64   2
   0   6  -4 92756.4 3178.51   2
   0   6  -4 91519.8 3415.59   1
   0  -6  -4 91380.6 4132.99   2
   0   6  -5 204215. 5106.43   1
   0  -6  -5 200395. 6384.77   2
   0   6  -5 207565. 4567.38   2
   0   6  -6 343.799 136.194   2
   0  -6   6 631.232 366.659   1
   0   6  -7 174998. 3992.38   2
   0  -6   7 179158. 5105.61   1
   0  -6  -7 173885. 6410.28   2
   0  -6   8 7836.69 1123.61   1
   0  -6  -8 11468.0 2348.24   2
   0  -6   9 92174.8 3924.15   1
   0  -6  -9 96577.9 5101.27   2
   0  -6  10 30674.1 2636.09   3
   0  -6 -10 27292.2 2916.75   2
   0  -6  11 20328.3 2246.26   3
   0  -6 -11 22231.4 2612.99   2
   0  -6 -12 9265.67 1817.48   2
   0  -6  12 9885.74 1485.36   3
   0  -6  13 3806.43 1093.80   3
   0  -6 -13 4284.80 1344.20   2
   0  -6  14 14313.9 2309.55   3
   0  -6 -14 14949.3 2498.55   2
   0  -6  15 80209.9 4904.35   3
   0  -6 -15 77363.2 5269.79   2
   0  -6  16 27759.0 3541.25   3
   0  -6 -16 22584.2 3665.63   2
   0  -6 -17 134651. 7248.23   2
   0  -6  17 138982. 6652.23   3
   0  -6  18 3974.88 2427.29   3
   0  -6 -18 6323.09 2539.87   2
   0  -6 -19 62937.8 5053.54   2
   0  -6  19 65933.8 4720.29   3
   0  -6 -20 6558.49 2217.61   2
   0  -6  20 6953.10 2092.05   3
   0  -6 -21 41127.6 4367.56   2
   0  -6  21 40144.1 3907.94   3
   0  -6 -22 25286.7 3463.58   2
   0  -6  22 26010.7 3213.58   3
   0  -6 -23 9276.53 2352.50   2
   0  -6  23 9877.92 2041.51   3
   0  -6 -24 28042.1 3690.86   2
   0  -6  24 26775.4 3250.37   3
   0  -6 -25 1658.15 1206.63   2
   0  -6  25 1287.03 1106.43   3
   0  -6 -26 10752.7 2516.90   2
   0  -6  26 11028.9 2269.71   3
   0  -6 -27 21062.8 3409.79   2
   0  -6  27 22485.0 3091.11   3
   0  -6 -28 16006.7 3012.66   2
   0  -6 -29 27584.7 3790.15   2
   0  -6 -30 3945.88 1393.96   2
   0  -6 -31 13985.7 2996.09   2
   0  -6 -32 5812.08 2265.14   2
   0  -6 -33 16171.1 3169.47   2
   0  -6 -34 797.818 736.785   2
   0  -6 -35 2016.39 1215.84   2
   0  -6 -36 1237.36 1038.84   2
   0  -7   0-296.007 291.229   2
   0   7   0-274.058 334.431   2
   0   7  -1 186.417 102.858   2
   0  -7   1-28.5588 104.842   2
   0   7   1-90.1164 221.231   2
   0  -7   2-206.795 254.300   2
   0  -7  -2 138.295 118.487   2
   0   7  -2-197.267 249.141   2
   0  -7  -3-364.647 334.107   2
   0   7  -3-213.905 301.912   2
   0   7  -3 259.436 146.658   1
   0   7  -4-295.979 411.059   1
   0  -7  -4-809.017 437.383   2
   0   7  -4 167.826 166.029   2
   0   7  -5-142.290 391.686   1
   0  -7  -5-50.1826 210.077   2
   0   7  -5-9.42039 227.968   2
   0   7  -6 84.8969 91.8534   2
   0   7  -6 163.077 143.693   1
   0  -7  -6-266.254 515.830   2
   0   7  -7-21.7176 104.744   2
   0  -7  -7-372.765 405.160   2
   0  -7  -8-51.4331 372.947   2
   0   7  -8-78.2629 104.853   2
   0  -7  -9-195.015 491.243   2
   0   7  -9 326.146 198.343   2
   0  -7 -10-445.910 387.238   2
   0  -7 -11-142.044 210.419   2
   0  -7 -12-632.922 380.242   2
   0  -7 -13 476.588 380.526   2
   0  -7 -14-15.5887 542.237   2
   0  -7  14 121.453 546.429   3
   0  -7  15 140.567 408.770   3
   0  -7 -15-268.793 521.703   2
   0  -7  16 41.7132 486.761   3
   0  -7 -16-931.148 1011.60   2
   0  -7  17-574.007 741.733   3
   0  -7 -17-2110.24 1256.79   2
   0  -7  18-1092.18 802.692   3
   0  -7 -18-1016.54 1056.26   2
   0  -7 -19-622.328 349.934   2
   0  -7  19-198.915 218.171   3
   0  -7  20 554.155 88.6275   3
   0  -7 -20-692.004 810.324   2
   0  -7 -21 272.854 529.620   2
   0  -7  21-14.9451 265.677   3
   0  -7  22 482.997 821.869   3
   0  -7 -22-1624.25 947.445   2
   0  -7 -23 424.136 515.267   2
   0  -7  23 822.311 632.676   3
   0  -7 -24-1162.46 562.180   2
   0  -7  24 95.2054 656.433   3
   0  -7 -25-1216.88 978.515   2
   0  -7  25-1409.68 940.358   3
   0  -7  26 644.984 972.025   3
   0  -7 -26-1049.86 1054.18   2
   0  -7  27 865.472 763.528   3
   0  -7 -27-1058.37 668.703   2
   0  -7 -28-603.667 102.069   2
   0  -7 -29-438.865 467.549   2
   0  -7 -30-2218.79 1473.83   2
   0  -7 -31-1099.50 1476.56   2
   0  -7 -32 642.911 1014.46   2
   0  -7 -33 1390.93 293.823   2
   0  -7 -34 19.1001 802.595   2
   0  -7 -35 58.5608 655.202   2
   0  -8   0 43413.3 2612.17   2
   0  -8  -1 33339.9 2419.52   2
   0  -8   1 35921.7 2364.83   2
   0  -8  -2 4477.58 940.379   2
   0  -8   2 5218.36 916.420   2
   0   8  -2 4972.58 960.354   2
   0  -8  -3 208422. 6500.02   2
   0   8  -3 211030. 5957.51   1
   0   8  -3 217227. 6494.03   2
   0   8  -4 409.662 320.520   2
   0   8  -4 701.693 599.867   1
   0  -8  -4 1725.75 792.718   2
   0   8  -5 154025. 5091.11   2
   0  -8  -5 151706. 5862.55   2
   0   8  -5 153305. 5051.40   1
   0   8  -6 8759.51 1236.24   1
   0  -8  -6 9266.15 1770.08   2
   0   8  -6 7848.68 1086.26   2
   0   8  -7 181447. 5132.83   2
   0  -8  -7 196431. 7192.84   2
   0  -8  -8 2659.92 2037.46   2
   0   8  -8 952.039 397.475   2
   0   8  -9 125377. 4127.25   2
   0  -8  -9 132205. 6346.52   2
   0  -8 -10 10581.6 2567.89   2
   0   8 -10 6406.01 874.995   2
   0  -8 -11 12083.7 2123.69   2
   0   8 -11 8571.08 1015.13   2
   0  -8 -12 7360.90 2017.26   2
   0  -8 -13 12610.3 2221.90   2
   0  -8 -14 13560.3 2570.66   2
   0  -8 -15 51413.9 4608.32   2
   0  -8 -16 19225.8 3116.72   2
   0  -8 -17 57854.3 5112.23   2
   0  -8 -18 23300.7 3606.30   2
   0  -8 -19 64299.4 5519.71   2
   0  -8 -20 5078.71 2074.87   2
   0  -8 -21 29944.8 3829.40   2
   0  -8 -22 6416.30 2047.24   2
   0  -8 -23 2771.11 1071.07   2
   0  -8 -24 4595.74 1430.15   2
   0  -8 -25 4286.31 1563.29   2
   0  -8 -26 9941.58 2431.15   2
   0  -8 -27 2035.53 1151.34   2
   0  -8 -28 1179.72 1498.05   2
   0  -8 -29 26822.0 4060.52   2
   0  -8 -30 11037.2 2919.01   2
   0  -8 -31 29057.2 4303.94   2
   0  -8 -32 2788.70 1574.68   2
   0  -8 -33 1128.79 1004.11   2
   0  -8 -34 1548.56 671.809   2
   0  -9   0 46.1353 106.760   2
   0  -9  -1 330.843 199.676   2
   0  -9   1-158.854 302.121   2
   0  -9   2 94.7654 262.019   2
   0  -9  -2 76.6216 368.966   2
   0  -9  -3-670.500 462.332   2
   0   9  -3-314.470 186.941   1
   0  -9  -4-1188.32 672.707   2
   0   9  -4 44.7698 61.8703   1
   0   9  -5 177.567 323.105   2
   0  -9  -5-401.432 308.881   2
   0   9  -5-418.194 407.419   1
   0   9  -6-112.439 352.917   1
   0  -9  -6-1182.45 720.755   2
   0   9  -6-477.664 372.199   2
   0  -9  -7-835.683 725.328   2
   0   9  -7-80.6125 261.911   1
   0   9  -7-83.6747 222.265   2
   0   9  -8-249.601 406.318   2
   0  -9  -8-553.184 610.576   2
   0   9  -9-94.6979 223.648   2
   0  -9  -9-248.865 244.301   2
   0  -9 -10-94.4766 80.4818   2
   0   9 -10 155.204 332.814   2
   0  -9 -11-220.662 528.808   2
   0   9 -11-158.039 285.710   2
   0   9 -12 139.626 176.217   2
   0  -9 -12 1150.13 623.384   2
   0   9 -13 75.0887 103.386   2
   0  -9 -13 286.574 674.756   2
   0  -9 -14-366.591 183.432   2
   0   9 -14-213.427 181.796   2
   0  -9 -15-643.435 767.264   2
   0   9 -15-279.815 192.221   2
   0  -9 -16-1572.54 1324.16   2
   0  -9 -17 213.756 687.027   2
   0  -9 -18-264.299 763.750   2
   0  -9 -19 215.171 556.414   2
   0  -9 -20-1465.03 1233.58   2
   0  -9 -21 161.951 625.347   2
   0  -9 -22-492.208 798.874   2
   0  -9 -23-1374.76 702.028   2
   0  -9 -24 900.772 395.886   2
   0  -9 -25 736.534 1389.08   2
   0  -9 -26 1170.66 1240.88   2
   0  -9 -27-61.9954 855.921   2
   0  -9 -28-2413.83 1561.55   2
   0  -9 -29-448.253 655.145   2
   0  -9 -30 309.640 879.362   2
   0  -9 -31-828.896 336.981   2
   0  -9 -32 702.603 502.867   2
   0 -10   0 231.768 307.210   2
   0 -10  -1 31993.6 2630.33   2
   0 -10   1 31583.2 2519.37   2
   0 -10  -2 14628.6 1884.16   2
   0 -10  -3 131236. 5574.61   2
   0  10  -3 130181. 5204.44   1
   0 -10  -4 4843.63 1527.18   2
   0  10  -4 4031.40 1034.76   1
   0 -10  -5 140953. 6298.66   2
   0  10  -5 149157. 5636.47   1
   0  10  -6 18938.9 2105.08   1
   0 -10  -6 20871.8 2621.40   2
   0 -10  -7 142567. 6599.37   2
   0  10  -7 147204. 5638.85   1
   0 -10  -8 4197.00 1881.19   2
   0  10  -9 112270. 4804.10   2
   0 -10  -9 110354. 6206.48   2
   0 -10 -10 28131.1 3491.12   2
   0  10 -10 25634.7 2237.95   2
   0  10 -11 282.781 144.898   2
   0 -10 -11 1519.71 1342.52   2
   0 -10 -12 683.671 637.418   2
   0  10 -12 817.073 164.166   2
   0 -10 -13 592.852 681.705   2
   0  10 -13 561.858 323.109   2
   0  10 -14 300.277 153.959   2
   0 -10 -14 606.146 977.891   2
   0 -10 -15 2919.94 1419.28   2
   0 -10 -16 5997.12 2869.11   2
   0 -10 -17 138771. 8438.36   2
   0 -10 -18 42050.5 5081.22   2
   0 -10 -19 52334.8 5309.85   2
   0 -10 -20 1740.27 1507.64   2
   0 -10 -21 478.449 536.974   2
   0 -10 -22 602.716 865.136   2
   0 -10 -23 4748.13 1501.25   2
   0 -10 -24 1400.76 1146.75   2
   0 -10 -25 781.726 1109.55   2
   0 -10 -26-25.1704 451.017   2
   0 -10 -27 16784.4 3256.45   2
   0 -10 -28 4959.41 1919.20   2
   0 -10 -29 14112.4 3176.77   2
   0 -10 -30 3805.70 1661.58   2
   0 -10 -31 4976.98 1718.56   2
   0 -11   0 163.600 295.125   2
   0 -11   1 63.7042 61.8431   2
   0 -11  -1 323.754 71.1958   2
   0 -11  -2-290.345 396.485   2
   0  11  -3-11.7998 196.020   1
   0 -11  -3 351.966 393.508   2
   0  11  -4-333.438 469.394   1
   0 -11  -4-534.055 703.041   2
   0  11  -5-755.197 542.939   1
   0 -11  -5-135.306 524.373   2
   0  11  -6-454.006 396.160   1
   0 -11  -6-887.070 759.632   2
   0  11  -7-384.578 325.939   1
   0 -11  -7-1666.59 971.869   2
   0 -11  -8-1047.21 667.957   2
   0  11  -8-571.326 496.638   1
   0 -11  -9-1361.99 986.693   2
   0 -11 -10-791.430 759.667   2
   0 -11 -11-204.931 730.649   2
   0 -11 -12-1064.47 568.389   2
   0 -11 -13-281.849 847.843   2
   0 -11 -14-1245.52 1280.63   2
   0 -11 -15-761.157 929.599   2
   0 -11 -16 720.484 514.680   2
   0 -11 -17-387.366 370.880   2
   0 -11 -18-668.221 880.828   2
   0 -11 -19-1199.97 935.971   2
   0 -11 -20 468.228 668.324   2
   0 -11 -21-419.785 857.208   2
   0 -11 -22 468.780 904.969   2
   0 -11 -23 1609.65 952.165   2
   0 -11 -24 246.177 1319.64   2
   0 -11 -25 264.083 1337.50   2
   0 -11 -26-279.993 216.033   2
   0 -11 -27-1354.80 889.386   2
   0 -11 -28-589.437 657.093   2
   0 -11 -29-256.414 897.013   2
   0 -11 -30 72.3566 1169.84   2
   0 -12   0 18810.1 2214.75   2
   0 -12  -1 1280.61 673.817   2
   0 -12  -2 19195.5 2264.09   2
   0  12  -2 17845.0 2195.57   1
   0  12  -3 30324.1 2764.40   1
   0 -12  -3 30878.5 2894.34   2
   0 -12  -4 1538.93 1195.80   2
   0  12  -4 1331.75 641.029   1
   0 -12  -5 118106. 5942.89   2
   0  12  -5 114248. 5388.05   1
   0  12  -6 7099.39 1509.28   1
   0 -12  -6 7047.64 2109.34   2
   0  12  -7 78734.7 4590.62   1
   0 -12  -7 83851.3 5338.37   2
   0 -12  -8 14545.8 2440.48   2
   0  12  -8 13868.6 1927.22   1
   0 -12  -9 24890.9 3369.88   2
   0 -12 -10 61317.2 4929.07   2
   0 -12 -11 32123.5 3940.09   2
   0 -12 -12 95917.4 6563.81   2
   0 -12 -13 8698.89 2639.94   2
   0 -12 -14 3847.99 1989.03   2
   0 -12 -15 34639.7 4104.04   2
   0 -12 -16 16880.0 3006.25   2
   0 -12 -17 800.883 923.476   2
   0 -12 -18 420.077 1171.11   2
   0 -12 -19 27253.4 4069.53   2
   0 -12 -20 10644.9 2883.80   2
   0 -12 -21 40683.5 5001.60   2
   0 -12 -22 7574.08 2422.83   2
   0 -12 -23 960.801 1044.95   2
   0 -12 -24 9432.35 2573.91   2
   0 -12 -25 2021.99 1968.30   2
   0 -12 -26 3979.45 2114.46   2
   0 -12 -27 1879.58 1358.44   2
   0 -12 -28-224.976 1153.68   2
   0 -13   0 104.062 332.931   2
   0 -13  -1-215.165 547.742   2
   0 -13  -2-364.642 173.251   2
   0  13  -2 444.018 131.545   1
   0  13  -3 346.105 327.198   1
   0 -13  -3-121.191 478.070   2
   0 -13  -4-1024.83 597.900   2
   0  13  -4-593.103 641.677   1
   0 -13  -5-270.410 559.183   2
   0  13  -5-332.186 204.143   1
   0 -13  -6-401.611 690.160   2
   0  13  -6-581.289 268.651   1
   0  13  -7-332.965 288.160   1
   0 -13  -7-1218.73 945.953   2
   0  13  -8-1239.89 582.038   1
   0 -13  -8-911.586 449.819   2
   0 -13  -9-1171.27 905.701   2
   0 -13 -10-803.431 770.662   2
   0 -13 -11-763.035 921.779   2
   0 -13 -12-766.787 758.915   2
   0 -13 -13 228.088 474.561   2
   0 -13 -14-85.2219 696.728   2
   0 -13 -15-901.130 958.455   2
   0 -13 -16 171.669 716.168   2
   0 -13 -17-824.453 870.056   2
   0 -13 -18-73.8105 963.398   2
   0 -13 -19 1316.09 626.534   2
   0 -13 -20 2107.70 1712.94   2
   0 -13 -21 516.856 807.881   2
   0 -13 -22-991.820 1381.98   2
   0 -13 -23-1322.24 884.074   2
   0 -13 -24 31.5646 448.692   2
   0 -13 -25 2073.12 1090.58   2
   0 -13 -26 1647.80 771.780   2
   0 -13 -27 823.265 827.976   2
   0 -14  -1 37636.6 3412.54   2
   0  14  -1 37355.5 3392.88   1
   0 -14  -2 8950.90 1781.43   2
   0  14  -2 7773.31 1615.70   1
   0 -14  -3 10956.4 1928.22   2
   0  14  -3 9887.25 1715.57   1
   0 -14  -4 5608.90 1291.62   2
   0  14  -4 5794.89 1373.65   1
   0  14  -5 715.200 402.519   1
   0 -14  -5 513.532 550.507   2
   0  14  -6 1855.22 761.729   1
   0 -14  -6 1630.89 1094.32   2
   0 -14  -7 108619. 6666.37   2
   0  14  -7 104754. 5831.33   1
   0 -14  -8 64327.2 5355.13   2
   0  14  -8 65941.3 4547.31   1
   0 -14  -9 36877.4 4084.25   2
   0 -14 -10 26919.5 3483.15   2
   0 -14 -11 5008.30 1723.52   2
   0 -14 -12 10653.0 2408.05   2
   0 -14 -13 15096.7 2880.42   2
   0 -14 -14 10109.7 2264.85   2
   0 -14 -15 1839.08 1117.76   2
   0 -14 -16 5752.39 1977.27   2
   0 -14 -17 4207.40 1482.02   2
   0 -14 -18 2477.98 1714.75   2
   0 -14 -19 23233.4 3727.51   2
   0 -14 -20 19118.1 3430.08   2
   0 -14 -21 5005.69 2071.47   2
   0 -14 -22 8004.78 2067.03   2
   0 -14 -23 10865.1 2816.49   2
   0 -14 -24 3990.35 2296.82   2
   0 -14 -25 2300.21 969.794   2
   0  15  -1-48.1478 311.846   1
   0  15  -2-321.916 643.878   1
   0 -15  -2-710.022 530.733   2
   0 -15  -3 714.964 238.108   2
   0  15  -3-100.453 89.4037   1
   0  15  -4 64.3833 355.873   1
   0 -15  -4-387.637 676.224   2
   0  15  -5-410.153 650.799   1
   0 -15  -5 896.935 719.396   2
   0  15  -6-377.508 462.851   1
   0 -15  -6-307.422 222.885   2
   0 -15  -7-135.615 456.958   2
   0  15  -7 262.950 390.317   1
   0 -15  -8-733.725 370.701   2
   0  15  -8 90.1004 271.263   1
   0 -15  -9 291.706 650.325   2
   0 -15 -10 268.284 301.079   2
   0 -15 -11 783.796 659.201   2
   0 -15 -12-536.354 538.871   2
   0 -15 -13 163.890 319.403   2
   0 -15 -14-719.953 957.482   2
   0 -15 -15-287.659 697.831   2
   0 -15 -16 848.893 1111.45   2
   0 -15 -17 1836.35 1089.79   2
   0 -15 -18 388.572 394.421   2
   0 -15 -19-1637.74 1313.50   2
   0 -15 -20-452.000 236.792   2
   0 -15 -21-589.049 744.242   2
   0 -15 -22 36.3433 764.005   2
   0 -15 -23 1327.98 1123.09   2
   0  16   0 35387.3 3580.36   1
   0  16  -1 1771.21 960.144   1
   0  16  -2 20844.2 2760.56   1
   0 -16  -3 3640.80 1236.45   2
   0  16  -3 2389.78 991.161   1
   0 -16  -4 6523.37 1556.48   2
   0  16  -4 6282.86 1564.37   1
   0 -16  -5 7322.18 1626.01   2
   0  16  -5 5851.28 1332.71   1
   0  16  -6-330.209 415.691   1
   0 -16  -6-876.017 850.515   2
   0 -16  -7 2480.22 1030.39   2
   0  16  -7 1234.10 606.377   1
   0  16  -8 5813.12 1521.03   1
   0 -16  -8 5353.00 1512.20   2
   0 -16  -9 3414.35 1255.59   2
   0 -16 -10 3041.20 1237.14   2
   0 -16 -11 2267.92 1075.92   2
   0 -16 -12 3518.90 1498.50   2
   0 -16 -13 705.470 483.859   2
   0 -16 -14 10645.8 2406.58   2
   0 -16 -15 2438.59 1318.50   2
   0 -16 -16-1951.53 977.175   2
   0 -16 -17 7646.23 2217.42   2
   0 -16 -18 1223.28 1390.76   2
   0 -16 -19 7250.14 2495.02   2
   0 -16 -20 3716.43 1705.64   2
   0 -16 -21 3309.19 1478.28   2
   0  17   0-584.161 489.739   1
   0  17  -1-237.028 358.996   1
   0  17  -2 1153.49 667.094   1
   0  17  -3-76.9427 249.200   1
   0 -17  -4 223.493 638.522   2
   0  17  -4-901.148 667.391   1
   0  17  -5-710.025 677.052   1
   0 -17  -5-415.086 692.668   2
   0  17  -6-632.897 222.113   1
   0 -17  -6-686.707 925.530   2
   0  17  -7 441.076 709.261   1
   0 -17  -7 471.924 530.619   2
   0  17  -8-28.0908 321.273   1
   0 -17  -8 1229.82 645.016   2
   0 -17  -9 307.657 123.724   2
   0 -17 -10-50.7317 589.467   2
   0 -17 -11-152.653 575.520   2
   0 -17 -12-2842.21 1361.83   2
   0 -17 -13-1198.57 1482.24   2
   0 -17 -14 42.3700 1108.77   2
   0 -17 -15-817.003 515.667   2
   0 -17 -16-2175.73 1269.00   2
   0 -17 -17 1134.33 1063.92   2
   0 -17 -18 99.6366 825.849   2
   0 -17 -19 1227.31 990.363   2
   0  18   0 14270.3 2592.34   1
   0  18   1-291.766 434.059   1
   0  18  -1 1746.29 931.686   1
   0  18  -2 20670.6 2968.27   1
   0  18  -3 4857.53 1414.09   1
   0  18  -4 8151.40 1747.57   1
   0 -18  -5 1386.93 1092.07   2
   0  18  -5-184.405 333.761   1
   0  18  -6 108.609 429.383   1
   0 -18  -6-286.462 559.551   2
   0 -18  -7-1610.34 1148.77   2
   0  18  -7 884.577 683.389   1
   0 -18  -8 2332.36 797.527   2
   0 -18  -9 4865.00 1759.60   2
   0 -18 -10 9008.63 2417.89   2
   0 -18 -11 1230.08 1126.44   2
   0 -18 -12 10454.6 2240.26   2
   0 -18 -13 1532.19 895.709   2
   0 -18 -14 11572.3 2667.19   2
   0 -18 -15 2023.26 1299.38   2
   0 -18 -16 321.087 1007.89   2
   0 -18 -17-2386.38 1496.22   2
   0  19   0 626.559 818.549   1
   0  19   1-1981.47 1022.43   1
   0  19  -1 437.676 427.885   1
   0  19   2-1041.87 885.522   1
   0  19  -2-138.891 650.104   1
   0  19  -3-626.892 838.309   1
   0  19  -4 169.370 662.188   1
   0 -19  -7 206.501 527.426   2
   0 -19  -8 1159.03 734.799   2
   0 -19  -9-490.729 475.644   2
   0 -19 -10-382.140 236.891   2
   0 -19 -11-1680.53 1160.87   2
   0 -19 -12 1467.73 932.246   2
   0 -19 -13 300.863 963.842   2
   0 -19 -14-1758.82 1701.23   2
   0 -19 -15-1761.05 1329.14   2
   0  20   0 1515.65 822.412   1
   0  20   1 1466.58 1111.35   1
   0  20   2 3189.19 1252.60   1
   0  20   3 1108.05 957.603   1
   0 -20  -9 783.946 1125.42   2
   0 -20 -10 5797.99 2019.70   2
   0 -20 -11 1673.04 1012.82   2
   0 -20 -12 4431.17 1637.38   2
   0  21   4 226.521 396.859   1
   1   0  -4 13846.8 827.346   2
   1   0  -5 74.1066 76.6092   2
   1   0  -6 16842.0 1132.74   2
   1   0  -7-146.140 198.637   2
  -1   0   7 91.6983 222.911   2
   1   0   7 193.445 699.271   3
   1   0  -8 101701. 3536.85   2
   1   0   8 101064. 3973.24   3
  -1   0   8 106377. 2147.71   3
   1   0   9 932.236 979.775   3
   1   0  -9-135.897 287.370   2
  -1   0   9 117.045 146.136   3
  -1   0  10 10363.7 834.132   3
   1   0  10 8604.93 1251.24   3
   1   0 -10 9013.45 1148.65   2
   1   0 -11 143.951 162.637   2
   1   0  11-274.297 70.3244   3
  -1   0  11 182.714 281.719   3
  -1   0  12 7836.25 849.662   3
   1   0 -12 7060.26 1245.98   2
   1   0  12 7413.79 1185.58   3
   1   0  13 146.563 605.021   3
  -1   0  13 22.9966 353.480   3
   1   0 -13 388.433 601.940   2
   1   0 -14 19322.6 2100.10   2
  -1   0  14 19957.7 1563.56   3
   1   0  14 17592.2 2019.71   3
   1   0  15 621.094 724.856   3
   1   0 -15-168.554 299.540   2
  -1   0  15 433.666 511.475   3
   1   0 -16 429.053 174.876   2
  -1   0  16 850.986 434.420   3
  -1   0  17 180.044 436.473   3
   1   0 -17 213.377 592.011   2
   1   0  17 26.3034 628.320   3
   1   0 -18 37430.6 3245.67   2
   1   0  18 35217.1 3109.38   3
  -1   0  18 34254.9 2443.43   3
   1   0  19 798.942 846.520   3
   1   0 -19-454.188 89.5194   2
  -1   0  19 1162.72 774.034   3
   1   0  20 4000.29 1299.58   3
   1   0 -20 3602.91 1009.59   2
  -1   0  20 4219.31 859.536   3
   1   0  21 925.843 846.837   3
  -1   0  21-305.847 401.135   3
   1   0 -21-86.8396 513.304   2
   1   0  22 376.481 469.389   3
   1   0 -22-486.052 477.890   2
  -1   0  22 735.464 356.209   3
  -1   0  23 293.456 473.949   3
   1   0 -23-443.203 399.144   2
   1   0  23 518.665 590.336   3
   1   0 -24 3308.82 1019.38   2
  -1   0  24 3655.90 864.294   3
   1   0  24 2905.89 903.279   3
   1   0  25-438.006 112.708   3
   1   0 -25-254.160 239.607   2
   1   0  26 7097.61 1817.63   3
   1   0 -26 5854.01 1361.22   2
  -1   0 -27 153.651 354.659   2
   1   0  27-136.756 366.659   3
   1   0 -27-399.128 414.878   2
   1   0 -28 466.077 80.2952   2
  -1   0 -28-245.091 122.626   2
   1   0  28 1058.92 810.233   3
  -1   0 -29-560.258 858.420   2
   1   0 -29 435.329 182.285   2
   1   0  29 47.1698 235.764   3
   1   0 -30 103.652 224.649   2
  -1   0 -30-230.551 122.617   2
  -1   0 -31 454.633 647.175   2
  -1   0 -32 1184.88 839.175   2
  -1   0 -33 992.669 657.218   2
   1  -1  -3 20080.9 1130.52   2
   1  -1   4 4741.58 703.374   3
   1  -1  -4 3900.68 519.629   2
   1   1  -5 16315.8 772.435   2
   1  -1  -5 15819.9 1187.99   2
   1  -1   6 733022. 9683.07   3
   1  -1  -6 751741. 8787.06   2
   1   1  -7 11472.2 884.707   2
   1  -1  -7 10738.3 1157.81   2
   1   1  -7 11983.6 721.648   3
  -1  -1   7 11890.5 755.494   3
   1  -1  -8 258971. 6140.71   2
  -1  -1   8 256926. 3811.19   3
   1   1  -8 257432. 3751.05   3
   1   1  -8 254143. 4892.56   2
   1  -1   8 254338. 6221.92   3
   1   1  -9 180632. 3439.88   3
   1  -1   9 182608. 5838.87   3
  -1  -1   9 178640. 3513.35   3
   1  -1  -9 179285. 5592.50   2
  -1   1   9 192786. 5277.30   2
   1   1  -9 180662. 4498.51   2
   1  -1 -10 127405. 4826.18   2
   1   1 -10 121415. 3070.82   3
  -1  -1  10 119080. 3109.08   3
   1  -1  10 128963. 4875.83   3
   1   1 -10 122961. 4165.61   2
   1   1 -11 19126.2 1814.63   2
   1  -1 -11 18959.1 2115.68   2
  -1  -1  11 19904.4 1322.55   3
   1  -1 -12 17717.7 2032.65   2
   1  -1  12 16223.0 1857.13   3
  -1   1  12 17895.9 1297.03   3
  -1  -1  12 16735.0 1315.84   3
   1   1 -12 17337.4 1794.80   2
   1   1 -13 5888.48 1571.51   2
  -1   1  13 5149.21 825.257   3
   1  -1 -13 8454.58 2001.80   2
  -1  -1  13 5397.88 952.395   3
   1  -1  13 6829.87 1715.43   3
   1  -1  14 146918. 5840.43   3
  -1   1  14 147500. 4294.23   3
   1  -1 -14 150795. 6405.60   2
   1   1 -14 144935. 5694.54   2
  -1  -1  14 146185. 4353.04   3
   1   1  15 43519.9 3376.08   3
  -1   1  15 45470.7 2566.53   3
   1  -1 -15 50178.1 4020.97   2
   1  -1  15 47201.9 3660.96   3
  -1  -1  15 47471.9 2763.80   3
   1   1 -15 49433.0 3643.82   2
   1  -1  16 131888. 5920.62   3
  -1   1  16 133079. 4404.11   3
   1  -1 -16 126116. 6221.73   2
   1   1 -16 130692. 5694.66   2
   1   1  16 127984. 5868.97   3
  -1  -1  16 128383. 4474.98   3
   1  -1 -17 7146.68 2493.37   2
  -1   1  17 3257.41 1083.12   3
  -1  -1  17 3538.95 1697.48   3
   1  -1  17 7547.48 2415.40   3
   1   1 -17 5786.37 2098.67   2
   1   1  17 1936.00 1044.87   3
  -1  -1  18 166575. 5457.95   3
   1  -1 -18 167627. 7504.49   2
   1  -1  18 169817. 7120.62   3
   1   1 -18 172018. 6870.92   2
  -1   1  18 171050. 5399.02   3
   1   1  18 167854. 6890.28   3
   1   1  19 4791.83 1784.81   3
   1   1 -19 12180.9 2753.59   2
  -1   1  19 7872.56 1615.42   3
   1  -1  19 13095.1 2938.28   3
   1  -1 -19 12796.7 3026.19   2
  -1  -1  19 11368.0 2280.17   3
   1   1  20 211231. 8179.01   3
  -1  -1  20 211480. 6439.24   3
   1  -1  20 217973. 8398.36   3
   1   1 -20 218204. 8025.27   2
   1  -1 -20 217400. 8684.49   2
  -1   1  20 214621. 6476.23   3
  -1   1  21 21286.3 2305.36   3
   1   1  21 16301.8 2757.15   3
   1   1 -21 23297.7 3098.56   2
   1  -1 -21 24106.7 3338.91   2
   1  -1  21 25216.8 3456.14   3
  -1  -1  21 20331.2 2470.79   3
   1  -1  22 96491.4 5886.27   3
   1   1 -22 91061.7 5317.00   2
  -1   1  22 91228.2 4479.81   3
   1  -1 -22 92544.9 5800.49   2
  -1  -1  22 87232.8 4345.46   3
   1   1  22 91705.4 5556.83   3
  -1  -1  23 3945.03 1199.51   3
   1   1  23 2661.35 1153.53   3
   1  -1  23 5369.58 1786.40   3
   1  -1 -23 5106.83 1640.12   2
  -1   1  23 3923.40 1049.13   3
   1   1 -23 4740.36 1535.59   2
   1   1 -24 3842.70 1201.58   2
   1   1  24 3022.79 940.011   3
   1  -1 -24 3807.16 1177.71   2
   1  -1  24 3695.68 1173.42   3
  -1   1  24 3388.73 831.237   3
  -1  -1  24 4218.84 1030.47   3
   1   1  25 519.020 536.351   3
   1   1 -25 255.631 219.694   2
   1  -1  25 742.116 742.513   3
  -1  -1 -25 1641.01 1177.97   2
  -1  -1  25 1312.24 634.124   3
   1  -1 -25 1069.94 975.249   2
  -1   1  25 682.240 208.983   3
   1  -1  26 16507.8 2550.82   3
   1   1 -26 17339.7 2301.15   2
   1   1  26 18836.2 2789.56   3
   1  -1 -26 20557.1 2854.28   2
  -1  -1 -26 18428.8 3002.96   2
   1   1  27 210.832 567.045   3
   1   1 -27 1389.88 870.592   2
   1  -1 -27-353.132 120.840   2
   1  -1  27 1348.69 945.829   3
  -1  -1 -27 1082.97 1275.64   2
   1   1 -28 25087.5 2880.14   2
   1  -1  28 23335.0 3010.96   3
  -1  -1 -28 25564.8 3502.21   2
  -1   1 -28 18242.2 3391.91   2
   1   1  28 24621.4 3154.67   3
   1  -1 -28 26037.6 3260.24   2
   1   1  29 1061.18 1042.35   3
  -1   1 -29 774.445 871.764   2
   1  -1 -29 915.668 926.916   2
   1   1 -29 1574.54 885.238   2
   1  -1  29 1195.32 699.878   3
   1  -1 -30 18193.8 2713.58   2
  -1   1 -30 13281.0 2305.69   2
  -1  -1 -30 12787.3 2336.18   2
   1  -1 -31 1379.72 765.901   2
  -1   1 -31 1696.50 764.657   2
  -1   1 -32 15158.4 2423.31   2
  -1  -1 -32 14992.6 2631.26   2
  -1  -1 -33 2417.31 1227.11   2
  -1  -1 -34 998.234 357.588   2
   1  -2   2 84409.6 2551.59   1
   1  -2   3 5321.44 701.655   1
   1  -2  -3 5044.31 659.401   2
   1  -2   3 6271.19 779.781   3
   1  -2   4 35535.9 1938.65   3
   1  -2  -4 31007.7 1726.02   2
   1  -2  -5 87113.0 3125.79   2
   1  -2   5 95319.5 3350.04   3
   1  -2   6 107002. 3823.38   3
   1   2  -6 109360. 2560.54   3
   1  -2  -6 102946. 3582.44   2
   1  -2  -7 277.073 152.980   2
   1  -2   7 30.6199 267.811   3
   1   2  -7 102.128 131.382   3
   1  -2   8 5096.78 945.439   3
   1   2  -8 4838.56 608.882   3
   1  -2  -8 5222.11 926.575   2
   1   2  -8 4895.62 531.877   2
  -1  -2   9 17374.5 1315.77   3
   1  -2  -9 19481.7 1914.77   2
   1   2  -9 19977.0 1273.81   2
   1   2  -9 17834.0 1211.80   3
   1  -2   9 18281.0 1767.33   3
   1   2 -10 265.037 232.046   2
  -1   2  10 672.214 352.927   2
  -1  -2  10 276.624 20.3386   3
   1  -2 -10 60.3052 136.588   2
   1  -2  10 660.757 527.579   3
  -1   2 -10 315.615 244.480   3
   1   2 -10 302.425 165.856   3
   1  -2  11 691.989 660.619   3
  -1   2 -11 614.309 500.989   3
   1   2 -11 413.306 150.890   3
   1  -2 -11 605.017 486.707   2
   1   2 -11 417.614 281.867   2
  -1  -2  11 109.029 208.520   3
   1  -2  12 34243.1 2737.57   3
   1  -2 -12 37463.3 3052.12   2
   1   2 -12 35840.4 1998.84   3
   1   2 -12 36447.4 2363.90   2
  -1   2 -12 36173.6 2802.31   3
  -1  -2  12 36868.5 2167.28   3
   1   2 -13 709.578 307.188   3
  -1  -2  13 763.080 318.762   3
   1  -2 -13 478.137 640.061   2
   1   2 -13 920.362 452.209   2
   1   2 -14 223.213 194.883   2
   1  -2 -14-107.483 273.639   2
  -1  -2  14-154.931 125.148   3
   1  -2  14-404.904 439.438   3
   1   2 -14 228.897 90.2049   3
  -1  -2  15 194.459 278.401   3
   1   2 -15 107.965 49.7587   2
   1   2 -16 17077.7 1896.21   2
   1  -2  16 17517.9 2234.88   3
  -1  -2  16 17637.0 1747.73   3
   1  -2 -16 17043.1 2181.75   2
  -1  -2  17 71.1469 324.576   3
   1   2 -17-242.358 363.631   2
   1  -2 -17 354.830 372.085   2
   1  -2  17-115.728 518.884   3
  -1   2  17 189.103 35.6397   3
  -1   2  18 343.095 140.422   3
   1  -2  18 588.777 597.451   3
   1  -2 -18 480.459 358.394   2
   1   2 -18-327.290 519.673   2
  -1  -2  18 154.970 200.653   3
   1   2 -19-607.706 643.009   2
  -1   2  19 245.003 208.288   3
   1  -2 -19-141.053 498.864   2
   1   2  19 234.723 407.962   3
  -1  -2  19 342.747 359.040   3
   1  -2  19 26.5771 578.950   3
   1   2  20 6634.85 1572.44   3
  -1   2  20 6625.38 1121.44   3
   1   2 -20 6206.36 1219.23   2
   1  -2 -20 6564.20 1320.60   2
  -1  -2  20 7772.42 1297.58   3
   1  -2  20 7062.78 1574.09   3
  -1  -2  21 3052.54 886.406   3
   1   2  21 3073.05 974.802   3
   1   2 -21 2863.99 808.899   2
   1  -2 -21 3647.24 962.922   2
   1  -2  21 3989.38 1140.85   3
  -1   2  21 3488.17 886.174   3
   1  -2 -22 3220.84 511.827   2
   1   2  22 4904.80 1359.21   3
   1  -2  22 4867.06 1287.62   3
   1   2 -22 4504.72 1025.46   2
  -1   2  22 4021.12 891.065   3
  -1  -2  22 5382.74 1141.42   3
  -1  -2  23 876.707 661.348   3
   1   2  23-5.41997 406.379   3
   1   2 -23-213.874 419.142   2
   1  -2 -23-197.791 510.371   2
  -1  -2 -23-699.836 662.051   2
  -1   2  23 638.235 251.009   3
   1  -2  23 212.955 439.031   3
   1   2  24-714.008 518.311   3
  -1  -2 -24-471.031 455.473   2
   1  -2 -24-335.003 375.177   2
   1   2 -24-873.229 659.889   2
  -1   2  24 347.715 484.272   3
   1  -2  24-356.650 310.146   3
  -1  -2  24 233.511 446.614   3
   1  -2  25 3290.73 1154.18   3
   1   2  25 2147.55 665.534   3
  -1  -2  25 2175.59 697.187   3
  -1   2  25 3084.88 812.195   3
  -1  -2 -25 4696.93 1517.51   2
   1  -2 -25 3837.04 1180.48   2
   1   2 -25 1939.89 575.534   2
  -1  -2 -26 940.255 625.265   2
   1   2 -26 437.097 398.532   2
   1   2  26 1005.52 276.224   3
   1  -2 -26 316.074 358.199   2
   1  -2  26 890.961 899.051   3
   1  -2  27 1861.09 879.232   3
   1   2 -27 2414.60 855.024   2
  -1  -2 -27 2709.49 947.214   2
   1   2  27 1964.59 1182.33   3
   1  -2 -27 1359.56 710.586   2
  -1  -2 -28 1828.77 802.652   2
   1  -2  28 3008.81 1243.15   3
   1  -2 -28 2026.14 381.415   2
   1   2  28 1494.86 829.213   3
   1  -2 -29-399.338 651.940   2
   1  -2  29-257.211 748.122   3
   1   2  29-37.5271 288.870   3
  -1  -2 -29-50.2209 830.164   2
  -1   2 -29-788.030 370.761   2
  -1  -2 -30 2318.37 785.053   2
   1  -2 -30 1739.99 723.645   2
  -1   2 -30 2265.21 1058.78   2
   1  -2 -31 1266.39 740.417   2
  -1   2 -31 109.183 574.666   2
   1  -2 -32 1554.08 637.213   2
  -1  -2 -32 1224.93 629.978   2
  -1  -2 -33 763.350 194.596   2
  -1  -2 -34-367.871 516.343   2
  -1  -2 -35 209.259 361.499   2
   1  -3   0 50.4851 87.0865   3
   1  -3  -1 171102. 3824.13   3
   1  -3   1 170998. 4035.53   3
   1  -3   2 206639. 4667.64   3
   1  -3  -2 203991. 4463.56   2
   1  -3   2 202747. 4406.54   1
   1  -3   3 251328. 5108.58   1
   1  -3   3 259021. 5438.39   3
   1  -3  -3 255741. 5174.74   2
   1  -3   4 782236. 9849.29   3
   1  -3   4 781498. 9196.87   1
   1  -3  -4 771164. 9605.96   2
   1  -3   5 158475. 4614.80   3
   1  -3  -5 151111. 4500.66   2
   1  -3   5 157314. 4396.97   1
   1   3  -6 180460. 3940.43   3
   1  -3  -6 175777. 5167.83   2
   1  -3   6 184424. 5201.11   3
   1  -3   7 132736. 4588.59   3
   1  -3  -7 137504. 4715.23   2
   1   3  -7 136583. 3489.40   3
   1  -3  -8 114957. 4637.89   2
   1  -3   8 110848. 4369.91   3
   1   3  -8 116233. 3345.75   3
   1   3  -9 2683.86 382.044   2
   1  -3  -9 2847.17 623.704   2
   1  -3   9 3308.28 1165.75   3
   1   3  -9 3256.20 601.337   3
   1  -3 -10 112594. 5160.60   2
   1  -3  10 114383. 4669.83   3
   1   3 -10 117565. 3091.08   2
   1   3 -10 112921. 3631.89   3
  -1  -3  11 4894.20 836.828   3
   1  -3 -11 4540.40 1332.98   2
   1   3 -11 4909.32 745.613   3
   1   3 -11 5245.09 853.646   2
   1   3 -12 70366.0 3138.04   3
   1  -3  12 74358.9 4093.96   3
   1  -3 -12 72980.2 4568.41   2
  -1  -3  12 72014.7 3330.38   3
   1   3 -12 70757.6 3003.02   2
   1  -3  13 104068. 5004.21   3
   1   3 -13 104025. 3893.60   3
   1  -3 -13 108754. 5683.06   2
  -1  -3  13 104480. 4135.12   3
   1   3 -13 102585. 3830.35   2
   1  -3  14 15545.0 2361.53   3
   1   3 -14 11925.0 1299.28   3
   1  -3 -14 16841.5 2609.56   2
   1   3 -14 12360.2 1558.05   2
  -1  -3  14 11612.9 1445.15   3
   1  -3 -15 6426.62 2314.32   2
   1  -3  15 4887.42 1783.49   3
   1   3 -15 1718.55 518.472   3
  -1  -3  15 2512.21 998.890   3
   1   3 -15 3407.08 1296.09   2
  -1  -3  16 137853. 5223.98   3
   1   3 -16 136979. 5110.80   2
   1  -3 -16 133394. 6976.95   2
   1   3 -16 135965. 4900.45   3
   1  -3  16 135415. 6199.07   3
  -1  -3  17 3261.80 1596.98   3
   1  -3 -17 5040.98 2200.16   2
   1   3 -17 2963.29 1518.20   2
   1   3 -18 92899.2 4342.98   2
   1  -3  18 96313.1 5481.72   3
   1  -3 -18 89269.5 5910.51   2
  -1  -3  18 95043.6 4564.49   3
   1   3 -18 92143.9 4334.80   3
   1   3 -19 7953.35 1711.69   2
  -1  -3  19 8168.24 2014.55   3
   1  -3 -19 9011.98 2638.57   2
   1  -3  19 9161.31 2551.73   3
   1  -3  20 113879. 6286.75   3
   1   3 -20 102122. 4774.10   2
   1  -3 -20 113804. 6948.46   2
  -1  -3  20 109134. 5148.24   3
   1  -3  21 46674.3 4276.14   3
  -1  -3 -21 46668.1 4790.44   2
  -1  -3  21 44515.6 3519.99   3
   1  -3 -21 51851.2 4687.53   2
   1   3 -21 40733.3 3162.33   2
  -1   3  21 41558.0 3038.46   3
   1  -3  22 33350.0 3581.24   3
   1   3  22 28633.0 3328.31   3
   1  -3 -22 35726.2 3995.41   2
   1   3 -22 28678.6 2647.14   2
  -1  -3 -22 32188.0 3822.46   2
  -1  -3  22 32021.5 2864.34   3
  -1   3  22 28766.3 2526.38   3
  -1   3  23 13655.3 1735.56   3
  -1  -3 -23 13816.0 2564.23   2
   1   3 -23 12570.9 1753.58   2
   1  -3  23 14217.2 2363.27   3
   1  -3 -23 16417.3 2795.92   2
  -1  -3  23 15079.7 1995.97   3
   1   3  23 13777.6 2268.56   3
   1  -3  24 3478.62 1001.21   3
   1  -3 -24 3862.53 1307.15   2
  -1   3  24 2914.36 859.327   3
   1   3  24 2547.10 784.338   3
   1   3 -24 3148.06 864.738   2
  -1  -3  24 4017.46 1206.26   3
  -1  -3 -24 3446.41 1256.60   2
   1   3  25 1547.22 859.014   3
  -1  -3  25 1390.10 769.527   3
   1  -3 -25 1369.42 1198.62   2
  -1  -3 -25 90.4697 436.110   2
  -1   3  25 977.821 548.704   3
   1  -3  25 776.325 312.525   3
   1   3 -25-248.750 201.735   2
   1   3 -26 10251.0 1604.98   2
  -1  -3 -26 12984.7 2362.18   2
   1  -3 -26 15073.3 2656.16   2
   1   3  26 13841.9 2373.51   3
   1  -3  26 12976.5 2243.81   3
   1   3  27 263.214 552.896   3
  -1  -3 -27 1049.27 962.945   2
   1  -3  27 1141.46 724.658   3
   1  -3 -27 702.434 1152.46   2
   1  -3 -28 10524.3 2167.29   2
   1  -3  28 8862.33 2008.52   3
  -1  -3 -28 9031.02 2028.71   2
   1   3  28 8494.99 2009.74   3
   1   3  29 325.760 1023.40   3
  -1  -3 -29 1359.14 788.898   2
   1  -3 -29 436.763 400.995   2
   1  -3  29 2118.72 1234.97   3
  -1  -3 -30 31569.6 3870.28   2
   1  -3 -30 32799.7 3901.43   2
  -1  -3 -31 3990.41 1558.19   2
   1  -3 -31 2481.33 1090.91   2
  -1  -3 -32 11416.6 2386.66   2
   1  -3 -32 13812.9 2474.00   2
  -1  -3 -33 2911.30 1086.95   2
   1  -3 -33 3499.19 1261.31   2
  -1  -3 -34 1372.29 189.330   2
  -1  -3 -35-866.394 1020.76   2
  -1  -3 -36-1325.39 918.644   2
  -1  -4   0-259.979 155.566   2
   1  -4   1 33728.8 2053.12   3
  -1  -4   1 34741.7 1654.63   2
   1  -4   2 8194.01 1022.96   3
   1  -4  -2 8100.73 973.761   2
  -1  -4   2 8380.32 684.098   2
   1  -4  -3 20624.2 1553.68   2
   1  -4   3 20174.8 1561.58   1
  -1  -4   3 21558.2 987.131   2
   1   4  -3 21088.1 1011.12   1
   1  -4   3 22528.7 1682.73   3
   1  -4  -4 15626.5 1492.56   2
   1  -4   4 15679.7 1460.63   3
  -1  -4   4 15972.1 764.482   2
   1  -4   4 14410.3 1357.42   1
  -1  -4   5 3254.05 447.127   1
   1  -4   5 3224.17 614.148   1
   1  -4  -5 3782.75 674.569   2
   1  -4   5 2806.44 523.547   3
  -1  -4   6 21080.4 1245.67   1
   1   4  -6 20530.4 1502.89   3
   1  -4   6 20632.9 1861.90   3
   1  -4  -6 19771.2 1795.89   2
   1  -4   6 20258.5 1718.79   1
   1  -4  -7 3591.47 693.706   2
   1  -4   7 3366.88 723.022   3
   1   4  -7 3328.09 596.391   3
   1  -4   7 3207.35 674.848   1
   1  -4  -8 15988.1 1762.11   2
   1  -4   8 17201.0 1687.81   3
   1   4  -8 17326.1 1439.89   3
   1  -4   9 26924.2 2214.28   3
   1  -4  -9 27503.3 2499.73   2
   1   4  -9 28135.9 1915.77   3
   1   4 -10 29868.8 1978.72   3
   1  -4 -10 29961.4 2697.52   2
   1  -4  10 30370.7 2536.74   3
   1   4 -11 35809.8 2235.44   3
   1  -4 -11 33082.4 2987.34   2
   1   4 -11 39297.0 1795.52   2
   1  -4  11 38261.9 2872.42   3
   1   4 -12 6237.88 970.124   3
   1  -4 -12 7228.64 1654.26   2
   1  -4  12 8698.54 1661.14   3
   1   4 -12 7860.08 982.203   2
   1  -4  13 34937.2 2920.80   3
   1   4 -13 35090.0 2412.16   3
   1  -4 -13 36606.0 3420.08   2
   1   4 -13 37064.0 2052.50   2
   1   4 -14 28407.4 1876.35   2
   1  -4 -14 30263.3 3168.62   2
   1   4 -14 26804.0 2191.21   3
  -1  -4  14 25772.9 2346.69   3
   1  -4  14 26681.9 2680.39   3
  -1  -4  15 47.3041 236.138   3
   1   4 -15 99.7746 106.931   2
   1   4 -15 190.001 128.342   3
   1  -4 -15 308.635 678.577   2
   1  -4 -16 2279.97 808.634   2
   1   4 -16 2710.84 730.500   3
   1   4 -16 2261.98 498.236   2
   1  -4  16 2858.44 1007.87   3
  -1  -4  16 2378.40 795.925   3
   1   4 -17 10416.7 1485.21   3
  -1  -4 -17 8839.89 1962.10   2
   1   4 -17 11086.4 1300.95   2
   1  -4 -17 10001.4 1803.56   2
  -1  -4  17 11023.3 1717.09   3
   1  -4  17 11579.3 1864.69   3
  -1  -4 -18 11363.3 2307.14   2
   1  -4 -18 8601.85 1623.71   2
  -1  -4  18 9945.02 1553.67   3
   1  -4  18 10464.6 1851.35   3
   1   4 -18 9194.47 1323.35   3
   1   4 -18 9163.81 1206.22   2
   1  -4  19 3105.73 1191.02   3
   1  -4 -19 2421.50 975.656   2
   1   4 -19 2304.52 611.436   2
  -1  -4 -19 3729.69 1342.73   2
  -1  -4  19 2949.67 1054.82   3
  -1  -4 -20 12037.5 2296.76   2
   1  -4 -20 14349.8 2409.04   2
  -1  -4  20 14221.2 2037.12   3
   1   4 -20 11903.2 1445.96   2
   1  -4  20 13083.7 2208.32   3
  -1  -4 -21 14825.3 2466.15   2
   1  -4 -21 15363.2 2493.07   2
   1   4 -21 12800.7 1523.80   2
   1  -4  21 15975.8 2378.70   3
  -1  -4  21 14516.8 2057.55   3
  -1  -4  22 1025.33 745.164   3
   1  -4 -22 638.087 674.174   2
  -1  -4 -22 1665.72 1148.34   2
   1  -4  22 2094.33 1160.49   3
   1   4 -22 1148.07 389.784   2
  -1   4  23 7373.97 1341.64   3
   1  -4 -23 9120.25 1943.25   2
   1  -4  23 9160.72 1858.82   3
   1   4 -23 6439.99 1131.46   2
  -1  -4 -23 7148.72 1700.47   2
  -1  -4  23 7227.08 1483.30   3
   1  -4  24 8653.74 1945.15   3
  -1   4  24 7473.11 1357.35   3
  -1  -4 -24 6393.40 1746.11   2
   1   4 -24 6167.08 1083.85   2
   1  -4 -24 9197.75 2066.46   2
  -1  -4  24 7496.79 1510.50   3
   1   4  25 1832.65 973.743   3
  -1   4  25 1172.89 355.779   3
  -1  -4 -25 1470.11 931.732   2
   1  -4 -25 2508.91 1365.64   2
  -1  -4  25 1704.52 638.215   3
   1  -4  25 2087.88 1154.47   3
  -1  -4 -26 968.562 326.892   2
   1  -4 -26-605.983 876.770   2
   1  -4  26 188.370 367.638   3
   1   4  26 1754.29 922.317   3
   1   4  27 883.877 962.445   3
   1  -4  27-200.802 683.949   3
  -1  -4 -27-1233.98 947.695   2
   1  -4 -27 97.5223 205.840   2
  -1  -4 -28-219.252 728.765   2
   1  -4 -28 588.673 684.158   2
   1  -4  28 174.397 239.367   3
   1   4  28 411.259 495.248   3
   1  -4 -29-660.040 906.128   2
   1  -4  29-133.727 518.037   3
  -1  -4 -29 768.478 301.541   2
   1   4  29-116.379 673.641   3
   1  -4 -30-1279.53 1060.61   2
  -1  -4 -30-30.8602 849.803   2
   1  -4  30-17.0116 352.487   3
  -1  -4 -31 168.450 1009.12   2
   1  -4 -31-2012.83 1199.96   2
   1  -4 -32-1321.15 1155.81   2
  -1  -4 -32 528.656 613.919   2
  -1  -4 -33-543.335 1024.82   2
   1  -4 -33-88.8848 506.702   2
   1  -4 -34-106.502 257.025   2
  -1  -4 -34-702.682 1071.24   2
  -1  -4 -35 9.16647 69.0783   2
  -1  -4 -36 310.132 406.524   2
  -1  -5   0 606.709 359.839   2
  -1  -5   1 304013. 5299.64   2
  -1  -5  -1 309561. 6271.32   2
  -1  -5  -2 16853.9 1546.88   2
   1  -5   2 15994.3 1568.91   3
  -1   5  -2 16423.4 1375.95   2
   1  -5  -2 15218.5 1470.48   2
  -1  -5   2 15317.9 1076.97   2
   1   5  -3 6465.80 634.896   1
  -1  -5  -3 6953.40 1109.44   2
   1  -5   3 7137.04 1083.89   3
  -1  -5   3 6606.51 629.129   2
   1  -5  -3 7698.99 993.422   2
   1   5  -4 149073. 3220.85   1
  -1  -5  -4 133403. 5082.06   2
   1  -5  -4 149493. 4878.74   2
   1  -5   4 148325. 4991.44   3
   1  -5   4 147187. 4609.45   1
  -1  -5   4 148977. 2874.76   2
   1  -5   5 35872.9 2337.43   1
   1  -5  -5 38652.5 2546.60   2
  -1  -5  -5 37484.1 3179.97   2
   1  -5   5 37171.9 2555.88   3
   1   5  -6 143626. 3487.53   2
  -1  -5  -6 150870. 6314.56   2
   1  -5   6 170424. 5640.87   3
   1  -5  -6 175066. 5771.63   2
   1  -5   6 176881. 5269.29   1
  -1  -5   6 172287. 3828.67   1
   1  -5  -7 445.776 334.094   2
  -1  -5   7 333.462 253.233   1
   1   5  -7 525.523 284.476   3
   1  -5   7 132.184 362.984   3
   1   5  -8 90702.9 3580.90   3
   1  -5   8 89078.9 4271.27   3
   1  -5  -8 90915.1 4475.47   2
  -1  -5  -8 96362.1 5031.62   2
  -1  -5   8 88977.1 3118.22   1
  -1  -5   9 168164. 4653.34   1
  -1  -5  -9 182763. 7171.51   2
   1  -5  -9 165360. 6436.18   2
   1   5  -9 169236. 5107.17   3
   1  -5   9 168108. 5987.92   3
   1  -5 -10 119981. 5714.45   2
   1  -5  10 113226. 5310.89   3
   1   5 -10 115308. 4358.07   3
   1   5 -11 357892. 7752.93   3
   1  -5  11 345122. 9352.72   3
  -1  -5 -11 356664. 10534.9   2
   1  -5 -11 375239. 10531.3   2
   1  -5 -12 51003.7 4947.36   2
   1  -5  12 39894.0 3801.72   3
   1   5 -12 37112.2 2546.36   3
  -1  -5 -12 50057.8 4588.92   2
  -1  -5 -13 43309.9 3951.14   2
   1  -5  13 46955.6 3565.95   3
   1   5 -13 45006.9 2930.36   3
   1  -5 -13 48904.1 4100.04   2
   1   5 -14 9074.95 1289.61   2
   1   5 -14 7845.38 1206.45   3
   1  -5  14 9509.53 1855.08   3
   1  -5 -14 10034.8 2314.23   2
  -1  -5 -14 10882.0 2459.62   2
   1  -5 -15 40749.7 4060.68   2
   1  -5  15 42853.5 3541.91   3
   1   5 -15 42130.0 2230.34   2
  -1  -5 -15 36216.3 3746.51   2
   1  -5 -16 86343.2 5816.48   2
  -1  -5 -16 71237.4 5296.68   2
   1  -5  16 80457.8 4954.17   3
   1   5 -16 78614.7 3075.96   2
   1  -5  17 16788.7 2836.33   3
   1  -5 -17 16242.9 3160.14   2
  -1  -5 -17 13749.2 2631.53   2
   1   5 -17 12965.6 1462.29   2
   1  -5  18 75354.9 5056.91   3
  -1  -5 -18 72412.7 5358.91   2
   1  -5 -18 75753.3 5860.53   2
   1   5 -18 69978.1 3130.17   2
  -1  -5 -19 18071.9 2848.13   2
  -1  -5  19 20859.0 2748.49   3
   1  -5  19 20967.1 2932.19   3
   1   5 -19 17844.3 1720.03   2
   1  -5 -19 19770.2 3208.52   2
   1  -5 -20 12013.2 2505.40   2
  -1  -5  20 12743.3 2205.24   3
   1   5 -20 10407.2 1305.64   2
   1  -5  20 12693.2 2333.98   3
  -1  -5 -20 11047.5 2206.33   2
   1  -5  21 26866.4 3143.05   3
  -1  -5 -21 21897.5 3023.21   2
   1   5 -21 20533.3 1858.60   2
  -1  -5  21 26875.5 2909.83   3
   1  -5 -21 25693.5 3516.41   2
  -1  -5 -22 24614.4 3342.54   2
   1  -5  22 27843.5 3418.92   3
   1  -5 -22 34044.0 4076.36   2
   1   5 -22 25931.9 2085.70   2
  -1  -5  22 30359.7 3228.50   3
  -1  -5 -23 25921.3 3452.69   2
   1  -5 -23 32751.4 4072.46   2
   1   5 -23 21398.4 1941.22   2
   1  -5  23 29154.3 3387.71   3
  -1  -5  23 27399.8 3019.83   3
   1  -5  24 2717.19 1255.04   3
   1  -5 -24 1091.52 1319.68   2
  -1  -5 -24 1268.66 1160.35   2
  -1  -5  24 1562.77 1068.35   3
  -1  -5  25 20315.3 2673.33   3
  -1  -5 -25 16147.0 2826.74   2
   1  -5 -25 22311.0 3376.94   2
   1  -5  25 20384.6 2932.37   3
  -1  -5 -26 766.631 621.677   2
   1  -5 -26 1419.66 1130.74   2
   1  -5  26 1938.21 1041.67   3
  -1  -5 -27 1492.61 659.945   2
   1  -5  27 1640.34 759.386   3
   1   5  27 3089.96 1406.43   3
   1  -5 -27 3236.25 1457.14   2
   1  -5  28 8577.94 1994.21   3
   1   5  28 7736.53 1878.08   3
   1  -5 -28 10022.0 2399.61   2
  -1  -5 -28 7202.75 1697.89   2
   1  -5 -29 3150.50 1421.60   2
  -1  -5 -29 2999.14 1433.82   2
   1   5  29 2580.95 1013.08   3
   1  -5  29 2626.28 1356.61   3
   1  -5 -30 15370.3 2904.39   2
  -1  -5 -30 12457.5 2604.75   2
   1  -5 -31 996.592 1014.03   2
  -1  -5 -31 1024.02 331.848   2
   1  -5 -32 10846.7 2462.82   2
  -1  -5 -32 8494.17 2176.83   2
   1  -5 -33 5275.30 1716.12   2
  -1  -5 -33 5171.30 1874.06   2
  -1  -5 -34 7319.65 2072.86   2
   1  -5 -34 7971.72 2205.27   2
   1  -5 -35 5816.84 1676.25   2
  -1  -5 -35 7026.21 2236.44   2
  -1  -5 -36 233.183 687.519   2
  -1   6   0 126.397 203.867   2
  -1  -6   0-6.24850 263.158   2
  -1  -6   1 364.668 129.122   2
   1  -6  -1 1255.53 493.555   2
  -1   6  -1 1096.20 393.873   2
  -1  -6  -1 1033.45 308.296   2
  -1  -6  -2 17050.1 1658.34   2
  -1  -6   2 17787.7 1313.84   2
   1  -6  -2 16859.3 1661.52   2
  -1   6  -2 18765.9 1581.51   2
   1   6  -3 195167. 4178.88   1
  -1  -6  -3 196677. 5757.37   2
  -1   6  -3 192601. 5147.07   2
   1  -6  -3 187103. 5663.65   2
  -1  -6   3 191428. 4075.23   2
  -1  -6   4 3542.49 514.401   2
   1  -6  -4 3544.82 893.979   2
   1  -6   4 4345.26 995.850   3
   1   6  -4 3733.25 563.822   1
   1   6  -4 3970.13 1019.09   2
  -1  -6  -4 3712.67 912.287   2
   1  -6  -5-96.4498 171.616   2
  -1  -6  -5 469.493 432.390   2
   1   6  -5 177.918 14.9742   1
   1   6  -5 431.236 207.498   2
   1  -6  -6 514.930 298.599   2
  -1  -6  -6 1089.29 498.084   2
   1   6  -6 1750.87 474.993   2
   1  -6   6 841.006 445.814   3
  -1  -6   7 180.426 155.565   1
   1  -6   7 207.656 108.892   3
   1   6  -7 373.484 86.5036   2
   1   6  -7 403.759 106.737   3
   1  -6  -8 6947.79 1194.06   2
   1  -6   8 7158.18 1197.95   3
   1   6  -8 6811.66 693.282   2
  -1  -6  -8 6092.88 1263.83   2
  -1  -6   8 6585.67 886.200   1
  -1  -6  -9 7604.08 1379.93   2
  -1  -6   9 8035.03 1023.68   1
   1  -6   9 8621.68 1357.01   3
   1  -6  -9 8280.66 1225.13   2
   1   6  -9 8948.47 716.801   2
  -1  -6 -10-156.204 415.351   2
  -1  -6  10 247.728 308.077   1
   1  -6  10 566.683 505.327   3
   1  -6 -10-974.704 983.601   2
   1  -6 -11 4868.53 1006.99   2
  -1  -6 -11 3922.59 904.518   2
  -1  -6  11 4866.48 860.800   1
   1  -6  11 6202.32 1269.72   3
   1  -6 -12-515.290 1013.82   2
   1  -6  12 121.572 237.492   3
  -1  -6 -12 649.488 436.652   2
   1  -6  13 587.307 563.548   3
  -1  -6 -13-265.066 107.603   2
   1  -6  14 2317.89 1005.78   3
   1  -6 -14 1109.90 443.271   2
  -1  -6 -14 1862.92 492.609   2
  -1  -6 -15 12624.6 2131.79   2
   1  -6  15 14129.4 2073.07   3
   1  -6 -15 15527.7 2343.53   2
  -1  -6 -16 340.702 634.881   2
   1  -6 -16-119.588 148.694   2
   1   6 -16 380.827 250.308   2
  -1  -6 -17 393.650 162.469   2
   1  -6  17 1209.72 877.394   3
   1  -6 -17 852.017 287.129   2
   1   6 -17 853.044 260.485   2
   1   6 -18 7138.88 859.791   2
   1  -6 -18 9249.87 1871.41   2
   1  -6  18 8742.80 1755.15   3
  -1  -6 -18 6657.60 1520.41   2
   1  -6  19 752.076 203.030   3
   1  -6 -19 793.547 110.652   2
   1   6 -19 951.076 267.863   2
   1  -6 -20 162.362 229.434   2
   1   6 -20-388.154 353.694   2
   1  -6  20 94.9287 431.633   3
  -1  -6 -20-581.268 737.368   2
   1   6 -21 72.0453 252.305   2
  -1  -6 -21-455.109 558.290   2
   1  -6  21 731.723 506.544   3
   1  -6 -21-310.255 747.814   2
   1  -6  22 1441.95 625.429   3
  -1  -6 -22-758.745 882.741   2
   1  -6 -22 760.446 660.625   2
   1  -6 -23 4480.26 1488.67   2
   1  -6  23 4127.46 1155.93   3
  -1  -6 -23 4022.23 1235.65   2
  -1  -6 -24-622.502 542.809   2
   1  -6 -24-1288.77 1365.15   2
   1  -6  24-88.1005 207.464   3
   1  -6  25 4047.87 1406.03   3
   1  -6 -25 2402.96 521.575   2
  -1  -6 -25 2844.06 1136.52   2
  -1  -6 -26 3118.28 1421.59   2
   1  -6  26 3016.76 1209.05   3
   1  -6 -26 2909.79 1519.71   2
   1  -6 -27 3157.14 1449.00   2
  -1  -6 -27 4237.39 1497.08   2
   1  -6  27 3865.71 1414.55   3
  -1  -6 -28 438.485 410.929   2
   1  -6 -28-1.78731 481.071   2
   1  -6  28-861.293 598.773   3
   1  -6  29 416.581 140.656   3
   1   6  29 1051.15 1021.95   3
   1  -6 -29 414.162 316.695   2
  -1  -6 -30-45.1877 188.817   2
   1  -6 -30 70.1902 448.933   2
   1  -6 -31-885.409 1211.17   2
  -1  -6 -31-928.012 1020.23   2
   1  -6 -32 97.9057 720.844   2
  -1  -6 -32-1638.61 1078.15   2
   1  -6 -33 1970.61 1425.08   2
  -1  -6 -33 601.322 168.502   2
   1  -6 -34 1907.26 1432.66   2
  -1  -6 -34 528.085 889.449   2
  -1  -6 -35 71.2004 268.104   2
   1  -6 -35-67.8964 731.704   2
   1  -6 -36 890.683 305.879   2
  -1  -7   0 324.880 336.903   2
   1  -7  -1 192264. 5705.96   2
  -1  -7   1 182311. 4997.68   2
  -1  -7  -1 185789. 5343.35   2
   1  -7  -2 38739.0 2677.79   2
  -1  -7   2 37286.9 2103.77   2
  -1  -7  -2 38664.8 2583.23   2
   1   7  -3 283561. 5593.25   1
  -1  -7  -3 276589. 7220.32   2
  -1  -7   3 279348. 5486.31   2
   1  -7  -3 276583. 7244.25   2
   1   7  -3 272716. 8523.21   2
  -1   7  -3 283996. 6713.19   2
   1   7  -4 105031. 4855.53   2
  -1  -7  -4 96790.5 4495.08   2
   1  -7  -4 92574.6 4343.74   2
  -1  -7   4 99503.8 3106.24   2
   1   7  -4 100156. 3337.30   1
  -1   7  -4 103001. 3976.40   2
  -1   7  -5 232.616 318.617   1
  -1   7  -5 283.028 235.207   2
   1   7  -5 455.040 287.780   1
   1   7  -5 122.796 336.911   2
  -1  -7  -5 273.152 347.498   2
   1  -7   6 7292.83 1304.74   3
  -1   7  -6 7161.06 1193.70   1
  -1  -7  -6 7802.45 1417.04   2
   1   7  -6 9211.38 1196.36   2
   1  -7  -6 8335.23 1328.80   2
   1  -7   7 8119.77 1404.17   3
   1   7  -7 10156.9 1178.74   2
   1  -7  -7 8210.97 1487.53   2
  -1  -7  -7 9745.76 1687.32   2
   1  -7  -8 18713.7 2131.20   2
   1   7  -8 20173.7 1552.18   2
  -1  -7  -8 22476.1 2817.39   2
   1  -7   8 16303.0 1949.10   3
   1  -7  -9 148380. 6632.47   2
   1  -7   9 146177. 6296.40   3
  -1  -7   9 140501. 4501.47   1
   1   7  -9 156690. 3846.56   2
  -1  -7  -9 144478. 6539.48   2
  -1  -7  10 84667.7 3624.38   1
  -1  -7 -10 95747.5 5754.84   2
   1  -7 -10 87400.7 5644.96   2
   1  -7  10 98598.8 5589.16   3
   1   7 -10 90418.2 2655.88   2
  -1  -7 -11 220173. 8486.36   2
   1   7 -11 229451. 3825.41   2
   1  -7 -11 231286. 8839.11   2
  -1  -7  11 229259. 6194.05   1
   1  -7  11 245647. 8267.77   3
   1  -7  12 15680.8 3007.82   3
   1  -7 -12 13543.4 2694.41   2
   1  -7 -13 200328. 8733.55   2
   1  -7  13 190889. 7816.36   3
  -1  -7 -13 182236. 7939.51   2
   1  -7 -14 16243.2 3769.18   2
   1  -7  14 14482.9 3330.65   3
  -1  -7 -14 13099.9 2864.06   2
   1  -7  15 41389.9 3692.38   3
   1  -7 -15 40544.1 4297.11   2
   1   7 -15 32381.0 1219.76   2
  -1  -7 -15 33647.2 3485.52   2
   1  -7 -16 10965.2 2278.37   2
   1  -7  16 11360.8 2198.11   3
   1   7 -16 7843.32 621.245   2
  -1  -7 -16 9041.71 1871.79   2
   1  -7  17 2207.05 1018.08   3
   1   7 -17 1512.75 330.791   2
   1  -7 -17 2905.00 1024.72   2
  -1  -7 -17 2419.23 905.703   2
   1  -7 -18 902.201 243.486   2
   1  -7  18 1282.11 685.614   3
   1   7 -18 1004.66 312.881   2
  -1  -7 -18 801.040 479.222   2
  -1  -7 -19 914.630 419.464   2
   1  -7  19 1406.25 1169.45   3
   1  -7 -19 1471.32 1230.74   2
   1  -7  20 23382.3 3349.25   3
   1  -7 -20 23305.4 3803.59   2
  -1  -7 -20 22221.8 3308.62   2
   1  -7 -21 69932.6 6218.95   2
   1  -7  21 74538.7 5614.78   3
  -1  -7 -21 64529.3 5459.74   2
  -1  -7 -22 16529.0 3343.91   2
   1  -7 -22 17409.3 3707.64   2
   1  -7  22 18751.1 3495.31   3
  -1  -7 -23 75753.0 6046.74   2
   1  -7  23 83391.4 6253.36   3
   1  -7 -23 90512.3 7055.67   2
  -1  -7 -24 2690.47 1727.57   2
   1  -7  24 1523.65 1561.09   3
   1  -7 -24 1097.48 1638.16   2
   1  -7 -25 19660.2 3351.95   2
  -1  -7 -25 15975.9 2920.28   2
   1  -7  25 18299.0 2991.45   3
   1  -7  26 1265.13 977.529   3
   1  -7 -26 2499.15 1411.58   2
  -1  -7 -26 2173.83 924.057   2
   1  -7 -27 13456.8 2899.13   2
   1  -7  27 10560.1 2165.53   3
  -1  -7 -27 9481.77 2262.35   2
   1  -7  28 547.432 646.928   3
   1  -7 -28-273.995 227.785   2
  -1  -7 -28-198.608 296.093   2
   1  -7  29 2385.19 711.995   3
   1  -7 -29 2719.19 1231.37   2
  -1  -7 -29 1699.33 878.794   2
   1  -7 -30 2364.04 1377.38   2
  -1  -7 -30 3851.68 1359.17   2
  -1  -7 -31 4581.27 1549.48   2
   1  -7 -31 5836.38 2096.38   2
   1  -7 -32 5432.30 1773.61   2
  -1  -7 -32 5090.52 1890.81   2
  -1  -7 -33 3795.62 1707.42   2
   1  -7 -33 2491.29 1657.66   2
   1  -7 -34 28.8022 414.371   2
  -1  -7 -34-797.383 870.897   2
   1  -7 -35 2580.82 1371.84   2
  -1  -8   0-425.040 397.775   2
  -1  -8  -1 3027.66 722.773   2
  -1  -8   1 2342.17 593.376   2
  -1  -8  -2 18471.6 1840.37   2
   1  -8  -2 17970.8 1905.48   2
   1   8  -2 20602.9 2363.96   2
  -1  -8   2 18297.7 1551.31   2
  -1  -8  -3 1403.96 432.768   2
  -1  -8   3 1987.52 320.827   2
   1  -8  -3 2854.02 863.732   2
   1   8  -3 2049.37 522.707   1
   1   8  -3 619.324 617.203   2
  -1   8  -3 1866.38 700.527   1
   1  -8  -4 1627.15 537.057   2
  -1  -8  -4 1566.91 576.925   2
   1   8  -4 1585.55 386.374   1
  -1   8  -4 1612.90 286.440   1
   1   8  -4 1555.37 376.896   2
  -1  -8   4 1649.34 403.215   2
   1  -8  -5-429.014 467.876   2
  -1  -8  -5-34.1736 282.095   2
  -1   8  -5-1024.85 461.981   1
   1   8  -5 19.4886 190.717   1
   1   8  -5-414.442 511.745   2
  -1   8  -6 287.605 242.924   1
   1  -8  -6 393.481 455.189   2
   1   8  -6-429.375 565.001   2
   1   8  -6-247.489 73.0932   1
  -1  -8  -6-270.152 475.363   2
  -1   8  -7 522.066 249.421   1
  -1  -8  -7 890.409 581.113   2
   1   8  -7 182.427 187.907   2
  -1  -8  -8 187.128 318.858   2
   1   8  -8-740.737 689.303   2
   1  -8   9 334.192 222.958   3
   1  -8  -9-658.298 794.086   2
  -1  -8  -9 576.321 511.564   2
  -1  -8 -10 1841.62 626.801   2
  -1  -8  10 2373.55 568.458   1
   1  -8  10 1603.37 205.154   3
   1   8 -10 2758.26 392.771   2
   1  -8 -10 1115.42 370.652   2
   1  -8 -11 17673.3 2418.82   2
  -1  -8 -11 16157.4 2143.28   2
   1   8 -11 17289.8 1300.11   2
   1  -8  11 16614.2 2248.20   3
   1   8 -12 7328.60 718.435   2
  -1  -8 -12 11921.3 2023.92   2
   1  -8  12 12606.6 2034.73   3
   1  -8 -12 11996.1 2088.47   2
  -1  -8 -13 19907.6 2599.51   2
   1   8 -13 19921.3 1161.81   2
   1  -8 -13 19924.9 2679.72   2
   1  -8  13 25886.6 3021.59   3
  -1  -8 -14 3937.99 1259.66   2
   1  -8 -14 3012.75 1426.78   2
   1  -8  14 5005.08 1613.12   3
   1  -8 -15 3925.51 1432.92   2
  -1  -8 -15 3506.45 1296.74   2
   1  -8  15 3864.49 1248.63   3
  -1  -8 -16 3113.88 1089.86   2
   1  -8 -16 5091.29 1366.40   2
   1  -8  16 4838.50 1400.67   3
  -1  -8 -17-655.305 499.732   2
   1  -8  17-640.936 519.330   3
  -1  -8 -18 4381.93 1494.48   2
   1  -8 -18 4880.47 1649.71   2
   1  -8  18 4201.94 1297.58   3
   1  -8  19 2724.64 1034.57   3
   1  -8 -19 1821.70 1381.39   2
  -1  -8 -19 2390.96 1206.92   2
  -1  -8 -20 487.751 571.699   2
   1  -8  20 810.460 736.990   3
   1  -8 -20-172.169 757.277   2
   1  -8  21 942.299 807.175   3
  -1  -8 -21 108.486 835.845   2
   1  -8 -21-819.557 887.391   2
  -1  -8 -22 8073.60 1887.16   2
   1  -8  22 9482.29 2143.73   3
   1  -8 -22 9507.84 2109.21   2
  -1  -8 -23 1202.23 265.341   2
   1  -8 -23 2745.50 1118.51   2
  -1  -8 -24-307.526 842.337   2
   1  -8  24 561.592 626.928   3
   1  -8 -24 410.592 462.267   2
   1  -8 -25-171.408 244.734   2
  -1  -8 -25 112.972 618.562   2
   1  -8  25-871.982 529.023   3
   1  -8  26 1493.68 483.526   3
   1  -8 -26 2143.63 1222.96   2
  -1  -8 -26 3004.10 1377.67   2
  -1  -8 -27 1781.80 1202.65   2
   1  -8 -27-321.684 806.665   2
   1  -8  27 1424.79 1069.23   3
   1  -8 -28-2091.49 1653.81   2
  -1  -8 -28-1060.34 383.283   2
   1  -8  28 1207.49 820.056   3
   1  -8  29 2032.51 1015.61   3
  -1  -8 -29 4232.41 1483.74   2
   1  -8 -29 547.338 1519.25   2
  -1  -8 -30-1532.77 1128.16   2
   1  -8 -30 14.2912 525.313   2
  -1  -8 -31-804.277 898.913   2
   1  -8 -31 1481.96 1427.27   2
   1  -8 -32 312.651 951.779   2
  -1  -8 -32-313.703 405.421   2
   1  -8 -33 3759.44 728.989   2
  -1  -8 -33 4309.38 1826.19   2
   1  -8 -34-442.944 1720.30   2
  -1  -9   0 278.899 399.836   2
  -1  -9   1 68197.0 3429.38   2
  -1  -9  -1 70343.5 3671.96   2
  -1  -9   2 40033.0 2538.43   2
  -1  -9  -2 39203.3 2943.46   2
  -1   9  -2 39117.1 3068.37   1
   1  -9  -2 40243.6 3011.66   2
   1   9  -3 87962.4 3677.64   1
  -1   9  -3 85237.2 4432.42   1
   1  -9  -3 89320.3 4519.85   2
  -1  -9   3 88437.6 3636.52   2
   1   9  -3 91137.2 5506.32   2
  -1  -9  -3 85068.6 4465.63   2
   1  -9  -4 2028.13 890.830   2
   1   9  -4 3174.99 1155.27   2
  -1   9  -4 1314.31 644.221   1
  -1  -9   4 1780.24 553.343   2
   1   9  -4 1186.80 479.537   1
  -1  -9  -4 3177.56 1041.04   2
  -1  -9  -5 25077.4 2498.67   2
   1  -9  -5 26517.2 2595.17   2
   1   9  -5 27513.9 2749.87   2
  -1   9  -5 28292.6 2431.57   1
   1   9  -5 26149.0 1997.96   1
  -1   9  -6 42.8041 257.616   1
  -1  -9  -6 255.024 403.774   2
   1   9  -6 180.638 225.295   1
   1   9  -6 551.408 452.280   2
   1  -9  -6 137.279 373.498   2
   1  -9  -7 2806.67 930.716   2
  -1   9  -7 4058.93 959.102   1
   1   9  -7 4964.33 1015.78   2
  -1  -9  -7 4477.48 1213.23   2
  -1  -9  -8 5160.39 1459.68   2
   1  -9  -8 6111.69 1501.75   2
   1   9  -8 6682.01 1269.85   2
   1  -9  -9 84469.4 5168.98   2
   1   9  -9 87062.8 3907.06   2
  -1  -9  -9 77786.3 4873.73   2
   1   9 -10 2642.77 1144.75   2
   1  -9 -10 3377.36 1750.76   2
  -1  -9 -10 4352.51 2155.17   2
   1  -9 -11 130877. 6882.39   2
  -1  -9 -11 127383. 6491.62   2
   1   9 -11 128927. 4123.80   2
   1   9 -12 9146.13 1121.03   2
  -1  -9 -12 12762.0 2807.98   2
  -1  -9 -13 43239.1 4066.43   2
   1  -9  13 48048.5 4252.61   3
   1   9 -13 41543.5 1962.85   2
   1  -9 -13 50556.1 4433.62   2
   1  -9 -14 1095.38 1420.89   2
   1   9 -14 410.772 413.960   2
   1  -9 -15 68520.8 5608.71   2
   1  -9  15 70323.0 5386.31   3
  -1  -9 -15 65791.2 5106.13   2
  -1  -9 -16 15970.0 2917.33   2
   1  -9  16 19328.0 3233.95   3
   1  -9 -16 14705.1 2827.13   2
   1  -9 -17 12977.6 2427.46   2
   1  -9  17 14246.2 2481.30   3
  -1  -9 -17 12926.1 2344.67   2
   1  -9 -18 2036.15 1710.81   2
  -1  -9 -18 1044.01 786.754   2
   1  -9  18 2428.62 1531.06   3
   1  -9  19 29704.4 3677.03   3
  -1  -9 -19 24830.4 3442.21   2
   1  -9 -19 29344.4 3834.78   2
   1  -9 -20 778.952 1460.55   2
   1  -9  20 2696.95 1588.15   3
  -1  -9 -20 1607.22 1164.78   2
   1  -9 -21 11736.7 2603.31   2
   1  -9  21 12631.2 2478.53   3
  -1  -9 -21 8319.62 1922.13   2
   1  -9 -22 2093.81 1373.89   2
   1  -9  22 2074.60 1470.64   3
  -1  -9 -22 804.820 711.495   2
   1  -9  23 29655.1 3973.07   3
   1  -9 -23 27254.1 3880.05   2
  -1  -9 -23 26765.0 3775.90   2
   1  -9 -24 17064.6 3897.66   2
  -1  -9 -24 15633.7 3172.62   2
   1  -9  24 15718.8 3237.51   3
   1  -9  25 56919.8 5473.35   3
  -1  -9 -25 49120.8 5278.41   2
   1  -9 -25 56981.1 5984.28   2
   1  -9 -26 2407.14 1702.62   2
   1  -9  26 3708.47 2098.10   3
  -1  -9 -26 4615.72 1863.19   2
   1  -9 -27 14689.4 3207.38   2
   1  -9  27 12941.5 2745.26   3
  -1  -9 -27 10376.0 2399.85   2
   1  -9 -28 4062.23 1935.96   2
   1  -9  28 3421.97 1605.47   3
  -1  -9 -28 2455.93 1175.86   2
  -1  -9 -29 1585.38 1261.38   2
   1  -9  29 1387.55 783.941   3
   1  -9 -29 2564.37 1603.25   2
  -1  -9 -30 862.493 977.638   2
   1  -9 -30-454.763 682.710   2
  -1  -9 -31-484.915 162.372   2
   1  -9 -31 1028.22 1198.13   2
  -1  -9 -32-289.974 686.727   2
   1  -9 -32-242.188 809.135   2
   1  -9 -33-1598.14 1269.23   2
  -1 -10   0-162.921 413.879   2
  -1 -10  -1 68747.4 3866.56   2
  -1 -10   1 69526.8 3622.99   2
  -1  10  -2 489.304 352.779   1
  -1 -10  -2 520.992 413.345   2
  -1 -10   2 32.0501 234.379   2
   1 -10  -2 454.650 407.266   2
  -1 -10  -3 3197.87 824.470   2
   1  10  -3 3895.05 816.210   1
   1 -10  -3 3831.33 992.333   2
  -1 -10   3 4111.74 771.493   2
  -1  10  -3 3037.96 880.231   1
  -1  10  -4 1022.32 260.417   1
   1 -10  -4 1152.12 638.739   2
   1  10  -4 1504.76 484.903   1
  -1 -10   4 1641.84 479.589   2
  -1 -10  -4 1776.10 814.048   2
   1  10  -5 7417.08 1576.46   2
  -1 -10  -5 7543.08 1349.30   2
   1  10  -5 7271.22 1073.23   1
   1 -10  -5 7340.57 1325.96   2
  -1  10  -5 6721.03 1198.60   1
  -1  10  -6 191.499 320.008   1
  -1 -10  -6 570.804 506.603   2
   1  10  -6-156.388 522.483   2
   1  10  -6-21.1651 317.452   1
   1 -10  -6-478.512 265.738   2
  -1 -10  -7 910.543 714.518   2
  -1  10  -7-95.7457 369.944   1
   1 -10  -7-431.545 287.547   2
   1  10  -7 182.236 195.234   1
   1  10  -7-36.4024 395.248   2
   1  10  -8 4342.98 1028.64   2
   1 -10  -8 3336.60 1087.82   2
  -1 -10  -8 2913.95 989.460   2
   1 -10  -9 11968.1 1951.89   2
  -1 -10  -9 13349.8 2076.38   2
   1  10  -9 14877.1 1728.11   2
   1 -10 -10 1732.91 548.880   2
  -1 -10 -10 2166.60 1056.66   2
   1  10 -10 2727.88 537.329   2
   1 -10 -11 1751.52 483.308   2
  -1 -10 -11 2217.88 835.116   2
   1  10 -11 2236.75 465.950   2
   1 -10 -12-261.236 677.384   2
  -1 -10 -12-478.240 154.860   2
   1  10 -12 64.6141 173.714   2
   1  10 -13 7840.10 949.539   2
  -1 -10 -13 6752.66 1663.23   2
   1 -10 -13 7669.16 1671.37   2
  -1 -10 -14 9201.18 2082.77   2
   1 -10 -14 7371.76 1868.18   2
  -1 -10 -15 19615.8 2828.44   2
   1 -10 -15 20550.4 2910.42   2
   1 -10 -16-685.663 978.581   2
  -1 -10 -16-417.450 290.418   2
  -1 -10 -17 10042.5 2170.82   2
   1 -10 -17 11095.6 2105.54   2
   1 -10 -18 921.110 1046.56   2
  -1 -10 -18 1951.47 1458.79   2
   1 -10 -19 6378.36 1879.66   2
  -1 -10 -19 4486.16 1420.86   2
  -1 -10 -20-106.789 600.471   2
   1 -10  20 194.991 1000.30   3
   1 -10 -20 298.442 1149.29   2
  -1 -10 -21 7104.07 1841.98   2
   1 -10 -21 7395.38 1840.48   2
   1 -10  21 6154.09 1792.66   3
  -1 -10 -22-452.955 119.319   2
   1 -10  22-424.077 845.390   3
   1 -10 -22 916.406 1515.32   2
  -1 -10 -23 1047.51 979.897   2
   1 -10 -23 1816.96 883.640   2
   1 -10  23-898.550 509.954   3
   1 -10  24-627.402 542.910   3
  -1 -10 -24-1007.59 665.523   2
   1 -10 -24 119.530 419.149   2
  -1 -10 -25 5039.62 1670.66   2
   1 -10 -25 4219.96 1425.18   2
  -1 -10 -26-569.159 656.260   2
   1 -10 -26-1570.55 1327.40   2
  -1 -10 -27 4186.84 1529.03   2
   1 -10 -27 3317.48 1124.28   2
   1 -10 -28 1646.98 1159.54   2
  -1 -10 -28 1536.07 1168.52   2
  -1 -10 -29 587.958 735.106   2
   1 -10 -29-864.612 631.320   2
  -1 -10 -30 625.336 472.878   2
   1 -10 -30 159.513 707.022   2
   1 -10 -31 548.035 437.961   2
  -1 -11   0-342.442 176.634   2
  -1 -11   1 25757.8 2351.23   2
  -1 -11  -1 24958.8 2417.05   2
  -1 -11  -2 952.449 639.419   2
   1 -11  -2 2253.02 986.305   2
  -1 -11   2 1647.81 708.776   2
  -1  11  -2 1161.85 898.944   1
  -1 -11  -3 80939.2 4620.23   2
  -1  11  -3 87404.1 4811.74   1
  -1 -11   3 84997.0 4075.90   2
   1 -11  -3 85692.9 4745.16   2
   1  11  -3 82800.1 4038.70   1
  -1  11  -4 16779.6 2230.39   1
  -1 -11  -4 15685.6 2082.68   2
  -1 -11   4 17543.7 1783.81   2
   1 -11  -4 16001.9 2137.94   2
   1  11  -4 15920.8 1759.94   1
   1  11  -5 2593.58 738.698   1
  -1  11  -5 2633.11 831.106   1
  -1 -11  -5 3190.26 957.554   2
   1 -11  -5 3063.80 760.491   2
  -1  11  -6 614.981 521.709   1
   1 -11  -6 1352.00 760.963   2
  -1 -11  -6 567.643 562.869   2
   1  11  -6 617.439 440.366   1
   1  11  -7 24007.6 2173.45   1
  -1 -11  -7 23720.6 2734.58   2
  -1  11  -7 24734.6 2607.13   1
   1 -11  -7 23992.7 2782.86   2
   1 -11  -8 2595.33 1046.65   2
  -1  11  -8 2289.98 884.995   1
  -1 -11  -8 3076.37 1151.41   2
   1  11  -8 1697.54 991.333   2
  -1 -11  -9 16454.7 2388.87   2
   1  11  -9 11559.7 1758.46   2
   1 -11  -9 11409.7 1983.96   2
   1 -11 -10 6785.40 2348.02   2
   1  11 -10 2612.70 1168.78   2
  -1 -11 -10 4676.46 2080.91   2
   1  11 -11 81568.3 4117.21   2
   1 -11 -11 92522.7 6093.23   2
  -1 -11 -11 88097.4 5925.86   2
   1 -11 -12 5056.62 3119.05   2
  -1 -11 -12 9296.53 3050.42   2
  -1 -11 -13 155033. 7980.80   2
   1 -11 -13 159820. 8532.90   2
   1 -11 -14 5527.78 3616.46   2
  -1 -11 -14 8301.60 2937.62   2
  -1 -11 -15 56523.3 5115.54   2
   1 -11 -15 58996.2 5411.10   2
  -1 -11 -16 10921.3 2408.68   2
   1 -11 -16 10803.7 2962.63   2
  -1 -11 -17 3352.76 1295.21   2
   1 -11 -17 3170.93 1506.41   2
   1 -11 -18 5230.82 1820.51   2
  -1 -11 -18 6298.04 1813.10   2
   1 -11 -19 1216.25 1094.54   2
  -1 -11 -19 2304.00 1456.23   2
  -1 -11 -20-609.625 941.585   2
   1 -11 -20 342.968 892.276   2
   1 -11 -21 8332.35 2557.73   2
  -1 -11 -21 5538.77 1429.12   2
   1 -11 -22 721.212 1858.64   2
  -1 -11 -22 544.995 1221.43   2
   1 -11 -23 36570.0 4793.11   2
  -1 -11 -23 33609.1 4410.38   2
  -1 -11 -24 10325.9 2880.83   2
   1 -11 -24 8997.91 2892.16   2
  -1 -11 -25 20074.1 3747.06   2
   1 -11 -25 22910.8 4191.89   2
   1 -11 -26 20790.8 3860.98   2
  -1 -11 -26 21267.8 3814.39   2
  -1 -11 -27 15630.5 3251.25   2
   1 -11 -27 14824.2 3282.70   2
   1 -11 -28 802.389 993.788   2
  -1 -11 -28 821.872 692.349   2
  -1 -11 -29 3683.98 1791.09   2
   1 -11 -29 6341.37 2464.26   2
   1 -11 -30 1634.25 1725.17   2
  -1 -12   0 180.816 295.189   2
  -1 -12   1 1186.03 485.733   2
  -1  12  -1 2363.00 880.289   1
  -1 -12  -1 1401.61 551.711   2
  -1  12  -2-176.687 479.862   1
  -1 -12   2-848.410 587.378   2
  -1 -12  -2-124.439 538.699   2
  -1 -12   3 4059.21 997.909   2
  -1  12  -3 3660.98 1109.91   1
   1  12  -3 4069.29 946.552   1
   1 -12  -3 4878.34 1180.41   2
  -1 -12  -3 4261.50 1041.66   2
  -1 -12  -4 1676.56 643.617   2
   1 -12  -4 2216.84 887.563   2
  -1  12  -4 2398.39 975.927   1
   1  12  -4 2228.00 603.256   1
  -1 -12  -5-344.831 470.882   2
   1  12  -5-236.530 444.324   1
  -1  12  -5-532.154 498.906   1
   1 -12  -5-56.0658 313.513   2
   1  12  -6 1083.02 387.533   1
  -1 -12  -6 958.111 497.771   2
   1 -12  -6 289.608 544.570   2
  -1  12  -6 677.179 285.159   1
  -1 -12  -7 2018.11 486.383   2
   1  12  -7 2142.49 854.144   1
   1 -12  -7 981.313 631.805   2
  -1  12  -7 1504.39 455.945   1
  -1 -12  -8 7293.41 1674.17   2
  -1  12  -8 7026.97 1436.29   1
   1 -12  -8 7772.75 1631.32   2
  -1 -12  -9 19705.3 2715.88   2
   1 -12  -9 21737.1 2813.80   2
   1 -12 -10 7621.40 1909.77   2
  -1 -12 -10 5060.68 1515.44   2
   1 -12 -11 1976.58 1126.11   2
  -1 -12 -11 1639.56 767.771   2
   1 -12 -12 15049.8 2418.98   2
  -1 -12 -12 15671.9 2451.33   2
  -1 -12 -13 233.450 565.778   2
   1 -12 -13-286.313 120.250   2
   1 -12 -14 12246.1 2112.31   2
  -1 -12 -14 12120.9 2204.80   2
  -1 -12 -15 2635.47 992.869   2
   1 -12 -15 2472.15 1108.19   2
   1 -12 -16 704.925 636.922   2
  -1 -12 -16 236.727 208.545   2
   1 -12 -17 2361.73 1317.37   2
  -1 -12 -17 730.484 906.382   2
  -1 -12 -18 2581.98 1301.28   2
   1 -12 -18-1153.81 449.794   2
  -1 -12 -19 1876.48 714.082   2
   1 -12 -19 1584.77 862.658   2
   1 -12 -20 3573.01 1543.03   2
  -1 -12 -20 1782.23 1153.22   2
   1 -12 -21-1653.33 1381.79   2
  -1 -12 -21-847.176 743.651   2
  -1 -12 -22 2014.17 1345.84   2
   1 -12 -22 1290.39 535.815   2
  -1 -12 -23-1086.99 849.267   2
   1 -12 -23-377.380 633.422   2
  -1 -12 -24-138.797 1235.16   2
   1 -12 -24-961.725 1135.15   2
   1 -12 -25 572.473 457.317   2
  -1 -12 -25-1462.61 1440.47   2
  -1 -12 -26-2873.73 2192.95   2
   1 -12 -26 505.896 861.361   2
   1 -12 -27 1363.74 1418.76   2
  -1 -12 -27-84.0223 1454.61   2
  -1 -12 -28 322.080 399.949   2
   1 -12 -28 598.209 1479.88   2
  -1 -13   0 819.974 751.389   2
  -1  13  -1 56501.5 4319.68   1
  -1 -13   1 53736.2 3686.84   2
  -1 -13  -1 55480.3 3886.67   2
  -1 -13  -2 8554.97 1550.81   2
   1  13  -2 7782.89 1394.80   1
  -1  13  -2 9749.03 1777.01   1
  -1 -13   2 8930.53 1559.06   2
   1  13  -3 14854.2 1908.02   1
  -1  13  -3 17136.3 2295.11   1
  -1 -13  -3 16080.8 2190.13   2
  -1 -13   3 16639.0 1992.29   2
   1  13  -4 12121.4 1687.35   1
   1 -13  -4 14014.1 2185.16   2
  -1 -13  -4 13875.9 2109.02   2
  -1  13  -4 13058.0 2160.27   1
  -1 -13  -5 8626.48 1815.77   2
  -1  13  -5 9758.26 1820.67   1
   1  13  -5 9358.45 1522.93   1
   1 -13  -5 9755.30 1967.48   2
  -1  13  -6 29821.5 3011.81   1
   1 -13  -6 31569.1 3292.23   2
  -1 -13  -6 28406.7 3045.46   2
   1  13  -6 28880.4 2560.46   1
  -1  13  -7 2169.15 847.568   1
   1 -13  -7 1599.16 1108.96   2
  -1 -13  -7 3185.34 1180.62   2
   1  13  -7 2094.89 712.408   1
  -1 -13  -8 9178.49 1862.78   2
  -1  13  -8 6511.38 1406.85   1
   1 -13  -8 6461.44 1643.25   2
   1 -13  -9 573.800 846.859   2
  -1 -13  -9 704.777 901.682   2
   1 -13 -10 13240.0 2316.48   2
  -1 -13 -10 12460.6 2342.04   2
  -1 -13 -11 1183.37 1159.16   2
   1 -13 -11 280.642 598.956   2
   1 -13 -12 8381.64 2297.53   2
  -1 -13 -12 6270.20 2056.67   2
  -1 -13 -13 103789. 6971.10   2
   1 -13 -13 107903. 7241.89   2
  -1 -13 -14 11732.7 3069.14   2
   1 -13 -14 15033.7 3458.74   2
  -1 -13 -15 25545.7 3639.58   2
   1 -13 -15 26662.7 3849.69   2
  -1 -13 -16 2539.03 1223.10   2
   1 -13 -16 4730.92 1888.17   2
   1 -13 -17 6064.05 2320.31   2
  -1 -13 -17 2729.25 1693.26   2
   1 -13 -18 19457.8 3443.67   2
  -1 -13 -18 16933.4 3212.99   2
   1 -13 -19 3854.61 2101.34   2
  -1 -13 -19 3863.75 2094.45   2
  -1 -13 -20 5908.15 1939.95   2
   1 -13 -20 8272.42 2217.17   2
  -1 -13 -21 3587.69 1083.20   2
   1 -13 -21 4686.09 2120.46   2
   1 -13 -22 4119.73 2364.04   2
  -1 -13 -22 2148.34 1712.98   2
  -1 -13 -23 15406.8 3106.78   2
   1 -13 -23 17698.1 3885.21   2
  -1 -13 -24 2665.92 1110.37   2
   1 -13 -24 5070.72 2328.17   2
   1 -13 -25 16821.6 3595.65   2
  -1 -13 -25 14300.1 3217.60   2
  -1 -13 -26 9732.79 2638.81   2
   1 -13 -26 11150.2 3350.89   2
   1 -13 -27 2939.96 1647.16   2
  -1 -14   0-428.843 403.654   2
  -1  14  -1 8752.65 1626.06   1
  -1 -14  -1 7708.44 1522.00   2
  -1 -14   1 8154.09 1518.23   2
  -1 -14   2 2912.28 950.821   2
   1  14  -2 3002.89 855.910   1
  -1  14  -2 3432.42 1025.17   1
  -1 -14  -2 3642.55 1030.53   2
  -1  14  -3 1397.75 597.186   1
   1  14  -3 1567.83 723.348   1
  -1 -14  -3 1673.80 377.180   2
   1  14  -4 2107.37 597.801   1
  -1  14  -4 3162.90 1216.40   1
  -1 -14  -4 2343.46 504.086   2
  -1  14  -5 1245.86 877.231   1
  -1 -14  -5 1453.26 883.148   2
   1  14  -5 1282.76 811.278   1
   1 -14  -5 681.163 176.412   2
  -1 -14  -6 604.661 726.286   2
   1 -14  -6 181.905 495.442   2
  -1  14  -6-626.234 680.210   1
   1  14  -6-6.18866 156.215   1
   1 -14  -7 271.501 135.541   2
  -1 -14  -7 75.2361 543.480   2
  -1  14  -7-45.0211 463.683   1
   1  14  -7-531.010 581.137   1
  -1 -14  -8 1374.88 1113.21   2
  -1  14  -8 877.252 805.082   1
   1 -14  -8 1485.39 938.547   2
   1 -14  -9 25905.9 3273.48   2
  -1 -14  -9 23410.2 3011.33   2
   1 -14 -10 3246.85 2018.33   2
  -1 -14 -10 1571.57 1548.86   2
  -1 -14 -11 29514.3 3802.91   2
   1 -14 -11 31071.3 3634.74   2
  -1 -14 -12 929.116 1395.72   2
   1 -14 -12-785.312 560.855   2
  -1 -14 -13 7992.11 1852.24   2
   1 -14 -13 6935.86 1621.51   2
  -1 -14 -14-333.334 595.298   2
   1 -14 -14 682.782 591.302   2
  -1 -14 -15 4353.48 1342.40   2
   1 -14 -15 5465.00 1815.48   2
   1 -14 -16 3165.62 1673.21   2
  -1 -14 -16 1338.01 1061.85   2
   1 -14 -17 2331.52 1120.14   2
  -1 -14 -17 2792.22 941.613   2
  -1 -14 -18 3519.85 1644.66   2
   1 -14 -18 908.455 417.550   2
  -1 -14 -19-78.1328 1081.70   2
   1 -14 -19 1128.53 937.916   2
  -1 -14 -20-280.074 215.625   2
   1 -14 -20 2264.82 1349.66   2
  -1 -14 -21-921.632 809.748   2
   1 -14 -21-374.052 1364.82   2
  -1 -14 -22 2120.52 1227.07   2
   1 -14 -22 298.033 1202.73   2
  -1 -14 -23 1740.73 1062.85   2
   1 -14 -23 4066.84 1996.94   2
  -1 -14 -24 2252.90 1293.88   2
   1 -14 -24 76.8102 637.580   2
  -1 -14 -25-185.668 753.589   2
   1 -14 -25 505.284 789.323   2
  -1 -15   0-326.472 432.093   2
  -1  15   0 492.016 604.969   1
   1  15  -1 13094.9 1980.89   1
  -1  15  -1 11862.7 2160.04   1
  -1 -15   1 13821.5 2102.30   2
  -1 -15  -1 13348.5 2147.53   2
  -1 -15  -2 12940.4 1975.39   2
   1  15  -2 13037.2 1925.23   1
  -1  15  -2 13320.0 2221.53   1
   1  15  -3 7587.72 1490.16   1
  -1 -15  -3 9399.18 1960.79   2
  -1  15  -3 8417.10 1854.60   1
   1  15  -4 1238.71 604.821   1
  -1  15  -4 780.937 520.126   1
  -1 -15  -4 1985.65 1019.66   2
  -1 -15  -5 4466.84 1390.60   2
  -1  15  -5 4476.18 1237.02   1
   1  15  -5 3878.96 1098.55   1
   1  15  -6 22928.8 2515.14   1
  -1  15  -6 23025.5 2872.74   1
   1 -15  -6 23179.9 3137.25   2
  -1 -15  -6 25165.1 3139.74   2
  -1 -15  -7 5343.76 1993.16   2
   1 -15  -7 3976.72 1641.42   2
   1  15  -7 3647.10 1117.21   1
  -1  15  -7 4673.37 1592.24   1
  -1  15  -8 33581.0 3576.84   1
   1 -15  -8 36420.1 4003.06   2
  -1 -15  -8 37356.9 3865.33   2
  -1 -15  -9 4041.32 1106.65   2
   1 -15  -9 3197.65 1390.18   2
   1 -15 -10 1629.40 888.446   2
  -1 -15 -10 900.323 803.734   2
   1 -15 -11 224.700 223.070   2
  -1 -15 -11-1263.05 841.647   2
   1 -15 -12 1552.05 1271.60   2
  -1 -15 -12 1883.01 1170.47   2
  -1 -15 -13 9044.67 2008.55   2
   1 -15 -13 7674.93 2013.41   2
  -1 -15 -14 2393.30 1377.03   2
   1 -15 -14 2202.87 937.133   2
  -1 -15 -15 12882.3 2864.87   2
   1 -15 -15 16516.1 3020.88   2
  -1 -15 -16 19992.4 3589.80   2
   1 -15 -16 20589.8 3704.10   2
   1 -15 -17 8276.94 2221.19   2
  -1 -15 -17 6995.24 2233.00   2
  -1 -15 -18 20039.5 3727.03   2
   1 -15 -18 19856.7 3363.84   2
  -1 -15 -19 4112.48 2162.40   2
   1 -15 -19 2028.41 1678.86   2
   1 -15 -20 6097.98 2082.32   2
  -1 -15 -20 5725.58 2262.73   2
  -1 -15 -21 2257.02 1891.18   2
   1 -15 -21 1711.97 697.049   2
  -1 -15 -22 3302.79 1762.79   2
   1 -15 -22-1916.07 958.724   2
  -1 -15 -23 890.815 892.463   2
   1 -15 -23-341.934 1118.73   2
  -1  16   0 504.656 347.349   1
  -1 -16   0 587.498 873.729   2
   1  16  -1 536.126 605.569   1
  -1  16   1 183.541 744.526   1
  -1  16  -1 25.9777 283.080   1
  -1 -16  -1 1015.79 526.529   2
  -1 -16  -2 5811.16 1419.62   2
   1  16  -2 5884.95 1300.17   1
  -1  16  -2 8140.13 1910.04   1
  -1  16  -3 428.755 771.063   1
   1  16  -3 198.782 259.268   1
  -1 -16  -3 294.003 200.877   2
   1  16  -4 193.683 273.247   1
  -1  16  -4-903.690 687.965   1
  -1 -16  -4-133.795 444.925   2
  -1 -16  -5-1041.61 544.335   2
  -1  16  -5-1325.33 825.585   1
   1  16  -5 413.969 438.971   1
  -1  16  -6 3352.95 1128.24   1
   1  16  -6 1753.09 416.670   1
  -1 -16  -6 2596.52 985.681   2
  -1 -16  -7-569.670 948.639   2
   1  16  -7 578.524 367.895   1
  -1  16  -7-193.478 394.157   1
   1 -16  -7 842.307 958.536   2
  -1  16  -8 1142.70 295.522   1
   1 -16  -8 954.399 137.125   2
   1 -16  -9 207.052 224.301   2
  -1 -16  -9 2014.95 873.520   2
   1 -16 -10 1786.70 1295.89   2
  -1 -16 -10 736.870 936.010   2
  -1 -16 -11 7857.54 2006.28   2
   1 -16 -11 9545.28 2379.72   2
  -1 -16 -12 5820.19 1832.85   2
   1 -16 -12 5626.21 1785.73   2
   1 -16 -13 593.100 544.118   2
  -1 -16 -13 1235.07 1261.20   2
  -1 -16 -14-31.6918 601.563   2
   1 -16 -14-45.2521 586.833   2
  -1 -16 -15 841.605 718.676   2
   1 -16 -15-286.764 458.322   2
   1 -16 -16 2406.41 1138.80   2
  -1 -16 -16 3571.99 1549.98   2
   1 -16 -17-1386.87 1001.25   2
  -1 -16 -17 712.781 840.586   2
   1 -16 -18 48.3967 375.852   2
  -1 -16 -18 1241.90 1122.72   2
   1 -16 -19 1800.69 789.608   2
  -1 -16 -19 348.330 1006.59   2
  -1 -16 -20 2718.15 1655.38   2
   1 -16 -20 320.124 638.619   2
  -1 -16 -21 210.133 947.027   2
   1 -16 -21 646.220 978.750   2
   1  17   0 334.576 412.894   1
  -1  17   0 8.32535 511.351   1
   1  17  -1-250.546 485.727   1
  -1 -17  -1 451.335 679.671   2
  -1  17  -1 1048.29 585.159   1
  -1  17   1 300.594 254.528   1
  -1 -17  -2 2029.41 808.323   2
  -1  17  -2 206.282 495.439   1
   1  17  -2 2352.66 936.600   1
   1  17  -3 8214.98 1647.88   1
  -1 -17  -3 9084.25 1912.93   2
  -1  17  -3 9017.46 2097.75   1
  -1 -17  -4 12085.4 2242.32   2
   1  17  -4 12709.2 1942.60   1
  -1  17  -4 14755.2 2461.64   1
   1  17  -5 784.865 606.333   1
  -1  17  -5 1903.25 976.784   1
  -1 -17  -5 1658.18 1243.54   2
  -1 -17  -6 13176.8 2377.31   2
  -1  17  -6 11221.6 2132.79   1
  -1  17  -7 932.637 650.374   1
  -1 -17  -7-495.385 384.442   2
  -1 -17  -8 6116.77 1846.29   2
  -1  17  -8 7148.58 1741.57   1
   1 -17  -8 6432.71 1789.87   2
  -1 -17  -9 1683.16 1460.25   2
   1 -17  -9 163.404 736.813   2
   1 -17 -10 4704.11 1418.01   2
  -1 -17 -10 5754.97 1751.28   2
   1 -17 -11 184.487 645.124   2
  -1 -17 -11 786.282 1048.21   2
  -1 -17 -12 542.926 1032.56   2
   1 -17 -12-80.6839 179.311   2
   1 -17 -13 428.423 372.805   2
  -1 -17 -13 3357.16 1498.94   2
   1 -17 -14 14671.0 2952.14   2
  -1 -17 -14 12399.9 2780.82   2
  -1 -17 -15 10504.5 2671.17   2
   1 -17 -15 11746.6 2998.55   2
  -1 -17 -16 10908.0 2658.08   2
   1 -17 -16 13940.5 3230.47   2
   1 -17 -17 3771.49 1488.49   2
  -1 -17 -17 5414.94 2389.43   2
  -1 -17 -18 9113.07 2780.61   2
   1 -17 -18 9172.96 2541.87   2
  -1 -17 -19 7442.06 2563.89   2
   1 -17 -19 4973.19 2158.01   2
   1  18   0 950.509 619.063   1
  -1  18   0 684.541 836.909   1
  -1  18   1 93.7204 714.613   1
   1  18  -1 912.041 171.493   1
   1  18   1 21.9527 510.166   1
  -1  18  -1 896.835 639.675   1
  -1  18  -2-270.792 574.832   1
  -1 -18  -2 465.877 223.028   2
  -1  18   2 169.908 650.183   1
   1  18  -2 68.0333 332.640   1
  -1  18  -3 656.264 318.590   1
  -1 -18  -3 1600.65 623.259   2
  -1  18  -4-490.462 393.939   1
  -1 -18  -4 1525.53 1015.47   2
  -1  18  -5-489.934 174.597   1
  -1 -18  -5 359.289 932.981   2
  -1  18  -6-34.7775 561.821   1
  -1 -18  -6-404.643 409.368   2
  -1  18  -7-469.627 552.642   1
  -1 -18  -7-15.6170 638.277   2
  -1  18  -8-954.630 979.728   1
  -1 -18  -8 878.863 394.637   2
  -1 -18  -9 429.205 440.769   2
  -1 -18 -10-355.199 891.658   2
   1 -18 -10-191.474 505.335   2
   1 -18 -11-175.140 524.001   2
  -1 -18 -11 578.915 567.517   2
   1 -18 -12 904.620 827.603   2
  -1 -18 -12 679.647 1182.81   2
  -1 -18 -13 560.403 1234.43   2
   1 -18 -13 1069.77 1116.22   2
   1 -18 -14 976.541 976.843   2
  -1 -18 -14 450.291 919.014   2
  -1 -18 -15-1614.95 1370.58   2
   1 -18 -15 673.409 191.406   2
   1 -18 -16-2611.93 1313.85   2
  -1 -18 -16-1107.25 1083.73   2
  -1 -18 -17 2200.55 1124.54   2
  -1  19   0 82.0209 216.680   1
  -1  19  -1-505.367 749.959   1
  -1  19   1 1131.35 1179.08   1
  -1  19  -2 6172.09 1786.18   1
  -1  19   2 6817.00 1905.85   1
   1  19   2 6929.65 1803.41   1
  -1  19  -3 155.686 482.069   1
  -1  19   3 1691.33 1197.09   1
  -1 -19  -3 1967.76 1182.06   2
  -1  19  -4 4306.02 1439.47   1
  -1 -19  -4 4850.27 1402.34   2
  -1  19  -5 246.498 480.983   1
  -1 -19  -5-1532.94 1025.34   2
  -1 -19  -6 4494.21 1478.01   2
  -1  19  -6 2480.82 977.898   1
  -1 -19  -7 613.990 884.994   2
  -1  19  -7 2072.25 1131.20   1
  -1 -19  -8 11941.4 2448.75   2
  -1 -19  -9 775.053 948.046   2
  -1 -19 -10 1762.49 863.655   2
  -1 -19 -11-1525.01 976.998   2
   1 -19 -12 1234.09 971.621   2
  -1 -19 -12-311.893 658.504   2
   1 -19 -13 322.443 598.500   2
  -1 -19 -13 417.869 353.882   2
   1 -19 -14 162.660 719.699   2
  -1 -19 -14-399.554 393.492   2
  -1 -19 -15-1470.98 1090.79   2
  -1  20   0 286.547 610.303   1
  -1  20   1-92.3007 187.643   1
  -1  20  -1-1026.63 811.862   1
  -1  20  -2-4.28021 498.989   1
  -1  20   2-575.461 677.365   1
  -1  20  -3-559.037 358.008   1
  -1  20   3 365.156 188.144   1
  -1  20   4 561.257 534.619   1
  -1  20  -4 876.738 878.586   1
  -1 -20  -5-47.6843 837.284   2
  -1  20  -5 2315.90 1149.08   1
  -1  20  -6 436.208 730.093   1
  -1 -20  -6-3319.35 1249.93   2
  -1 -20  -7 288.457 641.308   2
  -1 -20  -8 204.542 645.398   2
  -1 -20  -9-744.210 215.386   2
  -1 -20 -10 623.721 763.039   2
  -1 -20 -11 146.244 739.821   2
  -1 -20 -12 589.207 865.970   2
  -1  21   0-632.975 668.433   1
  -1  21   1 265.205 303.990   1
  -1  21  -1 1153.53 1053.56   1
  -1  21  -2 1524.37 1075.26   1
  -1  21   2 784.819 995.586   1
  -1  21   3-243.691 217.764   1
  -1  21  -3-996.229 885.526   1
  -1  21   4 3585.96 1631.21   1
  -1  21   5-94.3682 493.860   1
  -1 -21  -7-912.457 777.991   2
  -1 -21  -8 655.011 724.751   2
  -1 -21  -9-1061.38 853.349   2
  -1 -21 -10 2601.15 1451.54   2
  -1  22   2-1842.88 1333.41   1
  -1  22   3-368.935 596.929   1
  -1  22   4-779.367 706.412   1
  -1  22   5-518.849 1230.31   1
   2   0   0 748303. 7208.08   1
  -2   0   0 746737. 7504.11   1
  -2   0   1 340.239 222.680   1
   2   0   1 227.955 152.649   1
  -2   0   2 39239.1 1605.73   1
   2   0  -4 2776.23 380.706   3
   2   0  -5 677.499 246.813   3
  -2   0   6 200.339 127.653   2
  -2   0   7 121.559 107.678   2
   2   0   7-377.816 479.394   3
   2   0   8 52611.7 3305.97   3
  -2   0   8 53605.3 2350.13   2
   2   0   9-0.49317 586.689   3
   2   0  -9 128.774 144.775   2
  -2   0   9-27.3216 59.0161   2
   2   0 -10 140549. 4338.15   2
  -2   0  10 137866. 3946.74   2
   2   0  10 141819. 5786.55   3
   2   0  11 363.757 1088.10   3
  -2   0  11-98.6458 180.204   2
   2   0 -11 1.36718 169.310   2
  -2   0  12 127933. 4163.04   2
   2   0 -12 130131. 4707.74   2
   2   0  12 126850. 5707.34   3
   2   0  13 85.2269 1015.29   3
  -2   0  13-354.764 245.401   2
   2   0 -13-386.633 412.387   2
   2   0 -14 30461.7 2491.75   2
   2   0  14 28761.8 2869.60   3
   2   0 -15-391.634 411.546   2
   2   0  15 149.235 636.569   3
   2   0  16 40161.4 3578.61   3
   2   0 -16 42131.0 3243.05   2
  -2   0  16 38811.4 1694.00   3
   2   0  17 65.9740 335.712   3
   2   0 -17 340.482 488.284   2
  -2   0  17 61.0012 82.6718   3
   2   0  18 1164.05 627.296   3
   2   0 -18 1466.23 501.959   2
  -2   0  18 1703.89 397.092   3
   2   0 -19 512.643 714.123   2
   2   0  19 644.563 1055.67   3
  -2   0  19-26.2535 119.302   3
   2   0 -20 15465.0 2186.44   2
  -2   0  20 13590.0 1235.86   3
   2   0  20 15788.0 2410.15   3
   2   0  21 806.254 714.833   3
  -2   0  21 82.0682 112.788   3
   2   0 -21 506.314 505.952   2
   2   0  22 1533.04 818.217   3
  -2   0  22 1592.33 447.955   3
   2   0 -22 874.573 271.758   2
   2   0 -23-123.707 320.461   2
   2   0  23 331.670 186.020   3
   2   0 -24 4737.06 1108.14   2
   2   0  24 5973.11 1675.55   3
   2   0  25 1129.25 1059.12   3
   2   0 -25 289.750 775.894   2
   2   0 -26 21970.7 2844.58   2
   2   0  26 23690.2 3260.99   3
   2   0  27 682.590 508.873   3
   2   0 -27 623.657 498.890   2
   2   0  28 1718.81 994.591   3
   2   0 -28 934.311 733.175   2
   2   0  29-330.371 578.315   3
   2   0  30-558.043 794.575   3
   2   0  31-235.401 616.233   3
  -2   0 -32-254.349 887.807   2
  -2   0 -33 941.046 752.046   2
  -2   0 -34 3166.44 1223.77   2
   2  -1   0 8950.91 822.013   1
   2   1   0 8763.93 675.436   1
   2  -1   0 9007.42 934.537   3
  -2   1   1 28728.4 1755.03   3
   2  -1   1 30588.1 1627.07   1
   2   1  -1 29994.9 1135.27   1
   2  -1   1 29316.3 1809.70   3
   2  -1  -1 30562.1 1635.27   3
   2  -1   2 22006.0 1460.96   1
   2  -1   2 21495.5 1657.20   3
  -2   1   2 21570.5 1474.70   3
  -2  -1   2 21986.0 961.907   1
   2  -1  -2 22668.0 1313.32   3
   2  -1   3 59394.5 2846.35   3
   2  -1  -3 58087.4 1960.43   3
   2  -1   3 58580.1 2548.99   1
  -2   1   3 56992.4 2157.39   3
   2  -1   4 753.250 955.931   3
   2  -1  -4 654.600 193.956   3
  -2   1   4 827.044 464.427   3
   2  -1   5 889.198 517.906   3
  -2   1   5 514.386 191.811   3
   2  -1  -5 791.707 201.364   3
   2  -1   6 12334.3 1542.03   3
  -2  -1   6 12552.9 929.897   2
  -2  -1   7 24500.6 1355.97   2
  -2   1   7 26051.4 1731.43   2
   2  -1   7 23359.9 2172.24   3
  -2  -1   8 29664.2 1532.56   2
   2  -1  -8 30854.1 2005.36   2
  -2   1   8 31429.8 1967.51   2
   2  -1   8 32319.1 2541.37   3
  -2  -1   9 10404.3 892.105   2
  -2   1   9 11452.5 1179.36   2
   2  -1  -9 9879.15 1200.18   2
   2  -1   9 13718.4 1985.33   3
   2  -1  10 74268.4 4122.64   3
  -2   1  10 74685.7 3160.03   2
   2  -1 -10 76845.9 3500.49   2
  -2  -1  10 74705.1 2547.08   2
  -2  -1  11 170.717 151.159   2
  -2   1  11 408.889 306.570   2
   2  -1 -11-157.506 243.764   2
   2   1 -11 13.2152 189.621   2
  -2   1  12 68667.7 3277.17   2
  -2  -1  12 58681.2 3297.01   2
   2  -1  12 72055.6 4180.71   3
   2   1 -12 70146.3 3053.01   2
   2  -1 -12 71589.7 3787.27   2
   2   1 -13 5820.56 910.153   2
   2  -1 -13 5643.21 1055.97   2
  -2   1  13 4698.36 896.748   2
   2   1 -14 64134.8 3349.10   2
   2  -1 -14 62466.9 3944.01   2
   2  -1  14 61403.6 4199.66   3
   2   1  15 12366.7 1901.74   3
   2  -1  15 12705.5 2129.59   3
   2   1 -15 13036.8 1559.53   2
   2  -1 -15 11001.3 1639.27   2
   2  -1  16 7768.43 1643.54   3
   2   1  16 9591.05 1862.70   3
   2  -1 -16 8518.79 1502.33   2
   2   1 -16 8766.41 1331.69   2
  -2   1  16 7299.47 700.576   3
   2  -1 -17 34.7558 458.898   2
   2  -1  17 1322.90 806.475   3
  -2   1  17 373.479 248.031   3
   2   1  17-13.5976 580.112   3
   2   1 -17 908.472 547.461   2
   2   1 -18-235.090 468.192   2
   2  -1 -18-649.126 773.680   2
   2   1  18-2.05929 604.419   3
   2  -1  18-725.868 913.788   3
  -2   1  18 26.9927 77.0565   3
   2  -1 -19-326.848 340.013   2
   2   1  19-849.556 215.875   3
   2  -1  19-253.646 158.963   3
   2   1 -19-218.610 530.705   2
  -2   1  19-37.0638 94.1376   3
   2  -1  20 6023.98 1589.49   3
  -2  -1  20 6480.63 932.907   3
   2   1  20 6225.20 1515.75   3
  -2   1  20 6122.71 790.697   3
   2   1 -20 6284.73 1319.02   2
   2  -1 -20 6110.60 1237.47   2
   2  -1 -21 3410.79 566.796   2
  -2  -1  21 4464.67 796.549   3
   2   1  21 5365.60 1400.76   3
   2   1 -21 3690.17 1000.75   2
  -2   1  21 3956.65 659.475   3
   2  -1  21 4158.83 1318.11   3
  -2  -1  22 699.318 254.344   3
   2   1 -22 779.176 553.665   2
   2  -1 -22 75.8135 399.469   2
  -2   1  22 1111.87 393.754   3
   2  -1  22 370.514 387.819   3
   2   1  22 500.384 619.659   3
   2  -1 -23 16587.8 2590.05   2
   2  -1  23 15883.2 2717.34   3
   2   1  23 13779.8 2600.11   3
   2   1 -23 15076.2 2258.07   2
   2  -1  24 17636.5 2854.22   3
   2   1 -24 19127.4 2515.26   2
   2  -1 -24 18895.6 2668.62   2
   2   1  24 20829.5 2959.73   3
   2   1 -25 1241.55 805.546   2
   2  -1  25 2135.98 1267.13   3
   2   1  25 361.860 528.909   3
   2  -1 -25 846.567 617.866   2
   2   1 -26 10092.7 1848.63   2
   2  -1  26 12249.1 2517.39   3
   2  -1 -26 10401.9 1981.90   2
   2   1  26 10949.8 2284.63   3
   2   1 -27 302.197 57.7953   2
   2  -1  27 1185.51 892.780   3
   2   1  27-368.757 740.906   3
   2  -1 -27 814.931 674.860   2
   2  -1  28 2187.46 1155.29   3
   2   1  28 2225.72 1214.65   3
   2  -1 -28 2155.80 771.623   2
   2  -1 -29 696.767 234.017   2
   2  -1  29 95.8727 397.599   3
   2   1  29 546.551 215.368   3
   2   1  30 933.986 597.659   3
   2  -1  30 902.437 428.321   3
   2   1  31-819.375 459.136   3
   2  -1  31 110.102 238.774   3
  -2  -1 -32 1633.74 1141.76   2
  -2  -1 -33 632.596 1077.69   2
  -2   1 -33 170.235 124.614   2
  -2  -1 -34 960.713 417.816   2
  -2  -1 -35 535.570 537.435   2
   2  -2   1 959.844 348.679   3
  -2   2   1 774.453 385.140   3
   2  -2  -1 1974.35 629.338   3
   2  -2   1 1691.11 516.031   1
   2  -2  -2 981651. 9184.83   3
   2  -2   2 980167. 10584.9   1
  -2   2   2 969581. 10600.4   3
   2  -2   2 999999. 11436.0   3
   2  -2   3 17734.9 1454.15   1
  -2   2   3 19854.6 1448.48   3
   2  -2  -3 17991.0 1171.70   3
   2  -2   3 18141.0 1709.06   3
   2  -2   4 57135.8 2711.78   1
   2  -2  -4 59565.1 1968.85   3
   2  -2   4 61064.3 3135.86   3
  -2   2   4 60467.3 2312.79   3
  -2   2   5 40712.7 1782.32   3
   2  -2  -5 41753.7 1539.67   3
   2  -2   5 42913.1 2639.27   3
   2  -2   6 5534.89 1035.32   3
  -2   2   6 5021.61 584.039   3
   2  -2  -7 34579.5 2227.17   2
  -2   2   7 38577.8 1574.67   3
  -2  -2   7 38448.1 1409.48   2
   2  -2  -8 116934. 4301.44   2
   2  -2   8 120063. 4995.90   3
  -2   2   8 121110. 4288.59   2
  -2  -2   8 120201. 2583.59   2
  -2   2   8 121181. 2692.39   3
  -2   2   9 3131.15 400.044   3
   2  -2  -9 2938.41 644.233   2
   2   2  -9 3549.83 456.606   3
  -2   2   9 3452.26 702.368   2
  -2  -2   9 3046.98 405.425   2
  -2   2  10 474607. 8532.90   2
  -2   2  10 465388. 5151.35   3
   2   2 -10 469154. 5343.26   3
   2  -2 -10 471256. 9437.54   2
  -2  -2  10 469174. 5693.53   2
   2  -2  10 452223. 10413.8   3
  -2   2  11 2440.53 367.171   3
   2   2 -11 2886.42 458.098   3
   2  -2 -11 2757.26 894.588   2
  -2   2  11 3101.55 744.348   2
   2  -2 -12 326383. 8816.37   2
   2  -2  12 336941. 9317.49   3
   2   2 -12 336843. 5704.05   2
   2   2 -12 339758. 4966.26   3
   2   2 -13 4263.01 670.566   2
   2  -2 -13 5310.48 1416.68   2
   2   2 -13 4822.05 619.838   3
   2   2 -14 120039. 3210.30   3
   2   2 -14 124715. 4053.78   2
   2  -2 -14 122617. 5896.39   2
   2  -2  14 118760. 5946.57   3
  -2   2  15 32655.4 1582.71   3
   2  -2 -15 34598.7 3188.23   2
   2   2 -15 37216.5 2383.72   2
  -2   2  16 15131.4 1152.21   3
   2   2 -16 16244.9 1665.70   2
   2  -2 -16 15590.4 2313.21   2
   2  -2  16 17442.2 2416.51   3
   2  -2  17 7508.70 1672.64   3
   2   2 -17 6257.18 1034.81   2
  -2   2  17 5605.92 712.082   3
   2  -2 -17 6267.74 1503.89   2
   2   2 -18 569.398 570.274   2
  -2   2  18 414.216 246.247   3
   2  -2  18 1424.49 1211.09   3
   2  -2 -18 874.483 1017.49   2
   2   2  19 33828.7 3804.11   3
   2  -2  19 34327.5 3788.58   3
  -2   2  19 35649.2 1944.08   3
   2   2 -19 33942.3 2901.78   2
   2  -2 -19 36916.7 3959.88   2
   2   2  20 61710.0 4949.85   3
   2  -2 -20 64264.2 5039.08   2
   2   2 -20 61764.2 3847.06   2
  -2   2  20 61856.3 2658.70   3
   2  -2  20 66017.7 5118.69   3
   2  -2 -21 4637.18 2298.87   2
   2  -2  21 5055.42 2387.88   3
   2   2 -21 2708.57 1433.39   2
   2   2  21 1177.11 1248.47   3
  -2   2  21 2752.33 700.989   3
   2  -2 -22 93334.0 6506.60   2
   2   2  22 96495.9 6398.33   3
   2   2 -22 90412.0 4958.93   2
   2  -2  22 96483.9 6379.65   3
  -2   2  22 88878.0 3239.29   3
   2  -2  23 1690.35 1451.94   3
   2   2 -23 456.568 1043.90   2
   2   2  23 1035.89 1269.60   3
   2  -2 -23 364.239 1647.56   2
   2   2  24 39546.4 4199.70   3
   2  -2 -24 39513.9 4130.86   2
   2   2 -24 37163.5 3216.89   2
   2  -2  24 37837.8 4156.58   3
   2  -2  25 3136.53 1801.24   3
   2   2 -25 376.442 994.448   2
   2  -2 -25 454.886 1028.01   2
   2   2  25-220.273 752.628   3
   2  -2 -26 30087.0 3678.34   2
   2  -2  26 29807.2 3701.89   3
   2   2  26 29744.4 3808.25   3
   2  -2  27 5297.61 1655.01   3
   2   2  27 5783.17 1683.12   3
   2  -2 -27 4783.63 1477.18   2
   2  -2  28 14553.4 2535.14   3
   2  -2 -28 16132.0 2698.74   2
   2   2  28 14839.9 2734.53   3
   2   2  29 1939.40 806.517   3
  -2  -2 -29 1737.98 1039.35   2
   2  -2 -29 3923.25 1493.86   2
   2  -2  29 2446.27 954.441   3
   2  -2  30 310.337 995.929   3
   2   2  30 371.035 216.072   3
   2  -2 -30-694.538 292.120   2
  -2  -2 -30 400.291 688.284   2
   2   2  31 2153.03 743.498   3
   2  -2  31 2684.06 1385.96   3
  -2  -2 -31 1960.65 1026.11   2
  -2  -2 -32 5152.86 1797.22   2
  -2  -2 -33 442.745 689.300   2
  -2  -2 -34 5924.44 1848.42   2
  -2  -2 -35 2277.83 607.181   2
  -2  -2 -36 9590.97 2375.62   2
   2  -3   0 574533. 8308.56   3
  -2   3   1 246656. 5825.24   3
   2  -3  -1 248304. 5231.92   3
   2  -3   1 247827. 5656.00   3
   2  -3   2 318532. 6369.81   1
   2  -3   2 314020. 6669.98   3
  -2   3   2 313682. 6424.03   3
   2  -3  -2 312732. 5664.17   3
   2  -3   3 95855.5 3626.90   1
  -2   3   3 96113.1 3412.97   3
   2  -3  -3 96018.6 3000.57   3
   2  -3   3 94219.4 3825.91   3
   2  -3   4 165048. 5215.76   3
   2  -3   4 168520. 4940.21   1
  -2   3   4 167710. 4378.00   3
   2  -3  -4 167959. 3850.68   3
   2  -3   5 4015.91 749.608   1
   2  -3   5 4843.97 985.788   3
  -2   3   5 3577.84 594.458   3
   2  -3   6 3068.62 790.029   3
   2  -3   6 2660.66 665.526   1
  -2   3   6 2235.94 479.872   3
   2  -3  -7 72150.8 3431.92   2
  -2   3   7 77051.2 2812.17   3
   2  -3   7 76435.9 3741.10   3
  -2   3   8 14512.1 1181.39   3
   2  -3  -8 12538.2 1547.06   2
   2  -3  -9 1383.29 516.293   2
   2   3  -9 1459.84 356.144   3
   2  -3   9 1651.75 797.063   3
  -2   3   9 1149.06 297.409   3
   2  -3  10 3241.11 876.823   3
   2   3 -10 4364.62 608.204   3
  -2   3  10 3925.70 612.122   3
   2  -3 -10 4050.30 1014.25   2
   2  -3  11 19298.7 2197.39   3
   2  -3 -11 18927.2 2105.68   2
   2   3 -11 21551.7 1387.90   3
   2   3 -12 28390.1 1675.18   3
   2  -3 -12 26822.0 2606.97   2
   2  -3  12 28200.5 2696.39   3
   2   3 -13 3283.03 519.994   3
   2  -3  13 4814.03 1620.97   3
   2  -3 -13 2910.18 1005.54   2
   2   3 -14 52885.0 2456.79   3
   2  -3  14 51208.4 3795.21   3
   2   3 -14 53058.4 2155.06   2
   2  -3 -14 51336.9 3997.93   2
   2  -3  15 4871.44 1464.49   3
   2   3 -15 3868.75 662.682   3
   2   3 -15 3463.04 599.082   2
   2  -3 -15 2279.67 689.959   2
   2   3 -16-52.1741 132.111   2
   2  -3  16 927.445 878.891   3
   2  -3 -16 541.572 614.957   2
   2   3 -16 261.930 220.761   3
   2   3 -17 9651.34 1099.52   3
   2  -3 -17 10128.6 1856.72   2
   2  -3  17 9279.39 1706.47   3
   2   3 -17 9692.10 1171.49   2
   2  -3  18 786.084 749.275   3
   2  -3 -18 1158.73 969.950   2
   2   3 -18-164.349 348.943   2
   2  -3 -19 13225.8 2259.07   2
   2   3 -19 13275.6 1521.46   2
  -2   3  19 12425.5 1235.13   3
   2  -3  19 15126.8 2412.55   3
   2  -3 -20 2414.26 867.818   2
  -2   3  20 1674.98 442.392   3
   2  -3  20 2763.09 1317.74   3
   2   3 -20 1639.73 563.595   2
   2   3 -21 1419.45 735.789   2
   2  -3  21 3542.47 1682.33   3
  -2   3  21 1124.99 412.937   3
   2  -3 -21 2463.15 1839.13   2
   2  -3  22 53796.8 4784.77   3
   2   3  22 57081.5 5007.41   3
   2  -3 -22 57154.7 5185.67   2
   2   3 -22 48985.4 3281.43   2
  -2   3  22 51202.2 2629.57   3
   2  -3 -23 1706.94 1451.94   2
   2  -3  23 1517.04 1235.95   3
   2   3  23-480.168 347.139   3
   2  -3  24 7193.13 1949.61   3
   2  -3 -24 6571.01 1627.56   2
   2   3  24 6163.12 1599.32   3
   2   3 -24 6220.20 1201.73   2
   2  -3 -25 1513.86 728.898   2
   2   3  25 237.812 448.002   3
   2  -3  25 2481.57 1289.32   3
   2  -3  26 7109.17 1832.24   3
   2   3  26 8244.47 2063.10   3
   2  -3 -26 6543.61 1745.53   2
  -2  -3 -27 263.085 942.237   2
   2   3  27 367.740 709.454   3
   2  -3 -27-1450.33 525.842   2
   2  -3  27 350.805 792.304   3
  -2  -3 -28 11917.7 2709.60   2
   2  -3  28 12116.9 2542.51   3
   2  -3 -28 13052.0 2649.82   2
   2   3  28 10532.2 2386.83   3
   2  -3 -29 2760.82 1070.78   2
  -2  -3 -29 3158.31 1592.13   2
   2   3  29 2628.59 982.240   3
   2  -3  29 1447.16 318.845   3
   2   3  30 1544.32 836.760   3
  -2  -3 -30 1246.82 1287.55   2
   2  -3  30 952.431 752.518   3
   2  -3 -30 604.999 534.310   2
   2   3  31 3399.09 1405.69   3
   2  -3  31 2278.53 1181.40   3
  -2  -3 -31 3172.13 1265.15   2
   2  -3 -31 3860.26 1326.53   2
  -2  -3 -32 563.189 888.640   2
  -2  -3 -33 627.940 583.938   2
  -2  -3 -34 2247.26 1433.22   2
  -2  -3 -35 1476.15 1335.70   2
  -2  -3 -36 2067.17 1182.54   2
   2  -4   0 93818.7 3592.96   3
   2  -4  -1 41899.8 2290.08   3
  -2   4   1 40553.3 2539.37   3
   2  -4   1 40741.0 2482.50   3
   2  -4   2 41651.9 2544.08   3
   2  -4  -2 39598.7 2217.40   3
  -2   4   2 40478.1 2471.79   3
   2  -4   3 1085.26 507.303   3
   2  -4   3 804.154 393.014   1
   2  -4  -3 378.970 99.3802   3
  -2   4   3 592.420 235.590   3
   2  -4   4 7346.90 1149.98   3
   2  -4   4 7379.52 1003.43   1
  -2   4   4 7191.27 1034.36   3
   2  -4   5 124297. 4812.67   3
  -2   4   5 121585. 4193.58   3
   2  -4   6 14553.7 1682.59   3
   2  -4  -6 11817.1 1415.18   2
  -2   4   6 12176.1 1324.31   3
   2  -4   7 120368. 4893.64   3
   2  -4  -7 110761. 4622.51   2
  -2   4   7 113021. 3971.06   3
  -2   4   8 100815. 3758.82   3
   2  -4  -8 96624.6 4429.50   2
   2   4  -9 1559.86 380.388   3
   2  -4  -9 1444.46 653.085   2
   2   4 -10 134440. 3949.59   3
   2  -4 -10 129338. 5644.16   2
   2  -4  10 130326. 5734.79   3
   2  -4 -11 16620.4 2177.55   2
   2   4 -11 17830.0 1427.83   3
   2  -4  12 4589.26 1283.03   3
   2   4 -12 3784.48 701.672   3
   2  -4 -12 3423.41 1011.33   2
   2  -4  13 8517.55 1778.31   3
   2   4 -13 6483.54 933.888   3
   2  -4 -13 6396.64 1280.01   2
   2  -4  14 44039.7 3854.95   3
   2  -4 -14 48071.9 3955.74   2
   2   4 -14 44741.8 2499.60   3
   2  -4  15 71992.5 4876.53   3
   2  -4 -15 78154.9 5421.94   2
   2   4 -15 73991.0 3281.13   3
   2   4 -16 56642.6 2083.57   2
   2  -4 -16 65123.9 5099.80   2
   2  -4  16 62468.7 4761.48   3
   2   4 -16 59997.9 3060.58   3
   2  -4  17 75939.5 5260.87   3
   2   4 -17 73566.1 2641.20   2
   2  -4 -17 80506.4 5755.75   2
   2   4 -17 74599.1 3485.93   3
   2  -4  18 3001.44 1843.97   3
   2   4 -18 1099.34 372.954   2
   2  -4 -18 2127.65 1579.81   2
   2   4 -18 915.150 290.462   3
   2   4 -19 19190.0 1568.39   2
   2  -4 -19 23035.4 3210.27   2
   2  -4  19 20869.7 2810.23   3
   2   4 -19 18912.9 1833.32   3
   2  -4  20 10133.8 2333.29   3
   2   4 -20 9056.82 1183.87   2
   2  -4 -20 11034.5 2640.91   2
   2   4 -21 26290.8 2061.85   2
   2  -4  21 26961.5 3452.83   3
   2  -4 -21 25605.7 3631.18   2
   2  -4  22 528.270 955.153   3
   2  -4 -22 1213.14 1508.57   2
  -2   4  22 162.960 265.314   3
   2   4 -22 634.575 414.733   2
   2  -4  23 18982.4 2899.10   3
   2  -4 -23 18065.6 3125.13   2
   2  -4  24 12906.1 2501.88   3
   2  -4 -24 14152.7 2706.64   2
  -2  -4 -25 1493.55 951.908   2
   2  -4 -25 1275.75 1382.21   2
   2   4  25 9.11475 564.276   3
   2  -4  25 1363.52 1192.64   3
   2   4  26 19143.9 3080.57   3
  -2  -4 -26 18087.6 3309.12   2
   2  -4  26 22100.5 3343.78   3
   2  -4 -26 22666.6 3416.02   2
   2   4  27 9196.47 2323.79   3
   2  -4 -27 10724.2 2677.40   2
   2  -4  27 10708.6 2189.89   3
  -2  -4 -27 7892.16 2346.76   2
   2  -4 -28 5519.92 1965.38   2
   2   4  28 4094.80 1511.99   3
  -2  -4 -28 5476.75 2146.62   2
   2  -4  28 4875.39 1636.81   3
   2  -4 -29 12176.8 2532.59   2
   2   4  29 11765.7 2505.63   3
  -2  -4 -29 9315.64 2240.83   2
   2  -4  29 9883.26 2172.04   3
   2   4  30 979.732 369.200   3
   2  -4  30 253.646 545.257   3
  -2  -4 -30 1004.46 835.001   2
   2  -4 -30-282.965 509.101   2
   2  -4 -31 4345.60 1604.81   2
   2   4  31 4204.71 1142.17   3
   2  -4  31 4995.51 1635.06   3
  -2  -4 -31 5832.92 1654.73   2
  -2  -4 -32 630.719 600.522   2
   2  -4 -32 118.481 790.111   2
  -2  -4 -33 2266.86 1167.76   2
  -2  -4 -34 119.618 1008.29   2
  -2  -4 -35 1138.60 913.475   2
  -2  -4 -36 1043.64 700.368   2
   2  -5   0 56414.7 2977.67   3
  -2   5   1 34289.0 2514.67   3
   2  -5  -1 34487.6 2324.26   3
   2  -5   1 34096.9 2372.21   3
   2  -5   2 14021.5 1605.66   3
  -2   5   2 13510.8 1560.25   3
   2   5  -3 101390. 1903.25   1
   2  -5   3 106063. 4426.23   3
  -2   5   3 100415. 4248.74   3
  -2   5   4 12050.9 1436.57   3
   2  -5   4 13701.7 1629.72   3
  -2   5   5 371.835 205.768   3
   2  -5   5 466.832 117.350   3
  -2  -5   5 422.585 165.219   2
  -2   5   6 21100.8 1889.37   3
   2  -5  -6 21778.5 1967.68   2
  -2  -5   6 20908.2 900.058   2
  -2  -5   7 40777.5 1479.57   1
  -2   5   7 40128.9 2640.94   3
   2  -5  -7 40153.3 2911.93   2
   2  -5   7 45059.0 3077.18   3
   2  -5   8 2333.96 1095.06   3
   2  -5  -8 2161.59 759.606   2
  -2   5   8 1466.90 395.297   3
  -2  -5   8 1906.68 321.687   1
  -2  -5   9 50250.3 2020.95   1
   2  -5  -9 48044.0 3389.55   2
   2   5  -9 48169.1 2545.02   3
   2  -5   9 49950.7 3434.97   3
   2  -5 -10 5970.34 1244.31   2
   2   5 -10 7017.41 963.049   3
   2  -5 -11 1731.65 740.757   2
   2   5 -11 2490.08 634.463   3
   2  -5  11 2948.69 858.272   3
   2  -5  12 1000.47 621.665   3
   2  -5 -12 1261.67 550.955   2
   2   5 -12 1609.01 449.335   3
   2  -5  13 8695.24 1668.80   3
   2  -5 -13 9582.13 1780.22   2
   2   5 -13 8673.41 1170.83   3
   2  -5  14 3788.35 1144.18   3
   2  -5 -14 2584.57 990.286   2
   2   5 -14 2529.51 641.075   3
   2  -5  15 16443.5 2463.55   3
   2  -5 -15 16534.4 2501.24   2
   2   5 -15 16219.5 1645.08   3
   2  -5  16 42370.5 3750.59   3
   2  -5 -16 43241.1 4168.19   2
   2   5 -16 40648.5 2702.75   3
   2  -5 -17 7856.57 1853.35   2
   2   5 -17 7592.02 1219.00   3
   2  -5  17 10020.4 2171.64   3
   2  -5 -18 9669.84 2234.79   2
   2   5 -18 9498.39 1325.24   3
   2  -5  18 9125.48 1957.47   3
   2  -5 -19 10743.3 2285.42   2
   2  -5  19 9792.74 2036.40   3
   2   5 -20 13684.1 1077.94   2
   2  -5 -20 16612.5 2969.52   2
   2  -5  20 14172.7 2410.39   3
   2  -5 -21 1861.79 1271.49   2
   2  -5  21 2375.42 1110.61   3
   2  -5  22 20783.1 2959.17   3
   2  -5 -22 23479.1 3412.35   2
   2  -5 -23 4205.33 1725.39   2
  -2  -5 -23 2473.51 1513.92   2
   2  -5  23 3367.83 1445.26   3
  -2  -5 -24 886.783 801.644   2
   2  -5 -24 1132.62 521.892   2
   2  -5  24 1661.13 1171.64   3
   2  -5  25 6540.08 1796.99   3
  -2  -5 -25 5116.37 1477.80   2
   2  -5 -25 5413.45 1726.90   2
   2  -5 -26 4437.16 1718.92   2
   2  -5  26 4209.98 1359.02   3
  -2  -5 -26 5528.29 1774.09   2
   2  -5 -27 1042.94 790.537   2
  -2  -5 -27-1006.57 684.786   2
   2   5  27 243.393 625.500   3
   2  -5  27-1106.35 769.379   3
   2  -5 -28 662.680 1046.31   2
   2   5  28 649.189 384.340   3
   2  -5  28 721.490 757.375   3
  -2  -5 -28-551.302 508.937   2
   2  -5 -29 5773.40 1874.71   2
  -2  -5 -29 4949.49 1454.38   2
   2   5  29 4992.06 1563.73   3
   2  -5  29 5513.71 1720.00   3
   2   5  30 1180.95 390.292   3
   2  -5  30 948.626 673.818   3
  -2  -5 -30 1300.01 435.912   2
   2  -5 -30 912.667 582.695   2
   2   5  31-987.308 1184.02   3
   2  -5  31-628.231 716.323   3
  -2  -5 -31 531.409 1004.40   2
   2  -5 -31 394.376 692.149   2
  -2  -5 -32 197.724 932.591   2
   2  -5 -32 10.9974 420.491   2
  -2  -5 -33 1440.03 1134.81   2
   2  -5 -33 385.466 1004.33   2
  -2  -5 -34-126.160 669.987   2
  -2  -5 -35 469.141 566.240   2
   2  -6   0 8642.32 1205.07   3
  -2  -6   1 43191.4 2582.92   2
   2  -6   1 46658.0 3002.37   3
  -2  -6   2 37692.7 2305.19   2
   2  -6   2 44004.9 2919.39   3
   2  -6   3 262133. 7352.73   3
  -2  -6   3 257966. 5151.73   2
   2  -6   4 61198.7 3622.72   3
   2   6  -4 62341.6 1807.42   1
  -2  -6   4 59377.1 2213.94   2
   2  -6   5 41982.8 2962.31   3
  -2   6   5 35306.1 2697.71   3
  -2  -6   5 36644.1 1504.68   2
   2  -6   6 24897.6 2417.13   3
  -2  -6   6 21725.0 1043.39   2
   2  -6  -6 23334.1 2236.21   2
  -2   6   6 20608.0 2028.00   3
   2  -6  -7 53463.8 3568.38   2
  -2   6   7 52718.9 3369.01   3
   2  -6   7 61707.5 3736.60   3
   2  -6  -8 9324.57 1609.92   2
  -2   6   8 8062.13 1280.91   3
   2  -6   8 10705.7 1851.01   3
   2  -6   9 175937. 6901.88   3
  -2  -6   9 173540. 3891.89   1
   2   6  -9 169714. 5231.64   3
   2  -6  -9 171557. 6758.71   2
  -2  -6  10 88976.5 2988.73   1
   2  -6 -10 89465.1 5164.71   2
   2  -6  10 99316.7 5484.78   3
   2   6 -10 91742.0 3911.93   3
   2  -6 -11 1738.08 1737.79   2
   2   6 -11 845.364 439.746   3
  -2  -6  12 155617. 4657.35   1
   2  -6 -12 162087. 7447.25   2
   2  -6  12 156184. 6922.55   3
   2  -6  13 19408.0 3295.15   3
   2  -6 -13 18300.2 2623.89   2
   2  -6 -14 20473.3 2953.16   2
   2  -6  14 19878.0 2766.77   3
   2  -6 -15 40911.9 4136.92   2
   2  -6  15 43177.6 3796.73   3
   2  -6 -16 23006.1 3750.04   2
   2  -6  16 20397.5 3149.35   3
   2  -6  17 55510.9 4500.70   3
   2  -6 -17 60556.8 5329.22   2
   2  -6  18 7549.84 2317.86   3
   2  -6 -18 8501.23 2793.74   2
  -2  -6 -19 22453.0 3506.05   2
   2  -6 -19 29927.9 3895.32   2
   2  -6  19 29853.3 3584.08   3
   2  -6 -20 3638.35 1937.51   2
  -2  -6 -20 550.176 1129.31   2
   2  -6  20 3225.81 1760.20   3
  -2  -6 -21 27832.8 3634.20   2
   2  -6 -21 33477.4 4086.69   2
   2  -6  21 32878.7 3880.44   3
   2  -6 -22 12960.3 2663.78   2
  -2  -6 -22 12821.5 2492.40   2
   2  -6  22 12684.4 2521.39   3
  -2  -6 -23 231.364 733.887   2
   2  -6  23 974.620 891.990   3
   2  -6 -23-552.231 825.369   2
   2  -6 -24 18024.9 3119.15   2
   2  -6  24 16428.7 2902.27   3
  -2  -6 -24 15188.9 2849.10   2
   2  -6 -25 15081.4 3070.04   2
  -2  -6 -25 12222.0 2537.80   2
   2  -6  25 12605.4 2593.43   3
   2  -6  26 18712.2 3082.56   3
  -2  -6 -26 18649.2 3145.08   2
   2  -6 -26 18840.7 3505.85   2
   2  -6 -27 16932.3 3364.83   2
  -2  -6 -27 12981.9 2553.12   2
   2  -6  27 16192.2 3038.78   3
   2  -6  28 11557.0 2554.96   3
   2  -6 -28 12674.1 2890.27   2
  -2  -6 -28 7984.39 2118.84   2
  -2  -6 -29 11805.6 2678.21   2
   2   6  29 10762.2 2460.60   3
   2  -6  29 13977.4 2747.17   3
   2  -6 -29 13208.5 2900.59   2
   2  -6 -30 2091.59 1435.16   2
  -2  -6 -30 1187.07 1068.87   2
   2   6  30-186.032 352.992   3
   2  -6  30 3328.08 1793.12   3
   2  -6  31 10776.3 2360.94   3
  -2  -6 -31 12298.4 2716.93   2
   2  -6 -31 14417.4 2822.88   2
  -2  -6 -32 1686.83 1010.39   2
   2  -6 -32 990.224 1170.06   2
  -2  -6 -33 4543.16 1647.67   2
   2  -6 -33 9102.59 2519.02   2
  -2  -6 -34 3003.58 1594.58   2
   2  -6 -34 1199.02 1091.06   2
  -2  -7   0 7763.89 1114.86   2
  -2  -7   1 4943.07 851.245   2
  -2  -7  -1 6000.99 1114.32   2
   2  -7   2 53507.9 3379.79   3
  -2  -7   2 48470.6 2475.69   2
  -2  -7  -2 45834.3 3310.98   2
  -2  -7  -3 46871.4 3477.37   2
  -2  -7   3 49420.0 2353.54   2
   2  -7   3 54246.3 3516.96   3
  -2  -7  -4 1130.76 1354.72   2
  -2  -7   4 163.228 80.0203   2
   2  -7   4 252.174 381.526   3
   2   7  -4 482.336 186.642   1
   2  -7   5 150580. 5921.76   3
  -2  -7   5 144098. 3458.13   2
  -2  -7  -5 144011. 6304.64   2
   2   7  -5 151283. 3412.38   1
  -2  -7   6 36.4532 106.050   2
   2  -7  -6 339.368 367.862   2
  -2  -7  -6 1471.53 2341.72   2
   2  -7   6 218.163 636.127   3
  -2  -7   7 936.825 256.398   2
   2  -7   7 419.668 390.845   3
   2  -7  -7 1386.11 658.856   2
   2  -7  -8 413.971 201.303   2
   2  -7   8 220.120 489.211   3
   2  -7  -9 20267.3 2383.64   2
   2  -7   9 21812.4 2394.33   3
  -2  -7  10 47114.4 2259.37   1
   2  -7 -10 48665.9 3751.01   2
   2  -7  10 52879.9 3887.82   3
  -2  -7  11 3180.58 610.441   1
   2  -7 -11 3657.04 1111.33   2
   2  -7 -12 6656.84 1386.33   2
  -2  -7 -12 5760.48 1653.25   2
  -2  -7  12 6412.69 902.742   1
   2  -7  12 7623.32 1629.91   3
  -2  -7 -13 4723.06 1590.00   2
  -2  -7  13 5432.02 884.824   1
   2  -7  13 5993.66 1522.24   3
   2  -7 -13 5059.47 1369.14   2
  -2  -7 -14 6307.77 1798.51   2
   2  -7 -14 5690.52 1571.13   2
   2  -7  14 5708.81 1429.51   3
  -2  -7  14 5662.63 952.045   1
  -2  -7 -15 7885.91 2322.44   2
   2  -7  15 10662.5 2026.14   3
   2  -7 -15 8846.36 1882.84   2
  -2  -7 -16 3571.76 1482.38   2
   2  -7  16 4266.67 1545.94   3
   2  -7 -16 5398.53 1834.80   2
  -2  -7 -17 9278.56 1847.63   2
   2  -7 -17 12087.2 2334.98   2
   2  -7  17 12942.3 2275.62   3
  -2  -7 -18-703.634 588.450   2
   2  -7 -18-1159.13 1183.53   2
   2  -7  18 657.471 1044.20   3
  -2  -7 -19 1501.34 1027.05   2
   2  -7  19 1178.70 1051.97   3
   2  -7 -19 27.1819 869.201   2
   2  -7  20 4160.11 1452.37   3
  -2  -7 -20 3266.40 1344.94   2
   2  -7 -20 3375.18 1512.83   2
   2  -7 -21 16467.3 2988.78   2
   2  -7  21 14163.6 2639.76   3
  -2  -7 -21 12975.7 2498.29   2
   2  -7 -22 2560.49 1449.73   2
   2  -7  22 3459.87 1085.46   3
  -2  -7 -22 3475.02 1592.97   2
   2  -7 -23 94.0699 511.315   2
   2  -7  23-844.878 1198.34   3
  -2  -7 -23-218.700 382.902   2
   2  -7  24 744.071 947.082   3
   2  -7 -24-944.375 1089.35   2
  -2  -7 -24 1388.66 991.440   2
   2  -7 -25 3354.12 1075.37   2
   2  -7  25 3233.17 1435.47   3
  -2  -7 -25 3209.53 1398.24   2
  -2  -7 -26 347.482 646.396   2
   2  -7  26 1419.70 1074.64   3
   2  -7 -26 762.045 393.944   2
   2  -7  27 1241.57 1273.86   3
  -2  -7 -27 457.749 763.035   2
   2  -7 -27 1457.52 1324.18   2
   2  -7 -28 3098.43 1299.67   2
   2  -7  28 2246.19 1283.82   3
  -2  -7 -28 3921.85 1657.16   2
  -2  -7 -29 2501.77 849.433   2
   2  -7  29-401.018 938.147   3
   2  -7 -29-1423.09 1542.58   2
  -2  -7 -30-637.009 963.407   2
   2  -7  30 542.245 168.397   3
   2  -7  31 5293.14 1998.41   3
  -2  -7 -31 1152.87 833.770   2
   2  -7 -31 3432.56 1667.50   2
  -2  -7 -32 322.234 772.219   2
   2  -7 -32 2442.66 1183.21   2
  -2  -7 -33 102.476 465.787   2
   2  -7 -33 1214.00 1015.54   2
   2  -7 -34-542.979 1120.79   2
   2  -7 -35-975.923 1153.13   2
  -2  -8   0 14732.0 1612.79   2
  -2  -8   1 855.593 431.035   2
  -2  -8  -1 316.058 303.317   2
  -2  -8   2 3233.53 631.485   2
  -2  -8  -2 3670.42 1260.70   2
  -2  -8   3 118924. 3956.73   2
  -2  -8  -3 128149. 5329.68   2
   2   8  -4 3589.35 643.743   1
  -2  -8   4 3412.40 691.389   2
   2  -8   4 3301.51 1275.86   3
  -2  -8  -5 223351. 7641.71   2
   2  -8   5 218686. 7809.54   3
   2   8  -5 224966. 4601.35   1
  -2  -8   5 218489. 4641.95   2
  -2  -8  -6 28520.6 3195.94   2
   2  -8  -6 27805.4 2702.98   2
  -2  -8   6 27670.4 1562.64   2
   2  -8   6 30510.7 3024.99   3
  -2  -8  -7 98843.6 5447.93   2
  -2  -8   7 106569. 2776.00   2
   2  -8  -7 96176.4 5237.25   2
   2  -8   7 101089. 5296.87   3
  -2  -8  -8 6979.28 2080.34   2
   2  -8   8 4497.56 1306.70   3
   2  -8  -8 6109.57 1512.14   2
  -2  -8  -9 36999.2 3604.36   2
   2  -8  -9 46772.1 3840.81   2
   2  -8   9 40824.3 3528.99   3
   2  -8 -10 4129.27 1153.28   2
   2  -8  10 4721.44 1421.61   3
  -2  -8 -10 5066.81 1553.55   2
   2  -8  11 10414.7 1859.89   3
   2  -8 -11 10767.1 1769.15   2
  -2  -8 -11 10160.7 1928.28   2
   2  -8  12 1464.58 1018.30   3
  -2  -8  12 172.833 256.441   1
  -2  -8 -12 302.428 227.387   2
   2  -8 -12 549.704 566.676   2
  -2  -8 -13-148.458 252.293   2
   2  -8  13 564.206 367.887   3
  -2  -8  13 287.831 224.092   1
   2  -8 -13 779.062 695.220   2
  -2  -8 -14 2399.62 1121.18   2
  -2  -8  14 1263.74 471.148   1
   2  -8  14 963.207 786.946   3
   2  -8 -14 3312.41 1663.80   2
  -2  -8 -15 18036.6 2609.51   2
   2  -8 -15 22252.1 3075.10   2
   2  -8  15 19417.5 2698.49   3
   2  -8 -16 9884.63 3049.59   2
   2  -8  16 8253.33 2413.24   3
  -2  -8 -16 6254.62 1954.04   2
  -2  -8 -17 72535.5 5605.02   2
   2  -8 -17 81214.5 6486.31   2
   2  -8  17 77373.1 5731.68   3
   2  -8  18 13384.8 3309.59   3
   2  -8 -18 17004.8 4103.30   2
  -2  -8 -18 10498.8 2756.98   2
  -2  -8 -19 62280.2 5306.91   2
   2  -8 -19 75782.7 6503.25   2
   2  -8  19 67320.1 5661.35   3
   2  -8 -20 2060.91 1361.49   2
  -2  -8 -20 3986.96 1901.75   2
   2  -8  20 4188.45 2070.65   3
  -2  -8 -21 5726.38 1841.95   2
   2  -8  21 6975.92 1849.14   3
   2  -8 -21 8246.37 1939.70   2
   2  -8  22 644.381 770.544   3
  -2  -8 -22 405.236 356.704   2
   2  -8 -22-678.995 657.127   2
  -2  -8 -23 2199.17 678.650   2
   2  -8  23 2520.65 1645.31   3
   2  -8 -23 440.479 641.487   2
   2  -8 -24 6660.98 1936.29   2
  -2  -8 -24 5616.31 1578.83   2
   2  -8  24 10080.2 2598.29   3
  -2  -8 -25 972.300 1227.00   2
   2  -8  25 476.601 1295.76   3
   2  -8 -25-743.256 863.458   2
  -2  -8 -26 3011.43 1400.89   2
   2  -8  26 3468.31 1377.21   3
   2  -8 -26 4626.07 1992.08   2
   2  -8 -27 11364.1 2996.01   2
   2  -8  27 11036.6 2506.10   3
  -2  -8 -27 9716.72 2289.54   2
  -2  -8 -28 2170.32 1383.51   2
   2  -8 -28 3045.88 1814.75   2
   2  -8  28 4127.60 1782.55   3
   2  -8  29 23915.7 3771.82   3
  -2  -8 -29 16970.0 3077.35   2
   2  -8 -29 23330.2 4092.09   2
  -2  -8 -30 8720.04 2606.58   2
   2  -8  30 8386.50 2294.88   3
   2  -8 -30 7741.10 2568.01   2
  -2  -8 -31 8311.70 2567.40   2
   2  -8  31 11075.1 2430.83   3
   2  -8 -31 10212.4 2799.47   2
   2  -8 -32 3829.34 1826.72   2
  -2  -8 -32 4143.92 1828.40   2
   2  -8 -33 2828.75 1339.60   2
   2  -8 -34 513.115 898.381   2
  -2  -9   0 2658.28 646.101   2
  -2  -9  -1 8362.14 1231.70   2
  -2  -9   1 8833.28 1232.26   2
  -2  -9   2 544.283 203.202   2
  -2  -9  -2 878.883 468.761   2
  -2  -9   3 3304.72 699.874   2
  -2  -9  -3 2508.85 685.732   2
  -2  -9   4 4462.51 724.371   2
  -2   9  -4 5599.13 1148.29   1
  -2  -9  -4 3221.25 786.172   2
   2   9  -4 4490.17 693.282   1
  -2  -9  -5 19698.3 2261.28   2
   2   9  -5 21043.4 1569.84   1
  -2   9  -5 20060.8 2267.66   1
  -2  -9   5 21425.9 1615.66   2
   2  -9   6 186.603 863.517   3
   2   9  -6 146.508 186.153   1
   2  -9  -6-185.156 77.1249   2
  -2   9  -6 635.462 540.428   1
  -2  -9   6 20.0582 66.0128   2
  -2   9  -7 73538.7 4533.10   1
   2  -9   7 76931.9 4849.17   3
   2  -9  -7 72485.4 4697.44   2
  -2  -9  -7 74954.0 4680.09   2
   2  -9   8 1271.17 1450.33   3
  -2  -9  -8 912.161 947.007   2
   2  -9  -8-117.665 218.405   2
  -2  -9  -9 4387.51 1321.73   2
   2  -9  -9 6473.18 1431.53   2
   2  -9   9 5520.51 1326.21   3
   2  -9 -10 2056.63 740.472   2
   2  -9  10 881.891 457.913   3
  -2  -9 -10 1623.20 893.776   2
   2  -9  11-876.604 797.885   3
   2  -9 -11-165.154 435.958   2
  -2  -9 -11-693.568 359.350   2
   2  -9  12 3846.14 1036.36   3
  -2  -9 -12 5093.11 1275.18   2
   2  -9 -12 2498.75 125.765   2
  -2  -9 -13 1268.39 580.357   2
   2  -9  13 177.400 438.126   3
   2  -9 -13 540.725 565.954   2
   2  -9 -14 1827.98 1160.39   2
  -2  -9 -14 1362.43 886.618   2
   2  -9  14 1588.11 829.091   3
   2  -9  15 1323.65 857.068   3
   2  -9 -15 2939.47 1147.43   2
  -2  -9 -15 1914.02 1040.32   2
   2  -9  16 1625.07 1132.29   3
  -2  -9 -16 319.855 918.502   2
   2  -9 -16 220.782 830.357   2
  -2  -9 -17 8072.24 2080.35   2
   2  -9  17 9392.31 2120.08   3
   2  -9 -17 6891.40 1385.42   2
   2  -9  18 1656.48 1429.25   3
  -2  -9 -18 686.327 979.169   2
   2  -9 -18-515.300 681.995   2
   2  -9  19 15771.3 2731.88   3
  -2  -9 -19 12535.1 2364.63   2
   2  -9 -19 15917.7 2853.74   2
   2  -9  20 1416.05 880.591   3
  -2  -9 -20 1070.22 903.632   2
   2  -9 -20 912.213 1076.54   2
   2  -9  21 2150.09 801.302   3
  -2  -9 -21 1690.98 828.062   2
   2  -9 -21 1837.34 736.128   2
  -2  -9 -22 616.457 730.901   2
   2  -9  22 1376.44 899.082   3
   2  -9 -22 1857.37 1525.69   2
   2  -9  23 10072.4 2280.49   3
   2  -9 -23 12673.5 3010.96   2
  -2  -9 -23 10847.0 2265.96   2
  -2  -9 -24 994.021 637.698   2
   2  -9  24-61.4651 280.409   3
   2  -9  25 3365.22 1666.26   3
  -2  -9 -25 1601.23 757.478   2
   2  -9 -25 733.776 857.334   2
   2  -9  26 218.319 855.723   3
   2  -9 -26 350.063 360.953   2
  -2  -9 -26-503.936 419.133   2
   2  -9  27 2004.16 1359.59   3
  -2  -9 -27 1178.20 969.787   2
   2  -9 -27 3498.14 1403.90   2
  -2  -9 -28 720.393 848.309   2
   2  -9  28-154.211 924.462   3
   2  -9 -28-1291.72 1168.38   2
  -2  -9 -29 740.861 482.544   2
   2  -9  29 3147.29 1232.79   3
   2  -9 -29 954.097 1039.24   2
  -2  -9 -30 1024.37 848.008   2
   2  -9  30-311.296 681.344   3
   2  -9  31 1946.10 648.818   3
  -2  -9 -31 1786.99 693.188   2
   2  -9 -31 2268.41 1451.27   2
   2  -9 -32 3196.50 1755.18   2
  -2 -10   0 23697.5 2253.02   2
  -2 -10   1 32525.8 2564.34   2
  -2  10  -1 35383.1 3177.98   1
  -2 -10  -1 31776.6 2627.05   2
  -2  10  -2 14729.0 2029.62   1
  -2 -10   2 13008.3 1595.57   2
  -2 -10  -2 12078.5 1717.51   2
  -2  10  -3 39181.2 3406.65   1
  -2 -10   3 38842.1 2536.64   2
  -2 -10  -3 40188.8 3157.46   2
   2  10  -4 3169.62 711.111   1
  -2  10  -4 4539.63 1300.82   1
  -2 -10  -4 4726.57 1406.83   2
  -2 -10   4 3657.63 779.192   2
  -2  10  -5 83549.1 4933.17   1
  -2 -10   5 85430.6 3501.65   2
   2  10  -5 81194.5 3347.03   1
  -2 -10  -5 81606.4 4844.76   2
   2 -10  -6 3429.48 1265.46   2
  -2 -10  -6 6490.31 2406.17   2
   2  10  -6 2653.02 639.135   1
  -2 -10   6 2808.48 612.372   2
  -2  10  -6 3951.05 1241.87   1
  -2 -10  -7 129174. 6347.91   2
  -2  10  -7 127218. 6257.58   1
   2 -10  -7 131673. 6462.03   2
  -2 -10  -8 2486.30 1617.02   2
   2 -10  -8 476.055 1208.94   2
  -2 -10  -9 53397.1 4339.29   2
   2 -10  -9 55724.6 4427.16   2
   2 -10 -10 33219.4 3549.24   2
   2 -10  10 30475.7 3431.02   3
  -2 -10 -10 27003.4 3200.82   2
   2 -10  11 3057.44 1414.28   3
   2 -10 -11 4163.97 1674.90   2
  -2 -10 -11 3989.20 1563.95   2
   2 -10  12 7888.35 1749.39   3
  -2 -10 -12 8040.70 1962.89   2
   2 -10 -12 9304.15 1967.41   2
   2 -10  13 3881.87 1591.63   3
  -2 -10 -13 4372.09 1395.22   2
   2 -10 -13 1110.52 997.824   2
   2 -10  14 6178.05 1863.82   3
  -2 -10 -14 7390.04 1811.85   2
   2 -10 -14 5613.82 1503.71   2
  -2 -10 -15 7405.51 1789.86   2
   2 -10  15 7466.09 1836.62   3
   2 -10 -15 9042.73 2171.61   2
   2 -10  16 13228.9 2721.39   3
   2 -10 -16 15385.7 3378.45   2
  -2 -10 -16 11811.3 2386.27   2
  -2 -10 -17 37331.9 4072.19   2
   2 -10 -17 45768.4 5103.98   2
   2 -10  17 40575.1 4488.07   3
   2 -10  18 12203.6 2773.61   3
  -2 -10 -18 11068.5 2428.40   2
   2 -10 -18 13549.4 3375.67   2
   2 -10 -19 29623.2 4190.86   2
   2 -10  19 28248.1 3897.18   3
  -2 -10 -19 25328.2 3388.35   2
  -2 -10 -20 3884.00 1588.10   2
   2 -10  20 5576.02 2226.74   3
   2 -10 -20 4056.58 2144.84   2
   2 -10 -21 11888.0 3142.79   2
  -2 -10 -21 8175.16 1961.94   2
   2 -10  21 13515.6 2784.49   3
   2 -10  22 7014.71 1941.68   3
  -2 -10 -22 3051.85 1415.80   2
   2 -10 -22 9352.26 2427.34   2
  -2 -10 -23 1295.80 1078.26   2
   2 -10  23 2819.05 1269.83   3
   2 -10 -23 1052.70 1009.47   2
   2 -10 -24 815.726 921.764   2
  -2 -10 -24-1686.10 1385.90   2
   2 -10  24-473.015 734.282   3
  -2 -10 -25-12.4114 469.560   2
   2 -10  25-452.099 1147.26   3
   2 -10 -25-2190.88 1208.29   2
   2 -10 -26 1660.86 1158.89   2
  -2 -10 -26 1719.53 1090.44   2
   2 -10  26-302.119 991.543   3
  -2 -10 -27 7026.04 2046.73   2
   2 -10  27 7457.79 2317.93   3
   2 -10 -27 7206.94 2317.19   2
   2 -10 -28 1681.98 1161.32   2
   2 -10  28 1934.92 1351.10   3
  -2 -10 -28 2307.56 1608.35   2
   2 -10  29 11302.3 2760.71   3
  -2 -10 -29 11345.1 2827.36   2
   2 -10 -29 15668.8 3653.09   2
  -2 -10 -30 2833.19 1405.06   2
   2 -10  30 2177.79 1199.92   3
   2 -10 -30 3581.26 2013.93   2
   2 -10  31 8448.37 2107.32   3
   2 -10 -31 9081.26 2297.70   2
  -2 -11   0 28700.1 2566.58   2
  -2 -11   1-162.805 247.744   2
  -2 -11  -1 399.824 540.463   2
  -2  11  -1 740.823 802.442   1
  -2 -11   2 9237.94 1325.92   2
  -2 -11  -2 9949.28 1667.44   2
  -2  11  -2 8962.77 1692.08   1
  -2  11  -3 5667.27 1242.93   1
  -2 -11  -3 5897.87 1264.98   2
   2  11  -3 5603.46 949.563   1
  -2 -11   3 5442.83 953.403   2
  -2  11  -4 797.275 537.065   1
  -2 -11  -4 653.687 472.222   2
   2  11  -4 587.909 283.681   1
  -2 -11   4 169.377 156.100   2
   2  11  -5 11030.3 1330.37   1
  -2 -11  -5 11233.5 1793.75   2
  -2 -11   5 12058.7 1365.40   2
  -2  11  -5 10421.1 1727.16   1
  -2 -11   6 3014.84 688.290   2
  -2  11  -6 2482.81 711.160   1
   2  11  -6 2225.53 603.662   1
  -2 -11  -6 1494.24 641.707   2
  -2  11  -7 24037.1 2750.98   1
  -2 -11  -7 22032.9 2598.92   2
   2 -11  -7 21745.0 2663.87   2
  -2  11  -8 16.5760 402.296   1
  -2 -11  -8 185.977 716.893   2
   2 -11  -8 158.842 685.214   2
   2 -11  -9 11676.4 1986.20   2
  -2 -11  -9 12377.9 2224.10   2
   2 -11 -10-418.548 460.722   2
  -2 -11 -10 1393.06 949.589   2
   2 -11 -11 950.536 132.292   2
  -2 -11 -11 1298.99 873.870   2
  -2 -11 -12 1334.25 1035.18   2
   2 -11 -12 1780.82 1066.00   2
  -2 -11 -13 4646.24 1188.95   2
   2 -11 -13 8349.52 2149.44   2
   2 -11 -14 5711.93 1637.78   2
  -2 -11 -14 5013.73 1358.43   2
   2 -11  14 7875.85 1794.23   3
  -2 -11 -15 4723.05 1619.73   2
   2 -11  15 4804.10 1276.25   3
   2 -11 -15 5006.13 1439.22   2
  -2 -11 -16 1267.72 956.037   2
   2 -11  16 605.168 547.692   3
   2 -11 -16 952.738 1234.88   2
   2 -11 -17 1568.69 828.128   2
   2 -11  17 1200.89 1197.96   3
  -2 -11 -17 2740.46 1363.20   2
  -2 -11 -18 2039.12 1170.35   2
   2 -11  18 3221.12 1658.04   3
   2 -11 -18 1744.98 1043.68   2
   2 -11 -19 9345.90 2404.49   2
  -2 -11 -19 8165.65 2020.74   2
   2 -11  19 8883.44 2165.63   3
   2 -11  20 425.610 351.871   3
  -2 -11 -20-653.451 779.762   2
   2 -11 -20 303.993 930.548   2
   2 -11  21 5809.60 1774.38   3
  -2 -11 -21 5412.24 1922.17   2
   2 -11 -21 8464.55 2430.05   2
  -2 -11 -22 4666.97 1613.66   2
   2 -11  22 6530.03 2086.80   3
   2 -11 -22 6404.73 2306.39   2
  -2 -11 -23 2298.51 967.015   2
   2 -11 -23 4114.83 2048.31   2
   2 -11  23 3204.04 1571.19   3
   2 -11 -24 3004.96 1887.87   2
  -2 -11 -24 552.453 274.256   2
   2 -11  24 1151.19 1028.16   3
   2 -11  25 1898.36 780.092   3
  -2 -11 -25 1241.49 1021.89   2
   2 -11 -25 2626.79 1769.81   2
   2 -11  26-697.428 1117.23   3
  -2 -11 -26-323.717 1074.34   2
   2 -11 -26 754.257 1729.04   2
   2 -11  27-481.223 886.927   3
   2 -11 -27 5.05520 729.296   2
  -2 -11 -27 508.285 55.5866   2
   2 -11 -28-701.653 763.681   2
  -2 -11 -28 277.567 311.827   2
   2 -11  29 696.258 950.125   3
   2 -11 -29-1.52632 403.953   2
   2 -11  30 45.3313 341.493   3
  -2 -12   0 5521.61 1124.18   2
  -2  12   0 5421.62 1465.38   1
  -2  12  -1 16013.9 2324.67   1
  -2 -12   1 15876.2 1922.47   2
  -2 -12  -1 15899.4 2009.28   2
  -2 -12  -2 9320.51 1701.30   2
  -2 -12   2 10705.4 1479.93   2
  -2  12  -2 10809.8 1850.20   1
  -2 -12  -3 34908.8 3319.33   2
   2  12  -3 36332.9 2614.62   1
  -2  12  -3 37363.3 3574.21   1
  -2 -12   3 37873.5 2807.27   2
  -2 -12   4 1056.03 532.682   2
  -2 -12  -4 1458.06 1046.67   2
  -2  12  -4 494.828 647.942   1
   2  12  -4 35.0277 275.300   1
   2  12  -5 36549.8 2591.12   1
  -2  12  -5 35656.1 3490.47   1
  -2 -12   5 41132.8 2764.61   2
  -2 -12  -5 41829.2 3678.25   2
  -2  12  -6 12875.5 2158.63   1
   2  12  -6 13194.9 1572.85   1
  -2 -12  -6 18261.0 2826.36   2
  -2 -12  -7 90359.0 5703.98   2
  -2  12  -7 83517.2 5404.23   1
  -2 -12  -8 27068.3 3460.51   2
   2 -12  -8 27678.3 3456.23   2
  -2  12  -8 26175.4 3095.50   1
   2 -12  -9 43161.8 4071.87   2
  -2 -12  -9 38113.6 3861.89   2
   2 -12 -10 19427.1 2879.22   2
  -2 -12 -10 20890.7 2917.04   2
  -2 -12 -11 579.978 591.469   2
   2 -12 -11 1794.62 1241.80   2
  -2 -12 -12 11614.1 2212.11   2
   2 -12 -12 13475.1 2243.20   2
   2 -12 -13 4699.69 1361.49   2
  -2 -12 -13 6658.92 1728.13   2
  -2 -12 -14 1772.83 764.464   2
   2 -12 -14 3737.48 1401.19   2
  -2 -12 -15 8191.48 1863.45   2
   2 -12 -15 12392.7 2710.99   2
   2 -12 -16 1992.01 1302.80   2
  -2 -12 -16 2609.12 1275.59   2
  -2 -12 -17 10745.1 2170.12   2
   2 -12 -17 11486.5 2597.78   2
  -2 -12 -18 3897.25 1714.09   2
   2 -12 -18 3107.34 1792.29   2
   2 -12 -19 27181.1 4015.68   2
  -2 -12 -19 25892.1 3677.84   2
   2 -12 -20 7884.59 2571.99   2
  -2 -12 -20 5995.05 1866.51   2
   2 -12 -21 10220.8 2785.55   2
  -2 -12 -21 6517.14 1910.42   2
   2 -12 -22 5442.65 1993.25   2
  -2 -12 -22 5119.08 1884.33   2
  -2 -12 -23 2833.94 1252.62   2
   2 -12 -23 3359.69 2042.86   2
   2 -12 -24 2281.85 1384.78   2
  -2 -12 -24 1617.50 758.841   2
  -2 -12 -25 324.633 813.372   2
   2 -12 -25 537.060 442.075   2
   2 -12 -26-34.7229 769.758   2
  -2 -12 -26 1134.28 1256.24   2
  -2 -12 -27 1852.91 1009.86   2
   2 -12 -27 3240.40 1984.93   2
   2 -12 -28 434.349 642.071   2
  -2 -13   0 1317.37 504.933   2
  -2  13   0 749.471 653.196   1
  -2  13  -1 424.123 442.274   1
  -2 -13  -1-190.664 405.272   2
  -2 -13   1-859.011 682.302   2
  -2 -13   2 11453.1 1638.57   2
  -2  13  -2 10598.3 2044.95   1
  -2 -13  -2 9969.91 1737.16   2
  -2  13  -3 2747.39 951.866   1
  -2 -13  -3 3311.81 1024.47   2
  -2 -13   3 2780.30 763.746   2
   2  13  -3 2888.03 812.802   1
   2  13  -4 2558.62 747.733   1
  -2 -13  -4 3218.27 989.170   2
  -2  13  -4 2972.79 1044.40   1
  -2 -13   4 3161.42 853.337   2
  -2 -13  -5 13971.8 2087.76   2
  -2 -13   5 13705.4 1645.12   2
   2  13  -5 12705.5 1574.05   1
  -2  13  -5 11238.6 2007.81   1
  -2  13  -6 3157.39 912.149   1
   2  13  -6 3379.23 751.133   1
  -2 -13  -6 3156.93 1040.87   2
   2  13  -7 341.651 369.221   1
  -2 -13  -7 613.495 448.020   2
  -2  13  -7 87.2598 430.857   1
  -2 -13  -8 1060.04 523.011   2
  -2  13  -8 147.822 294.125   1
  -2 -13  -9-440.127 375.414   2
   2 -13  -9-954.016 1002.15   2
   2 -13 -10 1637.28 918.690   2
  -2 -13 -10 1338.20 1075.00   2
   2 -13 -11 4657.24 1336.85   2
  -2 -13 -11 5035.32 1737.61   2
  -2 -13 -12 76.4143 94.0982   2
   2 -13 -12-745.152 1051.81   2
  -2 -13 -13-520.121 442.722   2
   2 -13 -13 675.826 758.307   2
   2 -13 -14 674.350 2942.94   2
  -2 -13 -14 120.328 726.179   2
   2 -13 -15-420.779 667.835   2
  -2 -13 -15 461.944 314.231   2
   2 -13 -16 4351.35 1868.84   2
  -2 -13 -16 593.201 420.205   2
  -2 -13 -17 391.716 768.231   2
   2 -13 -17 1158.87 1467.78   2
  -2 -13 -18-171.283 652.672   2
   2 -13 -18 419.788 473.586   2
   2 -13 -19 4619.96 1371.01   2
  -2 -13 -19 2331.51 1161.14   2
   2 -13 -20-40.3988 497.188   2
  -2 -13 -20 1680.94 1350.12   2
  -2 -13 -21 2985.08 1328.53   2
   2 -13 -21 4069.96 1532.12   2
  -2 -13 -22-2250.57 1499.47   2
   2 -13 -22 134.801 639.771   2
   2 -13 -23 2013.41 1558.81   2
  -2 -13 -23 757.258 509.932   2
  -2 -13 -24 2372.52 1750.35   2
   2 -13 -24 639.909 703.118   2
  -2 -13 -25-2025.35 1138.40   2
   2 -13 -25-912.516 1388.76   2
   2 -13 -26 466.319 1056.69   2
  -2 -13 -26-1335.52 1415.16   2
  -2 -14   0 37468.2 3336.60   2
  -2  14   0 40764.2 3952.33   1
  -2  14   1 5397.02 1530.65   1
  -2  14  -1 4504.97 1387.03   1
  -2 -14   1 4305.26 1312.77   2
  -2 -14  -1 4296.19 1260.36   2
  -2 -14  -2 7059.65 1711.33   2
   2  14  -2 7209.47 1271.19   1
  -2 -14   2 7423.83 1383.13   2
  -2  14  -2 8729.49 1829.59   1
  -2 -14  -3 8836.72 1746.68   2
  -2  14  -3 9537.29 1912.28   1
   2  14  -3 9448.03 1453.63   1
  -2 -14   3 10132.6 1578.66   2
   2  14  -4 1642.14 558.722   1
  -2 -14  -4 2407.76 1038.26   2
  -2 -14   4 2790.17 867.774   2
  -2  14  -4 1953.53 918.243   1
  -2 -14  -5 7194.44 1553.46   2
   2  14  -5 6795.15 1186.60   1
  -2  14  -5 8204.63 1754.94   1
  -2 -14  -6 1313.67 1065.64   2
  -2  14  -6 115.578 415.416   1
   2  14  -6 589.772 491.398   1
  -2  14  -7 21738.0 2906.23   1
   2  14  -7 20197.6 2169.34   1
  -2 -14  -7 20775.1 2850.69   2
  -2  14  -8 16810.9 2578.67   1
  -2 -14  -8 15698.4 2499.72   2
  -2 -14  -9 9424.97 2167.45   2
   2 -14 -10 23285.9 3227.99   2
  -2 -14 -10 23846.6 3302.44   2
  -2 -14 -11 1314.34 1333.92   2
   2 -14 -11 2867.72 1358.79   2
   2 -14 -12 12587.2 2722.18   2
  -2 -14 -12 12238.2 2345.44   2
  -2 -14 -13 37.2241 871.538   2
   2 -14 -13 1900.77 1213.00   2
   2 -14 -14 974.606 656.446   2
  -2 -14 -14 1350.41 903.992   2
  -2 -14 -15 2863.10 1368.36   2
   2 -14 -15 635.036 501.683   2
  -2 -14 -16 904.557 865.058   2
   2 -14 -16 2075.16 1383.28   2
  -2 -14 -17 5141.64 1793.55   2
   2 -14 -17 5921.73 1775.09   2
  -2 -14 -18 2006.26 1441.53   2
   2 -14 -18 2866.24 1674.34   2
  -2 -14 -19 13186.4 2743.00   2
   2 -14 -19 15835.9 3483.63   2
  -2 -14 -20 7279.35 2313.58   2
   2 -14 -20 8509.93 2748.13   2
  -2 -14 -21 6489.78 2218.28   2
   2 -14 -21 8261.29 2623.06   2
  -2 -14 -22 5037.54 1368.04   2
   2 -14 -22 6231.40 2066.27   2
  -2 -14 -23 4292.36 1526.59   2
   2 -14 -23 6927.29 2639.84   2
  -2 -14 -24 3495.82 1467.56   2
   2 -14 -24 6747.26 2687.44   2
  -2  15   0 3013.17 926.733   1
  -2 -15   0 3247.00 1104.17   2
  -2  15   1 4264.60 1308.10   1
  -2  15  -1 4203.71 1308.50   1
  -2 -15   1 4045.73 1197.80   2
  -2 -15  -1 3564.88 1101.52   2
  -2  15  -2 4408.71 1534.85   1
  -2 -15   2 4272.96 1142.14   2
  -2 -15  -2 3922.22 1031.82   2
   2  15  -2 5283.86 1092.80   1
  -2 -15   3 1618.61 396.617   2
   2  15  -3 1946.18 727.156   1
  -2  15  -3 1239.56 939.534   1
  -2 -15  -3 1395.78 821.536   2
  -2 -15  -4 3663.40 1234.60   2
   2  15  -4 3586.79 960.333   1
  -2  15  -4 4694.29 1338.06   1
  -2 -15   4 3886.40 1117.51   2
  -2 -15  -5 541.345 493.428   2
   2  15  -5-384.085 352.793   1
  -2  15  -5-101.749 267.185   1
  -2 -15  -6 2180.95 1069.57   2
  -2  15  -6 2381.19 1051.84   1
  -2 -15  -7 10719.6 2145.32   2
  -2  15  -7 8798.90 1872.70   1
  -2  15  -8 4228.37 1351.38   1
  -2 -15  -8 4235.23 1481.33   2
  -2 -15  -9 2300.75 1069.93   2
  -2 -15 -10 16795.8 2723.16   2
  -2 -15 -11-210.995 641.442   2
   2 -15 -11-529.310 781.837   2
  -2 -15 -12 7262.26 2072.46   2
   2 -15 -12 7730.33 2267.81   2
  -2 -15 -13 9193.21 2429.92   2
   2 -15 -13 8547.96 2041.32   2
  -2 -15 -14 2571.41 1405.42   2
   2 -15 -14-727.834 954.832   2
  -2 -15 -15 662.360 175.739   2
   2 -15 -15 802.465 168.800   2
  -2 -15 -16-1478.26 674.628   2
   2 -15 -16 853.474 1219.85   2
  -2 -15 -17-251.690 844.418   2
   2 -15 -17 3370.17 1680.80   2
  -2 -15 -18-825.116 1078.30   2
   2 -15 -18 694.070 926.894   2
  -2 -15 -19-504.842 297.736   2
   2 -15 -19 3730.13 2151.58   2
  -2 -15 -20 2369.85 1474.98   2
   2 -15 -20 159.980 362.502   2
   2 -15 -21-407.648 809.369   2
  -2 -15 -21 850.117 1465.85   2
  -2 -15 -22 2722.95 1315.02   2
   2 -15 -22-599.792 1372.50   2
  -2  16   0 12591.0 2418.22   1
  -2 -16   0 14988.7 2195.89   2
  -2  16  -1 709.601 863.305   1
   2  16  -1-47.3926 193.974   1
  -2  16   1 98.1275 352.790   1
  -2 -16   1 1381.84 865.281   2
  -2 -16  -1 345.404 615.462   2
  -2  16  -2 16313.6 2705.04   1
   2  16  -2 16150.2 2109.96   1
  -2  16   2 14738.9 2463.96   1
  -2 -16   2 17768.7 2464.80   2
  -2 -16  -2 15704.9 2399.86   2
  -2  16  -3 4423.96 1521.85   1
  -2 -16   3 3221.43 1068.09   2
  -2 -16  -3 2963.22 1112.51   2
  -2 -16  -4 11031.7 2040.38   2
  -2  16  -4 11098.9 2179.86   1
  -2 -16  -5 3677.01 1175.77   2
  -2  16  -5 3309.16 1375.03   1
  -2 -16  -6 217.789 319.138   2
  -2  16  -6 1863.03 716.230   1
  -2 -16  -7 6450.03 1770.00   2
  -2  16  -7 6746.58 1706.77   1
  -2  16  -8 12751.5 2562.24   1
  -2 -16  -8 12761.5 2435.77   2
  -2 -16  -9 8999.34 2032.15   2
  -2 -16 -10 6982.38 1889.76   2
  -2 -16 -11 1327.94 1241.41   2
  -2 -16 -12 10671.9 2568.17   2
  -2 -16 -13 1407.30 1074.48   2
   2 -16 -13-702.336 484.982   2
   2 -16 -14 5379.12 1796.94   2
  -2 -16 -14 3467.15 1391.47   2
  -2 -16 -15 445.329 815.299   2
   2 -16 -15 84.6111 539.800   2
  -2 -16 -16 2994.29 1821.36   2
   2 -16 -16-457.438 721.995   2
  -2 -16 -17 3821.34 1962.07   2
   2 -16 -17 737.774 677.251   2
  -2 -16 -18 1245.46 1162.74   2
   2 -16 -18 2336.75 1783.43   2
  -2 -16 -19 4734.16 2106.85   2
   2 -16 -19 4073.66 1961.82   2
  -2 -16 -20 8196.85 2611.81   2
   2 -16 -20 5139.58 1982.74   2
  -2 -16 -21 5610.84 2136.21   2
  -2  17   0 2647.00 1139.47   1
  -2 -17   0 3673.86 1008.89   2
  -2  17  -1 3213.24 1031.90   1
  -2 -17  -1 3933.52 1260.93   2
  -2  17   1 2756.64 1288.38   1
  -2 -17   1 3345.39 1107.22   2
  -2  17  -2 444.190 719.078   1
  -2  17   2-798.611 503.295   1
  -2 -17  -2 121.482 317.836   2
  -2 -17  -3 769.302 609.019   2
  -2  17   3 748.215 581.129   1
  -2  17  -3 208.686 256.919   1
  -2  17  -4 675.490 444.210   1
  -2 -17  -4 1391.98 540.056   2
  -2  17  -5 1549.44 79.4524   1
  -2 -17  -5 2763.48 1164.08   2
  -2  17  -6-105.690 642.557   1
  -2 -17  -6-2405.13 1441.26   2
  -2 -17  -7-1875.85 1083.75   2
  -2  17  -7 213.143 1057.12   1
  -2 -17  -8 10539.1 2105.32   2
  -2  17  -8 10956.2 2318.82   1
  -2 -17  -9-1289.11 846.430   2
  -2 -17 -10 1344.31 760.873   2
  -2 -17 -11 1073.43 763.246   2
  -2 -17 -12 6176.25 1971.77   2
  -2 -17 -13 915.596 866.310   2
  -2 -17 -14 2261.08 1055.75   2
  -2 -17 -15 2147.68 1071.33   2
   2 -17 -15 2440.32 1475.82   2
  -2 -17 -16-1243.89 1306.69   2
   2 -17 -16 883.272 1213.63   2
  -2 -17 -17 707.663 419.183   2
   2 -17 -17 2909.74 1451.67   2
  -2 -17 -18 984.168 1071.51   2
   2 -17 -18 3046.92 1761.26   2
  -2 -17 -19-1605.59 1513.50   2
  -2  18   0 12095.4 2565.97   1
  -2  18  -1 673.694 934.006   1
  -2 -18  -1 546.564 312.022   2
  -2  18   1-336.843 846.578   1
  -2 -18  -2 8050.74 1912.80   2
  -2  18  -2 7880.85 2002.11   1
  -2  18   2 6194.71 1668.54   1
  -2  18   3 416.354 91.9961   1
  -2  18  -3-724.108 952.957   1
  -2 -18  -3-254.480 735.844   2
  -2 -18  -4 457.736 126.474   2
  -2  18  -4 186.711 395.313   1
  -2 -18  -5-376.466 210.607   2
  -2  18  -5-510.730 566.017   1
  -2  18  -6-1560.84 1202.18   1
  -2 -18  -6-439.449 810.470   2
  -2  18  -7-121.638 786.321   1
  -2 -18  -7 638.020 736.066   2
  -2 -18  -8 276.755 471.429   2
  -2  18  -8 1880.68 1120.90   1
  -2 -18  -9 1272.40 1268.17   2
  -2 -18 -10 337.210 573.011   2
  -2 -18 -11 369.081 997.742   2
  -2 -18 -12 4857.52 2145.13   2
  -2 -18 -13 5072.02 1888.94   2
  -2 -18 -14 8486.56 2395.35   2
  -2 -18 -15 1746.50 1449.16   2
  -2 -18 -16 3676.40 1769.65   2
  -2 -18 -17 4618.00 1855.11   2
  -2  19   0 5834.31 1755.21   1
  -2  19  -1 413.698 292.047   1
  -2  19   1 345.286 684.880   1
  -2  19   2 442.024 740.204   1
  -2  19  -2 581.692 523.959   1
  -2 -19  -3 30.9410 635.737   2
  -2  19   3-294.099 171.019   1
  -2  19  -4 206.328 668.816   1
  -2  19   4-83.4937 248.463   1
  -2 -19  -4-848.382 955.324   2
  -2  19  -5-478.683 666.106   1
  -2 -19  -5 751.353 356.356   2
  -2  19  -6-142.386 455.321   1
  -2 -19  -6 627.909 546.600   2
  -2 -19  -7 140.065 610.815   2
  -2  19  -7 583.745 796.833   1
  -2 -19  -8 1607.31 1026.76   2
  -2 -19  -9-208.224 768.874   2
  -2 -19 -10 4399.98 1431.02   2
  -2 -19 -11-391.349 877.829   2
  -2 -19 -12-529.267 481.002   2
  -2 -19 -13-146.016 966.990   2
  -2 -19 -14 1614.02 527.830   2
  -2 -19 -15 936.980 1093.22   2
  -2  20   0 6526.33 2170.71   1
  -2  20   1 951.188 783.668   1
  -2  20  -1 89.6319 1116.76   1
  -2  20  -2 4330.76 1785.65   1
  -2  20   2 4724.51 1660.48   1
  -2  20   3 807.133 858.330   1
  -2  20  -3-566.676 485.442   1
  -2  20  -4 1217.97 709.839   1
  -2  20   4 646.129 650.960   1
  -2  20  -5-659.800 1002.04   1
  -2  20   5-847.858 578.969   1
  -2 -20  -5 978.331 731.056   2
  -2  20   6 792.499 668.400   1
  -2  20  -6 479.054 616.311   1
  -2 -20  -6 303.897 395.527   2
  -2  20  -7 1425.55 558.518   1
  -2 -20  -7 1912.66 821.357   2
  -2 -20  -8-278.608 727.677   2
  -2 -20  -9 1111.14 897.952   2
  -2 -20 -10 4075.48 1384.24   2
  -2 -20 -11 2812.04 1574.51   2
  -2 -20 -12 1977.30 1126.56   2
  -2  21   0 2637.43 1189.71   1
  -2  21   1 2008.92 1084.47   1
  -2  21  -1-840.484 867.556   1
  -2  21  -2 1512.63 751.930   1
  -2  21   2 1851.15 1132.77   1
  -2  21   3 41.1215 661.354   1
  -2  21  -3-274.491 410.567   1
  -2  21   4 1428.27 751.109   1
  -2  21  -4 738.460 873.740   1
  -2  21  -5-446.893 673.305   1
  -2  21   5 3155.66 1268.88   1
  -2  21  -6-953.339 975.588   1
  -2  21   6 25.0802 62.4871   1
  -2 -21  -7-1618.52 960.222   2
  -2 -21  -8 1363.82 1064.59   2
  -2 -21  -9 2918.11 1352.22   2
  -2 -21 -10 557.336 302.874   2
  -2  22  -1-2764.57 1461.29   1
  -2  22  -2 210.831 189.038   1
   3   0   0-53.5603 90.2202   1
   3   0   1 29.7775 73.1499   1
  -3   0   1 34.3847 42.5197   1
  -3   0   2 4027.54 663.973   1
   3   0   2 4157.30 704.461   1
   3   0  -2 4304.88 761.133   3
   3   0  -3-129.260 82.1184   3
  -3   0   3 65.4536 97.6567   1
   3   0  -4 134285. 3793.33   3
   3   0   4 137609. 5358.56   3
   3   0  -5 219.884 222.135   3
   3   0   5 4294.92 2127.66   3
   3   0   6 118332. 5331.59   3
   3   0  -6 115374. 2982.01   3
   3   0  -7 0.70963 121.575   3
  -3   0   7 500.023 265.649   2
   3   0   8 83462.6 4705.70   3
  -3   0   8 81092.7 3302.07   2
   3   0  -8 76356.2 1893.50   3
   3   0   9 937.492 1271.07   3
  -3   0   9 333.535 222.408   2
   3   0  10 46435.7 3593.97   3
  -3   0  10 48096.6 2645.86   2
  -3   0  11-196.578 235.367   2
   3   0  11 847.138 1228.07   3
  -3   0  12 32561.8 2234.12   2
   3   0  12 32217.5 3145.39   3
   3   0  13-55.3723 609.884   3
  -3   0  13-123.033 332.645   2
   3   0  14 1968.77 912.765   3
  -3   0  14 1179.86 370.356   2
  -3   0  15-534.471 402.155   2
   3   0  15 1099.15 979.046   3
   3   0  16 4397.84 1475.75   3
   3   0  17 1180.43 1311.08   3
   3   0 -18 66217.2 4260.79   2
   3   0  18 62124.0 5138.93   3
   3   0  19 1787.53 1485.71   3
   3   0 -19 701.573 744.804   2
   3   0  20 11176.1 2208.16   3
   3   0 -20 12905.5 1928.09   2
   3   0  21-390.463 361.165   3
   3   0 -21-49.5642 583.588   2
   3   0  22 897.909 919.266   3
   3   0 -22 146.991 593.019   2
   3   0 -23-875.549 720.537   2
   3   0  23 129.141 510.775   3
   3   0  24 145.715 370.244   3
   3   0 -24 344.410 542.492   2
   3   0 -25-474.244 145.377   2
   3   0  25-810.225 380.296   3
   3   0 -26 9539.94 1863.06   2
   3   0  26 8545.72 2200.93   3
   3   0  27 148.622 458.790   3
   3   0  28 4186.48 1703.17   3
   3   0  29-514.061 550.699   3
   3   0  30 8000.88 2138.89   3
   3   0  31-667.762 683.514   3
   3   0  32 3833.61 1355.43   3
   3   0  33-1510.35 1307.57   3
  -3   0 -35-1058.91 1230.95   2
   3  -1   0-197.246 257.588   3
   3  -1   0 29.0738 99.7531   1
   3   1   0 12.7865 156.637   1
  -3   1   0 62.0946 77.1839   1
   3   1  -1 10437.9 908.544   1
   3  -1   1 10484.2 1125.70   1
  -3   1   1 11358.0 1180.85   1
   3   1   1 11326.2 1024.88   1
   3  -1  -1 10739.6 1189.21   3
   3  -1   1 11046.2 1311.64   3
   3  -1  -2 1129.34 392.953   3
   3  -1   2 1418.93 589.487   3
   3  -1   2 1101.61 325.272   1
  -3   1   2 1192.11 407.458   1
  -3  -1   2 1039.27 319.225   1
   3  -1   3 12637.3 2003.58   3
  -3  -1   3 10110.7 878.898   1
   3  -1   3 10114.2 1151.52   1
   3  -1  -3 10370.5 1065.70   3
   3  -1   4 290050. 7600.18   3
  -3  -1   4 291973. 4753.08   1
   3  -1   4 288624. 6595.25   1
   3  -1  -4 289702. 5503.10   3
   3  -1  -5 27208.4 1534.02   3
   3  -1   5 41999.9 3882.62   3
   3  -1   6 107059. 4917.35   3
   3  -1  -6 109915. 2803.60   3
  -3   1   7 1152.32 404.710   2
   3  -1  -7 1203.76 273.377   3
   3  -1   8 20148.8 2244.11   3
  -3  -1   8 19763.8 1496.15   2
  -3   1   8 19592.8 1743.82   2
   3  -1  -8 19184.1 906.609   3
  -3  -1   9 2641.70 590.962   2
  -3   1   9 2417.62 685.344   2
  -3   1  10 109394. 4249.24   2
   3  -1  10 102352. 5283.58   3
  -3  -1  10 107175. 3602.89   2
  -3   1  11 818.390 247.378   2
  -3  -1  11 1215.87 409.903   2
   3  -1  12 6458.91 1488.20   3
  -3  -1  12 6105.64 890.754   2
   3  -1  13 1769.69 956.900   3
  -3  -1  13 652.193 333.419   2
   3   1  14 35156.7 3560.46   3
  -3  -1  14 33680.9 2152.97   2
   3  -1  14 34233.5 3404.92   3
  -3  -1  15 2657.45 704.364   2
   3   1  15 3758.34 1443.38   3
   3  -1  15 5943.48 2230.43   3
   3  -1 -16 100052. 5171.04   2
   3   1  16 96004.8 6151.84   3
   3  -1  16 92815.7 5883.63   3
   3  -1 -17 1542.89 1049.78   2
   3  -1  17 3029.26 1637.60   3
   3   1  17 1541.14 1584.98   3
   3  -1 -18 69074.4 4733.56   2
   3   1  18 67846.5 5169.90   3
   3  -1  18 65397.7 5115.19   3
   3  -1  19 7818.28 2445.22   3
   3   1  19 6216.06 1999.25   3
   3  -1 -19 6695.50 2155.44   2
   3   1  20 69125.6 5572.61   3
   3   1 -20 69573.3 4304.28   2
   3  -1 -20 70168.5 5002.96   2
   3  -1  20 72096.5 5504.90   3
   3  -1 -21 1342.53 1558.77   2
   3  -1  21 1020.68 1348.91   3
   3   1  21 811.641 891.737   3
   3   1 -21 488.203 951.318   2
   3   1  22 32917.1 4020.74   3
   3   1 -22 32409.8 3076.24   2
   3  -1 -22 31454.9 3509.62   2
   3  -1  22 31607.8 3875.36   3
   3  -1  23 11285.6 2479.81   3
   3   1  23 12035.4 2304.87   3
   3   1 -23 10409.5 1961.84   2
   3  -1 -23 12522.7 2173.58   2
   3  -1  24 6830.61 1859.69   3
   3   1  24 7265.15 1973.97   3
   3   1 -24 6047.42 1457.02   2
   3  -1 -24 6382.89 1639.00   2
   3   1 -25 5450.05 1300.64   2
   3  -1  25 4496.38 1720.20   3
   3   1  25 6054.61 1837.70   3
   3  -1 -25 5055.05 1565.14   2
   3  -1 -26 12474.6 2287.23   2
   3  -1  26 13140.2 2734.81   3
   3   1  26 13462.1 2775.89   3
   3   1  27-61.5624 618.056   3
   3  -1  27 243.750 700.538   3
   3  -1 -27 1227.13 966.005   2
   3  -1  28 9170.45 2096.95   3
   3   1  28 8615.73 2225.58   3
   3  -1  29 271.411 575.967   3
   3   1  29-538.676 604.262   3
   3  -1  30 13949.6 2816.57   3
   3   1  30 13527.2 3004.68   3
   3  -1  31-823.012 750.147   3
   3   1  31-586.301 168.174   3
   3  -1  32 10852.3 2518.22   3
   3   1  32 10382.7 2389.60   3
   3  -1  33-506.160 862.665   3
   3   1  33-96.5256 223.124   3
  -3  -1 -34 3409.93 1616.66   2
  -3  -1 -35 1832.37 1256.37   2
  -3  -1 -36 498.393 360.452   2
   3  -2   0-271.361 342.110   3
   3   2   0 70.4775 66.9487   1
  -3   2   0 367.935 616.113   3
  -3   2   0-6.08715 93.6893   1
  -3   2  -1 91312.8 4311.46   3
  -3   2   1 90495.8 3629.92   1
   3   2  -1 88591.0 2407.05   1
   3  -2   1 93330.1 3882.23   3
   3  -2   1 87029.3 3497.94   1
  -3   2  -1 89856.4 3685.36   1
  -3   2   1 90245.5 4064.89   3
   3  -2  -1 88484.9 3523.78   3
  -3   2   2 48082.4 2910.26   3
   3  -2   2 46108.6 2542.50   1
   3  -2  -2 42909.2 2349.99   3
   3  -2   2 44028.5 2806.63   3
  -3   2   2 44463.5 2550.74   1
  -3   2   3 4359.25 965.506   3
   3  -2  -3 4444.71 723.018   3
   3  -2   3 4518.73 1004.98   3
   3  -2   3 4286.98 836.183   1
  -3  -2   4 53762.8 1676.87   1
  -3   2   4 59415.5 2929.39   3
   3  -2   4 56096.5 3333.41   3
   3  -2  -4 54806.5 2419.89   3
  -3  -2   5 260.575 116.403   1
   3  -2  -5 210.631 48.5587   3
  -3   2   6 77130.2 3029.76   3
  -3   2   6 80071.5 3649.10   2
   3  -2  -6 75011.1 2497.35   3
   3  -2   6 72452.4 4027.51   3
  -3   2   7 6562.29 981.305   3
   3  -2  -7 6035.83 642.891   3
  -3   2   7 5718.44 897.266   2
  -3   2   8 154979. 3731.31   3
   3  -2   8 150079. 6080.15   3
  -3   2   9 32227.7 1587.99   3
  -3  -2   9 30947.9 1728.06   2
  -3  -2  10 56349.5 2348.60   2
   3  -2  10 55129.3 4023.74   3
   3   2 -11 80654.4 2041.63   3
  -3  -2  11 84215.9 2911.71   2
   3  -2  11 85024.8 4930.99   3
  -3  -2  12 1584.69 371.425   2
   3   2 -12 1174.82 245.758   3
  -3  -2  13 1986.40 445.796   2
   3  -2  13 2687.70 1132.79   3
   3  -2  14 2711.17 1147.05   3
   3  -2 -14 1897.78 321.263   2
  -3  -2  14 2040.99 541.215   2
   3  -2  15 2837.60 1159.39   3
   3  -2 -15 4057.01 1035.66   2
   3  -2  16 36972.1 3611.09   3
   3  -2 -16 37941.2 3408.31   2
   3  -2  17 7409.18 2042.60   3
   3  -2 -17 7268.06 1551.10   2
   3   2  18 21064.9 2935.58   3
   3  -2 -18 21734.2 2787.29   2
   3  -2  18 19203.7 2880.60   3
   3  -2  19 4212.55 1947.02   3
   3  -2 -19 4012.36 2107.28   2
   3   2  19 3227.21 1511.10   3
   3   2  20 57289.5 5370.36   3
   3  -2 -20 58031.7 4839.39   2
   3  -2  20 56430.2 4917.70   3
   3  -2  21 1628.24 1218.29   3
   3  -2 -21 631.979 1206.62   2
   3   2  21 1324.18 1290.28   3
   3  -2 -22 19732.2 2908.85   2
   3  -2  22 20660.9 3199.26   3
   3   2  22 20000.5 3192.53   3
   3  -2  23 5480.73 1821.83   3
   3   2  23 4550.52 1446.77   3
   3  -2 -23 4711.22 1589.49   2
   3  -2  24 3330.45 1007.64   3
   3   2  24 4445.75 1424.36   3
   3  -2 -24 4956.81 1494.51   2
   3  -2  25 1586.20 827.943   3
   3   2  25 369.508 733.442   3
   3  -2 -25 262.329 515.728   2
   3  -2  26-7.67448 890.986   3
   3   2  26 326.063 510.964   3
   3  -2 -26-108.583 586.221   2
   3  -2  27 3530.40 1552.93   3
   3  -2 -27 4110.22 1409.71   2
   3   2  27 2770.03 1254.94   3
   3  -2 -28 1648.05 593.995   2
   3  -2  28 1535.78 1039.32   3
   3   2  28 397.235 757.066   3
   3  -2  29 1012.42 758.359   3
   3  -2 -29 540.088 650.070   2
   3   2  29 715.565 561.029   3
   3  -2  30 5293.28 1951.77   3
   3   2  30 4583.61 1605.54   3
   3  -2  31 1010.61 1390.31   3
   3   2  31-501.962 83.9982   3
   3  -2  32 8206.14 2194.61   3
   3   2  32 6988.45 2235.42   3
   3  -2  33-412.323 664.051   3
  -3  -2 -33-299.682 679.239   2
   3   2  33 583.294 1082.93   3
  -3  -2 -34 2533.99 1521.38   2
  -3  -2 -35-429.882 805.113   2
  -3  -2 -36 590.049 1192.61   2
   3  -3   0 392.702 362.397   3
  -3   3   0 267.251 455.569   3
   3  -3  -1 102466. 3881.43   3
  -3   3   1 97548.7 4085.38   1
   3  -3   1 100748. 4142.98   3
   3   3  -1 102883. 2409.59   1
  -3   3   1 103831. 4587.21   3
  -3   3  -1 106872. 4788.03   3
   3  -3   2 1585.52 567.959   3
   3   3  -2 1891.59 296.856   1
  -3   3   2 1597.02 492.884   3
   3  -3  -2 1396.27 521.860   3
   3  -3  -3 32761.9 2031.56   3
   3  -3   3 34292.9 2491.65   3
  -3   3   3 36460.1 2558.91   3
   3  -3   4 5937.74 1093.45   3
  -3   3   4 5802.52 973.696   3
   3  -3  -4 5697.54 829.340   3
   3  -3  -5 6364.08 816.682   3
  -3   3   5 6833.17 1116.37   3
   3  -3   6 214624. 7027.17   3
  -3   3   6 234175. 5969.46   3
   3  -3  -6 223535. 4651.70   3
   3  -3   7 22953.7 3416.88   3
  -3   3   7 16470.3 1803.64   3
  -3   3   8 215679. 5334.56   3
   3  -3   8 207671. 7386.84   3
  -3  -3   9 56320.6 2021.96   2
  -3   3   9 57015.5 2684.15   3
  -3  -3  10 3144.96 466.050   2
  -3   3  10 4919.81 1042.90   3
  -3  -3  11 79140.9 2420.77   2
   3   3 -11 79695.3 2576.43   3
  -3   3  11 81019.7 2781.69   3
   3  -3  11 76780.8 4800.44   3
   3   3 -12 21807.4 1327.10   3
  -3  -3  12 20758.8 1236.24   2
  -3   3  12 23715.9 1527.09   3
   3   3 -13 48348.2 1972.32   3
   3  -3  13 53042.4 4112.35   3
   3  -3 -14 11776.4 1819.44   2
   3  -3  14 13076.5 2355.63   3
   3   3 -14 11831.4 970.186   3
   3  -3  15 2312.78 1615.04   3
   3  -3 -15 959.716 658.073   2
   3   3 -15 610.402 245.552   3
   3  -3 -16 68582.0 4953.31   2
   3  -3  16 66840.6 5143.82   3
   3   3 -16 66215.5 2338.89   3
   3   3 -17 1463.80 352.282   3
   3  -3 -17 2297.27 1496.31   2
   3  -3 -18 62375.7 5002.22   2
   3  -3  18 58294.5 4912.13   3
   3  -3  19 5371.64 2126.45   3
   3  -3 -19 3970.75 1689.33   2
   3  -3 -20 35497.1 4074.54   2
   3  -3  20 33187.4 3959.50   3
   3  -3  21 25747.0 3428.77   3
   3  -3 -21 25588.4 3484.95   2
   3   3  22 16437.2 2812.74   3
   3  -3 -22 15437.4 2821.38   2
   3  -3  22 15589.6 2691.64   3
   3  -3 -23 3548.97 1616.98   2
   3  -3  23 3625.27 1493.16   3
   3   3  23 2709.23 1135.61   3
   3  -3  24 12078.5 2404.87   3
   3   3  24 13694.7 2702.73   3
   3  -3 -24 10959.0 2224.96   2
   3  -3  25 895.685 876.414   3
   3   3  25 1487.91 1023.08   3
   3  -3 -25 1006.20 710.314   2
   3  -3  26 4689.55 1685.38   3
   3   3  26 3837.87 1706.08   3
   3  -3 -26 3281.01 1499.92   2
   3  -3  27 175.172 364.918   3
   3   3  27 2247.64 1297.66   3
   3  -3 -27 1131.36 1176.57   2
   3  -3  28 14413.4 2894.32   3
   3   3  28 13287.5 2866.46   3
   3  -3 -28 13010.4 2589.79   2
   3  -3  29 1831.49 963.444   3
   3  -3 -29 1399.83 1256.58   2
   3   3  29 2072.85 851.951   3
   3  -3  30 15421.0 2996.71   3
   3   3  30 16786.2 3297.23   3
   3  -3 -30 15552.3 2748.47   2
   3  -3  31 3766.04 1442.50   3
   3   3  31 5398.29 2043.05   3
   3  -3  32 4787.78 1956.13   3
   3   3  32 4501.34 1828.12   3
  -3  -3 -32 4098.02 1826.87   2
   3   3  33 1695.96 1120.52   3
  -3  -3 -33 3099.32 2018.44   2
   3  -3  33 3096.87 966.516   3
  -3  -3 -34 3709.20 1892.85   2
  -3  -3 -35 1309.51 146.324   2
  -3   4   0 222.402 281.850   3
   3  -4   0-25.2677 293.232   3
  -3   4   1 4841.81 1017.97   3
   3  -4  -1 4382.46 848.673   3
   3  -4   1 4656.03 898.452   3
  -3   4   2 3627.37 904.967   3
   3  -4  -2 3605.37 712.656   3
   3  -4   2 3556.73 805.544   3
   3  -4  -3 44551.0 2494.14   3
   3  -4   3 44385.9 2936.12   3
  -3   4   3 45369.4 3069.89   3
   3  -4   4 1054.00 368.298   3
  -3   4   4 705.502 179.323   3
   3  -4  -4 878.548 402.392   3
   3  -4   5 127794. 5394.61   3
   3  -4  -5 127733. 4067.83   3
  -3   4   5 132636. 5000.20   3
  -3   4   6 127753. 4814.26   3
   3  -4   6 122251. 5455.81   3
   3  -4   7 7781.02 2238.55   3
  -3   4   7 3284.32 848.605   3
  -3   4   8 57951.4 3116.18   3
   3  -4   8 59118.5 3930.56   3
  -3  -4   9 61762.6 1860.62   2
   3  -4   9 59882.5 4053.36   3
  -3   4   9 65198.5 3245.69   3
  -3  -4  10 6178.77 545.738   2
  -3   4  10 8458.66 1174.62   3
   3   4 -11 607.162 277.906   3
  -3  -4  11 336.575 128.259   2
   3  -4  12 1012.64 981.628   3
   3   4 -12-125.597 277.566   3
  -3   4  12 1256.31 713.979   3
   3  -4 -13 36318.9 3303.39   2
   3   4 -13 36749.0 2034.67   3
  -3   4  13 38678.9 2279.20   3
   3  -4  13 33047.0 3204.39   3
   3  -4  14 5554.56 1609.14   3
   3   4 -14 5002.41 737.006   3
   3  -4 -14 4077.85 1153.29   2
  -3   4  14 4755.27 763.300   3
   3  -4  15 12691.3 2112.95   3
   3  -4 -15 13491.5 2187.37   2
  -3   4  15 13440.2 1243.71   3
   3   4 -15 13971.8 1240.04   3
   3  -4  16 9389.17 1806.70   3
  -3   4  16 9136.80 1028.02   3
   3  -4 -16 10291.0 1909.38   2
   3   4 -16 9775.78 1079.11   3
   3  -4  17 1963.94 1286.59   3
   3  -4 -17 1289.79 1688.03   2
   3   4 -17 1563.83 449.790   3
  -3   4  17 1497.08 505.361   3
   3  -4 -18 46120.7 4651.85   2
  -3   4  18 35737.5 1881.09   3
   3  -4  18 39705.9 4112.58   3
   3  -4  19 1441.12 1523.99   3
   3  -4 -19 1146.99 1798.18   2
   3  -4 -20 20542.0 3148.55   2
   3  -4  20 21413.3 3122.01   3
   3  -4  21 5250.51 1885.00   3
   3  -4 -21 4671.92 1576.42   2
   3  -4  22 6795.01 2044.73   3
   3  -4 -22 5078.50 1672.14   2
   3  -4  23 16282.5 2870.47   3
   3  -4 -23 14859.7 2894.23   2
   3  -4  24 10083.6 2495.58   3
   3  -4 -24 9866.04 2650.90   2
   3   4  24 9889.70 2356.80   3
   3   4  25 34555.4 4576.41   3
   3  -4 -25 32415.2 4205.88   2
   3  -4  25 35039.8 4226.61   3
   3  -4  26 425.277 912.137   3
   3   4  26-596.703 781.117   3
   3  -4 -26 597.142 1388.67   2
   3  -4  27 2626.84 1191.76   3
   3   4  27 2878.12 1264.28   3
   3  -4 -27 1272.97 445.722   2
   3   4  28 6759.87 2127.18   3
   3  -4 -28 4251.51 1133.95   2
   3  -4  28 4590.75 1697.04   3
   3  -4 -29 574.033 688.187   2
   3   4  29 2361.54 1224.29   3
   3  -4  29 1254.61 1065.30   3
  -3  -4 -30 1566.65 1271.36   2
   3   4  30-249.907 751.236   3
   3  -4 -30 1558.49 930.224   2
   3  -4  30 72.2068 354.682   3
   3   4  31-210.691 347.252   3
   3  -4  31-528.985 307.811   3
   3  -4 -31-525.901 216.375   2
  -3  -4 -32 707.603 484.246   2
   3   4  32 1193.51 918.302   3
   3  -4  32 650.574 787.500   3
   3  -4  33 1469.40 1220.53   3
  -3  -4 -33 491.309 831.446   2
  -3  -4 -34 2254.76 1374.63   2
   3  -5   0 832.216 524.548   3
   3  -5  -1 296922. 7259.79   3
   3  -5   1 303609. 7690.37   3
   3  -5  -2 8195.61 1172.82   3
   3  -5   2 9072.98 1398.21   3
   3  -5  -3 78250.0 3593.10   3
  -3   5   3 84746.8 4442.98   3
   3  -5   3 79603.0 4120.43   3
   3  -5   4 108983. 4839.05   3
   3  -5  -4 109146. 4121.91   3
  -3   5   4 111954. 5091.17   3
   3  -5   5 3993.55 1284.16   3
  -3   5   5 3367.53 805.023   3
  -3   5   6 94894.2 4604.21   3
   3  -5   6 95085.5 4735.44   3
  -3   5   7 8832.85 1392.42   3
   3  -5   7 10205.0 1722.57   3
   3  -5   8 12930.0 2031.04   3
  -3   5   8 12509.9 1625.50   3
   3  -5   9 32878.5 3192.61   3
  -3   5   9 34776.5 2710.76   3
  -3   5  10 47798.5 3157.35   3
   3  -5  10 48689.1 3833.57   3
  -3   5  11 62765.5 3640.53   3
   3  -5  11 55331.6 4158.23   3
   3  -5 -12 2699.99 866.875   2
   3   5 -12 2994.29 649.422   3
  -3   5  12 3221.73 911.948   3
   3  -5 -13 33448.3 3301.26   2
   3   5 -13 34280.5 2200.69   3
  -3   5  13 37939.6 2824.81   3
   3  -5  13 34802.6 3314.87   3
   3  -5 -14 14091.1 2384.33   2
  -3   5  14 16404.4 1854.29   3
   3   5 -14 15166.3 1494.14   3
   3  -5  14 15850.9 2562.52   3
   3  -5  15 30840.9 3394.84   3
   3  -5 -15 28884.3 3363.80   2
  -3   5  15 32773.7 2597.63   3
   3   5 -15 28849.9 2060.17   3
   3   5 -16 15389.3 1519.38   3
   3  -5 -16 16935.2 2714.48   2
  -3   5  16 16229.3 1853.32   3
   3  -5  16 15668.2 2615.47   3
   3  -5  17 4688.32 1701.42   3
   3  -5 -17 3677.13 1825.42   2
  -3   5  17 3920.88 915.256   3
   3  -5  18 19886.7 2906.37   3
   3  -5 -18 19655.6 3114.44   2
   3  -5  19 8667.33 2171.97   3
   3  -5 -19 8407.40 2397.37   2
   3  -5 -20 27807.1 3867.66   2
   3  -5  20 29073.7 3671.17   3
   3  -5  21 18734.8 3141.10   3
   3  -5 -21 18431.2 3231.15   2
   3  -5 -22 6821.63 2828.89   2
   3  -5  22 6303.26 2232.90   3
   3  -5 -23 51034.1 5341.13   2
   3  -5  23 49438.4 5038.25   3
   3  -5  24 3113.46 1540.62   3
   3  -5 -24 1926.95 1381.27   2
   3  -5 -25 2881.20 554.127   2
   3  -5  25 5561.36 1890.96   3
   3  -5  26 2348.08 1036.30   3
   3  -5 -26 1788.44 1290.30   2
   3   5  27 429.606 531.946   3
   3  -5 -27 135.980 291.725   2
   3  -5  27 181.408 125.055   3
   3  -5  28 3439.13 1572.09   3
  -3  -5 -28 1428.89 1064.67   2
   3   5  28 3614.05 1596.45   3
   3  -5 -28 3402.83 1517.09   2
  -3  -5 -29 1246.60 1192.09   2
   3   5  29-1452.52 1216.80   3
   3  -5 -29-324.249 867.884   2
   3  -5  29 1104.05 1047.38   3
  -3  -5 -30 5451.93 2073.93   2
   3   5  30 4852.47 1683.32   3
   3  -5 -30 5166.01 1695.44   2
   3  -5  30 5239.03 1764.44   3
   3   5  31-1146.73 680.552   3
   3  -5 -31 247.085 1009.74   2
   3  -5  31-135.478 276.542   3
  -3  -5 -31 1255.73 1329.95   2
   3   5  32 4841.17 1845.92   3
   3  -5 -32 4301.60 1364.84   2
   3  -5  32 5038.77 1932.95   3
  -3  -5 -32 4177.38 1573.79   2
  -3  -5 -33 2613.42 605.585   2
   3  -5  33 2259.28 1146.02   3
  -3  -5 -34 156.764 762.815   2
   3  -6   0-227.539 442.866   3
   3  -6   1 6614.03 1165.96   3
   3  -6  -1 8126.39 1239.57   3
   3  -6  -2 4148.61 931.038   3
   3  -6   2 3753.34 897.438   3
   3  -6   3 23653.3 2372.15   3
   3  -6  -3 24995.1 2128.31   3
   3  -6   4 7080.90 1289.40   3
   3  -6   5 362.984 542.946   3
   3  -6   6 1703.30 777.680   3
   3  -6   7 2840.80 1008.14   3
  -3  -6   8 17596.9 988.078   2
  -3   6   8 20119.1 2221.45   3
   3  -6   8 21503.5 2406.01   3
  -3   6   9 2442.63 747.191   3
   3  -6   9 2859.03 1177.36   3
  -3   6  10 23031.9 2473.50   3
   3  -6  10 20490.7 2550.76   3
  -3  -6  11 33173.5 1482.00   1
   3  -6  11 35445.4 3337.59   3
  -3   6  11 39136.4 3292.82   3
  -3  -6  12 514.884 184.416   1
   3  -6 -12-237.539 388.029   2
   3   6 -12 420.889 272.640   3
  -3   6  12 652.489 600.154   3
   3  -6  13 35105.8 3414.18   3
   3  -6 -13 32687.0 3449.42   2
   3   6 -13 33529.2 2396.24   3
  -3   6  13 38228.1 3306.00   3
   3  -6 -14 890.473 942.462   2
  -3   6  14 1334.09 887.916   3
   3   6 -14 558.480 427.276   3
   3  -6  14 1780.43 1535.38   3
   3  -6 -15 19028.8 2889.44   2
  -3   6  15 22333.1 2586.41   3
   3  -6  15 20181.2 2625.27   3
   3   6 -15 20153.2 1886.18   3
   3  -6 -16 1108.49 1089.58   2
  -3   6  16 26.3291 418.582   3
   3  -6  16 867.231 639.729   3
  -3   6  17-104.528 712.171   3
   3  -6 -17 1122.36 852.392   2
   3  -6  17-38.0128 518.794   3
   3  -6 -18 9851.56 2115.74   2
   3  -6  18 9767.96 1955.08   3
   3  -6 -19 2841.70 1355.41   2
   3  -6  19 1741.16 1002.41   3
   3  -6  20 4217.45 1359.03   3
   3  -6 -20 4206.60 1798.56   2
   3  -6  21 6358.11 1831.64   3
   3  -6 -21 6291.90 1877.37   2
   3  -6 -22 11057.4 3058.64   2
   3  -6  22 8840.99 2246.12   3
   3  -6 -23 36630.1 4830.47   2
   3  -6  23 32704.7 4073.52   3
   3  -6  24 14782.7 3004.52   3
   3  -6 -24 13569.5 3007.77   2
   3  -6 -25 3616.59 1244.85   2
   3  -6  25 3412.21 1584.25   3
  -3  -6 -26 2254.03 1648.78   2
   3  -6 -26 1116.50 199.297   2
   3  -6  26 1546.78 1040.03   3
   3  -6  27 144.251 54.0519   3
  -3  -6 -27 449.004 404.771   2
   3  -6 -27 939.603 1191.34   2
  -3  -6 -28-625.217 376.924   2
   3  -6 -28 270.029 875.425   2
   3  -6  28-1277.23 1555.25   3
  -3  -6 -29 700.378 711.621   2
   3   6  29 1197.27 1134.25   3
   3  -6 -29 1184.94 887.361   2
   3  -6  29-816.106 985.350   3
   3  -6 -30-761.265 495.066   2
   3  -6  30 204.933 401.538   3
  -3  -6 -30 11.9550 924.316   2
   3  -6 -31 1373.62 1034.96   2
  -3  -6 -31 497.353 489.043   2
   3   6  31 1296.30 674.258   3
   3  -6 -32 418.632 874.695   2
   3   6  32 2979.47 1937.48   3
   3  -6  32 1329.01 528.697   3
  -3  -6 -32 1247.34 1133.39   2
  -3  -6 -33 1956.84 1259.35   2
   3  -6 -33 3321.52 1701.00   2
   3  -6  33 1241.45 957.244   3
   3  -7   0-389.067 592.612   3
   3  -7  -1 17634.1 1943.67   3
   3  -7   1 15819.5 1967.64   3
   3  -7   2 5741.24 1270.93   3
   3  -7   3 90171.7 4797.14   3
   3  -7   4 30958.3 2765.52   3
  -3  -7   5 957.888 401.843   2
   3  -7   5 1951.80 762.302   3
   3  -7   6 5772.56 1332.86   3
  -3  -7   6 6801.10 783.935   2
  -3  -7   7 120.712 70.1617   2
   3  -7   7 773.685 354.160   3
  -3  -7   8 4061.60 479.415   2
   3  -7   8 5077.99 1492.83   3
   3  -7   9 40898.2 3635.03   3
   3  -7  10 33212.5 3425.16   3
   3  -7  11 86655.3 5484.98   3
  -3  -7  12 8103.53 802.783   1
   3  -7  12 9940.08 2192.87   3
   3  -7 -12 9682.79 2260.14   2
   3  -7  13 30510.8 3287.64   3
  -3  -7  13 28165.4 1643.66   1
   3  -7 -13 31016.2 3471.34   2
   3  -7 -14 3149.91 1487.96   2
  -3  -7  14 1741.86 441.635   1
   3  -7  14 2432.82 1277.52   3
  -3  -7  15 5151.59 802.430   1
   3  -7 -15 7357.01 1801.04   2
   3  -7  15 4861.91 1430.73   3
  -3  -7  16 357.580 288.981   1
   3  -7 -16-813.807 856.703   2
   3  -7  16-946.171 678.388   3
   3  -7 -17-259.344 781.534   2
   3  -7  17-44.4026 553.617   3
   3  -7 -18 2661.50 998.281   2
   3  -7  18 1034.70 715.921   3
   3  -7 -19 10627.3 2488.07   2
   3  -7  19 7097.19 1786.77   3
   3  -7  20 4685.52 1727.70   3
   3  -7 -20 3288.71 1365.61   2
   3  -7 -21 8976.61 2039.73   2
   3  -7  21 8598.77 2083.87   3
   3  -7 -22 1350.56 474.987   2
   3  -7  22 2295.01 1188.99   3
  -3  -7 -23 5752.72 1935.45   2
   3  -7 -23 10683.3 2472.21   2
   3  -7  23 8456.97 2016.85   3
  -3  -7 -24-580.926 478.348   2
   3  -7 -24 282.987 970.492   2
   3  -7  24 1133.42 801.195   3
  -3  -7 -25 9229.17 2501.16   2
   3  -7 -25 13143.0 2905.27   2
   3  -7  25 12586.3 2580.97   3
  -3  -7 -26 626.253 577.608   2
   3  -7  26-609.506 626.770   3
   3  -7  27 433.263 466.392   3
  -3  -7 -27 2211.27 1030.78   2
   3  -7 -28 1897.80 1259.72   2
   3  -7  28 2025.91 1087.92   3
  -3  -7 -28 120.945 868.409   2
   3  -7  29-46.7202 673.921   3
   3  -7 -29 1058.55 703.048   2
  -3  -7 -29 986.757 865.568   2
   3   7  30 2888.86 1536.33   3
   3  -7 -30 1615.69 363.618   2
   3  -7  30 680.109 1261.62   3
  -3  -7 -30-642.651 923.359   2
   3  -7 -31 227.501 1013.03   2
   3   7  31 399.546 920.990   3
  -3  -7 -31 1924.83 600.296   2
   3  -7  31-959.403 1049.08   3
   3   7  32 996.464 140.328   3
  -3  -7 -32 808.990 306.646   2
   3  -7  32 1413.83 173.978   3
   3  -7 -33 1463.52 1341.70   2
   3  -7  33 212.266 731.051   3
   3  -8   0 400.892 635.826   3
  -3  -8   1 24109.3 2370.46   2
   3  -8   1 27196.2 2595.58   3
  -3  -8   2-7.99688 262.962   2
   3  -8   2 372.696 311.560   3
  -3  -8   3 120439. 4512.93   2
   3  -8   3 115602. 5713.99   3
   3   8  -4 16763.8 997.654   1
   3  -8   4 19158.9 2392.39   3
  -3  -8   4 16716.1 1583.47   2
   3  -8   5 14843.5 2084.23   3
  -3  -8   5 14817.7 1297.66   2
  -3  -8   6 399.800 243.855   2
   3  -8   6 115.583 990.182   3
   3  -8   7 33793.9 3250.66   3
  -3  -8   7 33112.6 1627.32   2
   3  -8   8 1976.87 1164.54   3
  -3  -8   8 343.551 140.704   2
   3  -8   9 2606.17 1164.94   3
   3  -8  10 12106.7 2055.27   3
   3  -8  11 16423.9 2401.74   3
   3  -8  12 9325.84 2651.87   3
   3  -8 -12 5123.60 1383.14   2
   3  -8 -13 85368.2 5791.09   2
   3  -8  13 80412.5 5595.44   3
   3  -8 -14 9871.66 3142.91   2
   3  -8  14 6528.84 2765.45   3
   3  -8 -15 57123.5 5068.40   2
   3  -8  15 56629.4 4807.78   3
   3  -8  16 11852.5 2589.15   3
   3  -8 -16 8239.35 2111.44   2
   3  -8 -17 11728.6 2375.82   2
   3  -8  17 8981.89 2111.18   3
   3  -8 -18 892.977 552.764   2
   3  -8  18 2711.63 1424.32   3
  -3  -8 -19 3307.74 1580.01   2
   3  -8 -19 2837.34 1337.79   2
   3  -8  19 1951.78 1170.30   3
  -3  -8 -20 4850.56 1734.62   2
   3  -8 -20 4877.76 1526.63   2
   3  -8  20 4653.35 1531.60   3
  -3  -8 -21 3066.48 1386.96   2
   3  -8 -21 6811.34 2137.10   2
   3  -8  21 5813.57 2024.96   3
  -3  -8 -22 7225.26 2386.23   2
   3  -8 -22 12675.4 3083.10   2
   3  -8  22 12923.5 2781.39   3
   3  -8 -23 14670.3 2930.75   2
   3  -8  23 14525.7 2952.22   3
  -3  -8 -23 10068.9 2621.37   2
   3  -8 -24 2286.22 1690.55   2
   3  -8  24 1923.96 1499.96   3
  -3  -8 -24-27.1755 691.456   2
   3  -8 -25 12737.4 3189.13   2
   3  -8  25 10446.4 2428.84   3
  -3  -8 -25 12636.8 2614.71   2
   3  -8 -26 1888.26 1491.07   2
   3  -8  26 1093.39 1068.42   3
  -3  -8 -26 578.391 693.996   2
   3  -8  27 3517.82 1596.35   3
   3  -8 -27 3583.48 1521.82   2
  -3  -8 -27 1178.62 551.859   2
   3  -8  28 693.103 964.000   3
  -3  -8 -28 29.6303 101.659   2
   3  -8 -29 4173.71 1810.72   2
   3  -8  29 2245.09 974.409   3
  -3  -8 -29 1169.01 846.891   2
  -3  -8 -30 596.423 617.699   2
   3  -8 -30 150.705 1005.82   2
   3  -8  31 702.192 606.643   3
  -3  -8 -31 749.248 816.596   2
   3  -8 -31 443.601 1004.19   2
   3  -8 -32 281.642 508.753   2
   3   8  32 261.632 643.476   3
   3  -8  32-417.066 551.877   3
   3  -8 -33 3791.47 2023.07   2
   3  -8  33 3467.95 1501.44   3
  -3  -9   0-356.159 464.004   2
  -3  -9  -1 57817.6 3864.55   2
  -3  -9   1 56518.6 3390.06   2
   3  -9   2 3596.98 1178.48   3
  -3  -9   2 2474.40 795.197   2
  -3  -9  -2 3047.57 1552.79   2
  -3  -9  -3 39062.2 3672.87   2
  -3  -9   3 45989.7 2726.06   2
   3  -9   3 45878.5 3804.77   3
  -3  -9  -4 1621.61 799.989   2
   3   9  -4 755.664 249.951   1
  -3  -9   4 1038.06 445.213   2
   3  -9   4 1185.60 709.115   3
  -3  -9  -5 2571.91 1324.64   2
  -3  -9   5 4632.96 752.463   2
   3   9  -5 4792.96 598.806   1
   3  -9   5 4593.79 1353.53   3
  -3  -9  -6 3088.77 1369.17   2
  -3  -9   6 1652.67 478.173   2
  -3   9  -6 2794.84 1030.13   1
   3  -9   6 1533.82 788.263   3
  -3  -9   7 54573.4 2263.98   2
  -3   9  -7 56409.1 4362.58   1
   3  -9   7 54889.8 4301.56   3
  -3  -9  -7 54723.4 4615.01   2
  -3  -9   8 19029.6 1209.48   2
   3  -9   8 18874.2 2926.38   3
  -3  -9  -9 78506.0 5674.41   2
   3  -9   9 75933.0 5143.13   3
  -3  -9 -10 8332.47 2825.35   2
   3  -9  10 853.472 1006.61   3
  -3  -9 -11 95109.3 6412.19   2
   3  -9  11 94353.5 5886.12   3
  -3  -9 -12 9774.78 3293.80   2
   3  -9 -12 3197.43 2708.25   2
   3  -9  12 12799.8 3285.96   3
  -3  -9 -13 124378. 7863.61   2
   3  -9 -13 123520. 7384.62   2
   3  -9  13 125802. 7265.04   3
  -3  -9 -14 10990.0 3486.93   2
   3  -9  14 13961.9 3275.77   3
  -3  -9 -15 41613.1 4268.11   2
   3  -9 -15 38735.4 4193.29   2
   3  -9  15 43894.3 4316.75   3
   3  -9 -16 1753.88 1498.17   2
   3  -9  16 5484.18 1891.01   3
  -3  -9 -16 1955.43 1432.85   2
  -3  -9 -17 2411.06 1392.65   2
   3  -9 -17 2399.43 1154.29   2
   3  -9  17 2271.96 1243.99   3
  -3  -9 -18 1976.35 1327.54   2
   3  -9 -18 840.830 667.399   2
   3  -9  18 1913.75 1347.22   3
   3  -9  19 2369.84 1189.47   3
   3  -9 -19 1303.73 1210.74   2
  -3  -9 -19-234.109 256.253   2
   3  -9 -20 3342.20 2309.96   2
   3  -9  20 280.326 780.582   3
  -3  -9 -20 2229.80 1319.62   2
   3  -9 -21 24245.0 4275.78   2
   3  -9  21 21684.1 3407.93   3
  -3  -9 -21 20089.8 3383.59   2
   3  -9 -22 14598.2 3778.58   2
   3  -9  22 9152.11 2471.78   3
  -3  -9 -22 7040.19 2057.21   2
  -3  -9 -23 28289.1 3938.69   2
   3  -9  23 31122.3 4235.65   3
   3  -9 -23 35088.2 5081.55   2
   3  -9 -24 3881.99 2011.87   2
   3  -9  24 4244.32 2068.70   3
  -3  -9 -24 2665.01 989.932   2
   3  -9 -25 14402.7 3370.50   2
   3  -9  25 10962.8 2387.69   3
  -3  -9 -25 8315.56 2344.55   2
   3  -9 -26 2972.66 1169.92   2
   3  -9  26 1879.96 490.941   3
  -3  -9 -26 2599.22 1396.13   2
   3  -9 -27 5619.78 1819.78   2
   3  -9  27 5425.31 2058.19   3
  -3  -9 -27 4370.17 1721.43   2
   3  -9 -28 1909.80 1698.68   2
  -3  -9 -28 2059.00 1250.21   2
   3  -9  28 3240.99 1740.56   3
  -3  -9 -29 890.543 720.778   2
   3  -9 -29 1804.31 1019.73   2
   3  -9  29 1873.09 1360.91   3
  -3  -9 -30 1970.32 766.327   2
   3  -9 -30 2475.23 1692.25   2
   3  -9  30 3477.49 1751.12   3
   3  -9 -31 2096.79 1525.59   2
   3  -9  31 3796.32 1733.66   3
   3  -9  32 3580.88 1617.31   3
   3  -9 -32 188.577 1275.15   2
  -3 -10   0 206.194 565.074   2
  -3  10   0 497.534 574.982   1
  -3  10   1 46464.9 3759.43   1
  -3  10  -1 45030.5 3852.16   1
  -3 -10   1 43735.3 3065.38   2
  -3 -10  -1 44826.5 3342.47   2
  -3  10  -2 1928.59 787.603   1
  -3 -10   2 2123.34 682.217   2
  -3 -10  -2 1989.19 818.533   2
  -3  10  -3 2255.35 461.352   1
  -3 -10   3 3180.35 730.006   2
  -3 -10  -3 2257.60 754.787   2
   3  10  -4 4798.88 683.968   1
  -3 -10   4 4757.60 820.585   2
  -3  10  -4 5453.62 1495.37   1
  -3 -10  -4 4479.00 1164.53   2
   3 -10   5 4226.73 1256.28   3
  -3  10  -5 4108.62 1190.04   1
  -3 -10   5 4110.26 732.161   2
   3  10  -5 4114.71 614.872   1
  -3 -10  -5 3153.86 841.504   2
  -3 -10   6-156.166 169.510   2
   3 -10   6-419.458 357.014   3
  -3 -10  -6-0.50262 90.1631   2
  -3  10  -6-172.822 591.740   1
   3 -10   7 13343.9 2369.73   3
  -3 -10  -7 12822.5 2267.07   2
  -3 -10   7 13436.4 1186.54   2
  -3  10  -7 11192.2 1889.52   1
  -3 -10   8 26064.1 1528.17   2
   3 -10   8 27024.4 3111.18   3
  -3 -10  -8 25963.9 3099.66   2
   3 -10   9 3513.19 1390.03   3
  -3 -10  -9 2693.66 1270.39   2
   3 -10  10 1803.66 1132.94   3
  -3 -10 -10 1192.45 761.171   2
   3 -10  11 8279.98 2126.27   3
  -3 -10 -11 8696.52 2141.20   2
  -3 -10 -12 31532.5 3690.93   2
   3 -10  12 36174.2 3818.00   3
   3 -10  13 13177.3 2458.60   3
   3 -10 -13 14645.0 3062.12   2
  -3 -10 -13 11321.9 2467.87   2
  -3 -10 -14 11827.6 2315.09   2
   3 -10  14 10024.6 2134.18   3
   3 -10 -14 9254.99 2343.55   2
  -3 -10 -15 18769.1 2951.16   2
   3 -10 -15 17689.8 2871.27   2
   3 -10  15 17469.2 2848.30   3
   3 -10 -16-1363.06 657.678   2
  -3 -10 -16-475.700 617.083   2
   3 -10 -17 7257.80 1852.48   2
   3 -10  17 8165.81 1925.72   3
  -3 -10 -17 7041.80 1993.93   2
   3 -10 -18 1456.45 774.429   2
   3 -10  18 2177.13 1112.82   3
  -3 -10 -18 2478.47 1442.16   2
   3 -10 -19 667.609 1349.02   2
   3 -10  19 606.891 528.559   3
  -3 -10 -19-572.582 1000.86   2
  -3 -10 -20 3971.63 917.681   2
   3 -10  20 5875.87 1642.56   3
   3 -10 -20 8360.64 2555.44   2
   3 -10 -21 5001.45 1973.45   2
   3 -10  21 3620.45 1464.05   3
  -3 -10 -21 3106.61 1376.13   2
  -3 -10 -22 301.971 773.981   2
   3 -10 -22 1106.36 1064.80   2
   3 -10  22 2091.56 1509.63   3
   3 -10  23 3173.73 1755.71   3
   3 -10 -23 1739.04 1478.27   2
  -3 -10 -23 633.711 881.069   2
   3 -10 -24 5751.35 1963.16   2
   3 -10  24 4967.61 1660.82   3
  -3 -10 -24 1524.16 453.839   2
   3 -10 -25 3154.01 1193.99   2
   3 -10  25 3462.35 1589.83   3
  -3 -10 -25 4303.96 1565.83   2
   3 -10 -26-275.850 1151.90   2
  -3 -10 -26-54.8281 508.529   2
   3 -10  26 565.882 1164.51   3
   3 -10 -27 4841.08 1727.38   2
  -3 -10 -27 2858.70 1324.72   2
   3 -10  27 7264.81 2392.09   3
   3 -10  28 3221.13 1385.74   3
   3 -10 -28 4409.78 1509.12   2
  -3 -10 -28 4210.48 1511.80   2
   3 -10  29 2005.92 1264.23   3
   3 -10 -29 1497.84 926.345   2
   3 -10  30 2899.77 1731.82   3
   3 -10 -30 158.494 940.154   2
   3 -10  31 1114.99 792.611   3
   3 -10  32-1079.59 1377.21   3
  -3  11   0 821.182 828.546   1
  -3 -11   0 151.243 449.721   2
  -3  11   1 40966.2 3779.14   1
  -3  11  -1 42589.9 3781.80   1
  -3 -11   1 39897.3 3027.07   2
  -3 -11  -1 40513.5 3280.01   2
  -3  11  -2 3442.27 1295.99   1
  -3 -11   2 3574.09 897.029   2
  -3 -11  -2 4162.13 1319.41   2
   3  11  -3 20048.6 1585.34   1
  -3 -11   3 20471.5 2036.51   2
  -3  11  -3 22267.2 2827.58   1
  -3 -11  -3 18875.5 2388.74   2
   3  11  -4 816.660 344.878   1
  -3 -11  -4 992.024 520.141   2
  -3 -11   4 630.115 387.043   2
  -3  11  -4 1166.49 562.552   1
   3  11  -5 11985.7 1166.39   1
  -3  11  -5 13121.2 2196.84   1
  -3 -11   5 12453.1 1419.85   2
  -3 -11  -5 12159.6 2009.72   2
  -3  11  -6 181.867 209.688   1
  -3 -11   6 523.215 278.675   2
  -3  11  -7 4251.13 1264.59   1
  -3 -11  -7 5445.31 1471.00   2
  -3 -11   7 4950.98 769.979   2
  -3 -11   8 19471.9 1450.63   2
   3 -11   8 19408.8 2782.50   3
  -3 -11  -8 17494.9 2542.45   2
   3 -11   9 2867.99 1483.61   3
  -3 -11  -9 376.010 674.348   2
   3 -11  10 1679.93 780.808   3
  -3 -11 -10 1552.09 1043.58   2
  -3 -11 -11 1856.87 1066.91   2
   3 -11  11 1380.39 648.589   3
   3 -11  12-113.756 774.883   3
  -3 -11 -12 1006.45 1033.54   2
   3 -11  13 20363.6 2835.10   3
  -3 -11 -13 19589.3 3088.84   2
   3 -11 -14 2333.16 1482.85   2
   3 -11  14 2194.00 1208.36   3
  -3 -11 -14 2447.45 1379.68   2
   3 -11 -15 13548.8 2685.65   2
   3 -11  15 11319.6 2479.90   3
  -3 -11 -15 10605.7 2383.23   2
   3 -11 -16 6400.39 1884.73   2
   3 -11  16 5653.37 1697.63   3
  -3 -11 -16 6805.00 1919.58   2
   3 -11  17 1340.84 865.279   3
   3 -11 -17 1934.70 1601.16   2
  -3 -11 -17 1776.34 1187.18   2
   3 -11 -18 409.806 355.899   2
   3 -11  18-405.611 422.808   3
  -3 -11 -18 540.296 604.906   2
  -3 -11 -19 346.493 466.629   2
   3 -11  19-636.407 762.997   3
   3 -11 -19 544.170 274.257   2
   3 -11  20 1577.56 1324.01   3
   3 -11 -20 711.542 777.921   2
  -3 -11 -20 1078.85 1218.78   2
  -3 -11 -21 8653.36 2210.53   2
   3 -11 -21 10052.5 2838.40   2
   3 -11  21 10863.0 2617.02   3
   3 -11  22 284.145 1286.56   3
   3 -11 -22 852.650 1593.24   2
  -3 -11 -22 1499.66 1256.96   2
   3 -11 -23 15063.0 3413.31   2
  -3 -11 -23 13801.2 2915.23   2
   3 -11  23 13092.8 3089.34   3
  -3 -11 -24 3084.35 1606.89   2
   3 -11  24 2146.02 1365.36   3
   3 -11 -24 2856.80 1805.36   2
  -3 -11 -25 12008.9 2641.81   2
   3 -11  25 11203.3 2979.68   3
   3 -11 -25 12270.6 3344.62   2
   3 -11  26 7948.06 2447.85   3
   3 -11 -26 4882.81 2302.19   2
  -3 -11 -26 7292.56 2266.53   2
   3 -11 -27 7009.21 2444.36   2
  -3 -11 -27 4213.20 1902.92   2
   3 -11  27 6691.37 2187.21   3
   3 -11  28 3575.05 1502.53   3
   3 -11 -28 3213.16 1098.56   2
   3 -11  29 2277.03 1608.86   3
   3 -11 -29 4144.07 1973.68   2
   3 -11  30 381.127 472.468   3
  -3 -12   0 123.323 269.054   2
  -3  12   0 198.752 192.316   1
  -3 -12  -1 34340.3 3153.19   2
  -3  12   1 34787.5 3647.41   1
  -3  12  -1 33725.4 3594.42   1
  -3 -12   1 34918.3 2985.83   2
  -3  12  -2 698.303 927.248   1
  -3 -12   2 526.981 420.278   2
  -3 -12  -2 112.587 614.967   2
   3  12  -3 11526.2 1257.23   1
  -3  12  -3 12454.7 2132.34   1
  -3 -12  -3 13729.6 2114.69   2
  -3 -12   3 12656.0 1702.22   2
   3  12  -4 70.8116 182.341   1
  -3 -12   4-516.277 437.631   2
  -3 -12  -4-494.156 328.457   2
  -3  12  -4 392.215 356.014   1
  -3  12  -5 1126.11 533.128   1
  -3 -12  -5 305.432 542.501   2
   3  12  -5 1496.54 434.247   1
  -3 -12   5 1805.51 577.924   2
  -3 -12   6 9868.74 1294.80   2
  -3 -12  -6 9241.25 1717.28   2
  -3  12  -6 8947.30 1850.54   1
  -3  12  -7 2695.62 1102.71   1
  -3 -12  -7 2949.22 1247.43   2
  -3 -12   7 2309.36 634.271   2
  -3 -12  -8 2589.64 1121.88   2
  -3 -12  -9 5403.83 1611.24   2
  -3 -12 -10 233.376 829.915   2
  -3 -12 -11 27814.1 3463.71   2
   3 -12  12 7859.45 2612.72   3
  -3 -12 -12 6241.55 1886.77   2
  -3 -12 -13 18636.7 2789.00   2
   3 -12  13 22522.3 3353.82   3
   3 -12  14 2087.16 1643.67   3
  -3 -12 -14 1587.92 843.487   2
   3 -12 -15 14750.9 2756.33   2
   3 -12  15 15533.3 2865.85   3
  -3 -12 -15 12185.6 2339.47   2
   3 -12  16 7193.96 2362.51   3
  -3 -12 -16 3811.45 1542.76   2
   3 -12 -16 4979.12 1951.71   2
   3 -12 -17 2908.94 1569.85   2
   3 -12  17 4885.52 1996.07   3
  -3 -12 -17 2688.91 1458.02   2
   3 -12 -18 4180.59 1684.02   2
  -3 -12 -18 2529.75 1161.16   2
   3 -12  18 1806.22 711.203   3
  -3 -12 -19 583.668 395.239   2
   3 -12  19-448.412 705.618   3
  -3 -12 -20 252.043 280.750   2
   3 -12 -20 289.884 878.461   2
   3 -12  20 1436.52 954.730   3
  -3 -12 -21-295.020 641.647   2
   3 -12  21 1773.61 1214.19   3
   3 -12 -21 1016.76 466.533   2
  -3 -12 -22-1096.86 1379.15   2
   3 -12  22 1648.32 1380.19   3
   3 -12 -22 638.415 942.196   2
  -3 -12 -23 4336.11 1740.89   2
   3 -12 -23 5359.89 1557.15   2
   3 -12  23 4684.18 1843.28   3
   3 -12  24 1275.15 1214.99   3
  -3 -12 -24 1742.44 1523.64   2
   3 -12 -24 1374.32 564.833   2
  -3 -12 -25 4177.63 1946.20   2
   3 -12  25 3610.84 1803.81   3
   3 -12 -25 4464.34 1768.96   2
   3 -12  26 1079.68 1426.76   3
   3 -12 -26 1847.98 1011.16   2
   3 -12  27 5511.81 2206.83   3
   3 -12 -27 6389.67 2709.68   2
   3 -12  28 2306.89 1485.09   3
   3 -12  29 1351.86 725.866   3
  -3 -13   0-490.927 250.288   2
  -3  13   0-437.282 111.474   1
  -3 -13   1 9713.80 1601.26   2
  -3 -13  -1 10142.0 1818.91   2
  -3  13   1 11159.8 2131.24   1
  -3  13  -1 9802.34 1943.76   1
  -3  13  -2 220.475 703.864   1
  -3 -13   2 591.363 537.380   2
  -3  13   2 231.567 152.974   1
  -3 -13   3 3895.50 958.482   2
  -3  13  -3 4843.68 1248.55   1
  -3 -13  -3 5980.23 1504.25   2
   3  13  -3 4502.01 896.994   1
   3  13  -4 4261.44 841.591   1
  -3 -13  -4 4660.37 1151.40   2
  -3  13  -4 5216.09 1438.50   1
  -3 -13   4 4581.81 1007.10   2
  -3  13  -5-127.415 620.455   1
  -3 -13   5 363.113 265.357   2
  -3 -13  -5 425.062 341.095   2
  -3 -13  -6 3858.84 1153.39   2
  -3  13  -6 4296.86 1308.22   1
  -3 -13  -7 4439.89 1408.51   2
  -3  13  -7 3340.65 1218.03   1
  -3  13  -8 5929.89 1695.98   1
  -3 -13  -8 4833.04 1408.04   2
  -3 -13  -9 6441.84 1687.61   2
  -3 -13 -10 2081.97 1018.51   2
  -3 -13 -11 23983.7 3310.46   2
  -3 -13 -12 3090.02 1723.05   2
  -3 -13 -13 17277.2 2899.26   2
  -3 -13 -14 5124.09 1669.57   2
  -3 -13 -15 7377.71 2133.84   2
  -3 -13 -16 7226.70 2007.39   2
   3 -13 -16 6665.01 1884.62   2
  -3 -13 -17 4640.25 1527.37   2
   3 -13 -17 4988.04 1820.92   2
  -3 -13 -18 3690.18 1707.30   2
   3 -13 -18 4961.28 1943.32   2
  -3 -13 -19 950.556 1162.70   2
   3 -13 -19 98.1304 555.197   2
   3 -13 -20-459.390 276.033   2
  -3 -13 -20-58.1653 294.647   2
   3 -13  21 1728.21 1314.13   3
  -3 -13 -21 118.466 508.843   2
   3 -13 -21-1408.34 1559.17   2
   3 -13 -22-516.047 719.777   2
  -3 -13 -22 262.484 600.997   2
   3 -13  22 1114.76 1305.51   3
  -3 -13 -23 5867.58 1936.80   2
   3 -13  23 5140.54 2222.82   3
   3 -13 -23 6132.64 2251.89   2
  -3 -13 -24 3808.44 1892.45   2
   3 -13 -24 4742.93 2587.46   2
  -3 -13 -25 8178.88 2352.06   2
   3 -13 -25 13363.7 3538.44   2
  -3 -14   0 823.546 508.816   2
  -3  14   0 138.010 249.991   1
  -3 -14   1 192.774 171.626   2
  -3 -14  -1 1460.11 758.888   2
  -3  14   1-388.574 643.506   1
  -3  14  -1 1099.72 542.546   1
  -3 -14   2 837.801 395.983   2
  -3  14  -2 150.325 374.027   1
  -3 -14  -2 105.464 101.570   2
  -3  14   2-285.326 531.616   1
  -3 -14  -3-81.8740 184.983   2
  -3  14  -3-474.166 619.277   1
  -3 -14   3-9.09763 397.967   2
  -3 -14  -4 11414.4 1985.04   2
  -3 -14   4 13355.5 1765.32   2
  -3  14  -4 12112.1 2274.90   1
  -3  14  -5 1707.70 849.129   1
  -3 -14  -5 2367.10 1020.72   2
  -3 -14  -6 2207.09 874.250   2
  -3  14  -6 2885.52 1188.71   1
  -3 -14  -7 564.350 137.020   2
  -3  14  -7 366.431 384.140   1
  -3 -14  -8 4006.40 891.555   2
  -3  14  -8 4288.40 1292.73   1
  -3 -14  -9 680.400 177.037   2
  -3 -14 -10 3054.67 1233.96   2
  -3 -14 -11 4431.54 1635.74   2
  -3 -14 -12 349.373 601.905   2
  -3 -14 -13-575.636 977.951   2
  -3 -14 -14 3208.84 898.959   2
  -3 -14 -15 553.553 899.292   2
  -3 -14 -16 10570.5 2460.14   2
  -3 -14 -17 4668.63 1961.92   2
  -3 -14 -18 10440.0 2674.94   2
   3 -14 -18 11315.5 2984.54   2
  -3 -14 -19 3649.54 1659.81   2
   3 -14 -19 2379.86 1715.36   2
  -3 -14 -20 5133.74 1869.79   2
   3 -14 -20 5685.53 2478.84   2
  -3 -14 -21 446.181 609.274   2
   3 -14 -21 2289.28 1357.71   2
   3 -14 -22 2357.12 1776.43   2
  -3 -14 -22 716.915 1020.39   2
  -3 -14 -23 467.140 993.429   2
   3 -14 -23 226.768 301.274   2
  -3 -15   0 190.909 551.420   2
  -3  15   0-464.849 558.077   1
  -3  15  -1-342.788 620.464   1
  -3 -15  -1 493.907 426.615   2
  -3  15   1 680.917 569.414   1
  -3 -15   1 679.278 279.957   2
  -3 -15  -2 1575.34 709.944   2
  -3  15  -2 2533.66 1107.98   1
  -3  15   2 2548.46 1235.84   1
  -3 -15   2 2567.82 965.110   2
  -3 -15  -3 21913.0 2846.85   2
  -3  15   3 19095.2 2920.56   1
  -3  15  -3 20091.1 3171.75   1
  -3 -15  -4 8768.90 1984.13   2
  -3  15  -4 11124.0 2346.92   1
  -3  15  -5 2216.56 946.310   1
  -3 -15  -5 2769.40 1124.66   2
  -3 -15  -6 14994.1 2493.43   2
  -3  15  -6 14579.2 2689.28   1
  -3 -15  -7 2696.53 878.168   2
  -3  15  -7 3230.32 1306.12   1
  -3 -15  -8 3024.88 1098.74   2
  -3  15  -8 1661.67 1101.48   1
  -3 -15  -9 294.021 585.475   2
  -3 -15 -10 627.096 1106.11   2
  -3 -15 -11 3986.17 1460.90   2
  -3 -15 -12 2260.28 1347.76   2
  -3 -15 -13 20845.1 3386.61   2
  -3 -15 -14 2184.56 1415.85   2
  -3 -15 -15 7116.11 2059.68   2
  -3 -15 -16 4251.47 1229.49   2
  -3 -15 -17 1215.18 539.155   2
  -3 -15 -18 9033.80 2344.78   2
  -3 -15 -19 6802.12 2206.11   2
  -3 -15 -20 3713.73 1460.30   2
  -3 -15 -21 286.581 1080.66   2
   3 -15 -21-1007.13 752.124   2
  -3 -16   0-228.072 452.666   2
  -3  16   0 582.709 1000.66   1
  -3  16  -1 2061.58 909.535   1
  -3  16   1 1741.43 987.188   1
  -3 -16   1 2590.86 745.249   2
  -3 -16  -1 2425.62 987.148   2
  -3 -16  -2 384.590 481.719   2
  -3  16  -2 1887.81 604.302   1
  -3  16   2 683.210 897.869   1
  -3 -16  -3 323.948 57.3585   2
  -3  16   3 944.030 728.306   1
  -3  16  -3 269.850 752.355   1
  -3 -16  -4 4839.82 1423.67   2
  -3  16  -4 3606.49 1220.35   1
  -3 -16  -5 1031.21 715.948   2
  -3  16  -5 124.662 358.395   1
  -3 -16  -6 6611.07 1816.55   2
  -3  16  -6 4767.19 1575.31   1
  -3 -16  -7 483.501 477.174   2
  -3  16  -7 221.604 290.366   1
  -3  16  -8 831.083 869.368   1
  -3 -16  -8-1485.81 1066.86   2
  -3 -16  -9 4218.73 1485.41   2
  -3 -16 -10 966.229 826.953   2
  -3 -16 -11 1881.82 917.951   2
  -3 -16 -12 7861.50 2356.00   2
  -3 -16 -13 5904.85 2049.90   2
  -3 -16 -14 1420.13 1330.69   2
  -3 -16 -15 3169.20 1736.41   2
  -3 -16 -16 6607.22 2280.67   2
  -3 -16 -17 2085.72 1143.74   2
  -3 -16 -18 2185.71 972.802   2
  -3 -16 -19 652.107 750.977   2
  -3 -16 -20 406.823 752.872   2
  -3  17   0 612.962 439.508   1
  -3  17  -1 1309.45 1087.19   1
  -3  17   1 497.977 604.642   1
  -3 -17  -1 481.690 82.7458   2
  -3  17  -2 5076.63 1661.74   1
  -3  17   2 2279.70 469.716   1
  -3 -17  -2 4448.78 1337.40   2
  -3 -17  -3 905.206 638.940   2
  -3  17   3-744.525 702.383   1
  -3  17  -3 2133.16 956.915   1
  -3 -17  -4 4259.38 1570.91   2
  -3  17   4 2885.36 1248.26   1
  -3  17  -4 3334.51 1420.31   1
  -3 -17  -5 1270.74 1102.80   2
  -3  17  -5 1701.13 826.362   1
  -3  17  -6 5473.36 1730.32   1
  -3 -17  -6 6730.53 1711.36   2
  -3 -17  -7 546.776 622.037   2
  -3  17  -7 1818.32 1160.01   1
  -3 -17  -8 5775.36 1522.72   2
  -3 -17  -9 3517.45 1375.89   2
  -3 -17 -10 2644.45 1239.51   2
  -3 -17 -11 4260.74 1694.02   2
  -3 -17 -12-992.643 478.483   2
  -3 -17 -13 788.069 1347.57   2
  -3 -17 -14 7472.92 2390.18   2
  -3 -17 -15 4794.02 1823.48   2
  -3 -17 -16 3254.24 1406.20   2
  -3 -17 -17 3158.46 1722.94   2
  -3 -17 -18 3654.90 1423.58   2
  -3  18   0 415.104 716.059   1
  -3  18  -1 972.558 800.285   1
  -3  18   1-1497.68 965.221   1
  -3  18  -2 3981.31 1599.83   1
  -3  18   2 2759.00 1412.03   1
  -3  18   3 398.231 901.748   1
  -3  18  -3 1246.88 818.451   1
  -3 -18  -3 1314.18 174.661   2
  -3  18  -4 155.519 676.243   1
  -3  18   4 51.7607 485.303   1
  -3  18   5-468.652 371.911   1
  -3  18  -5 939.700 952.566   1
  -3 -18  -5-365.422 696.428   2
  -3 -18  -6 4226.04 1264.31   2
  -3  18  -6 4071.92 1479.21   1
  -3 -18  -7 814.336 267.735   2
  -3  18  -7 671.806 623.603   1
  -3 -18  -8-847.848 629.039   2
  -3 -18  -9 1188.14 695.700   2
  -3 -18 -10 2987.18 1008.85   2
  -3 -18 -11 3534.12 1403.51   2
  -3 -18 -12 7510.96 1927.78   2
  -3 -18 -13 1040.73 959.661   2
  -3 -18 -14 735.543 594.549   2
  -3 -18 -15-1198.68 931.438   2
  -3 -18 -16 3222.38 1512.90   2
  -3  19   0 1400.25 1132.96   1
  -3  19   1-720.326 522.841   1
  -3  19  -1 981.897 1271.86   1
  -3  19  -2-424.871 649.619   1
  -3  19   2 491.271 456.477   1
  -3  19   3-330.382 1069.87   1
  -3  19  -3 296.416 358.622   1
  -3  19   4 3451.60 1309.35   1
  -3  19  -4 3868.54 1718.94   1
  -3 -19  -5 895.472 974.299   2
  -3  19   5 1710.89 1066.77   1
  -3  19  -5 561.628 781.000   1
  -3  19   6 3109.04 1460.87   1
  -3  19  -6 2786.95 1782.39   1
  -3 -19  -6 4019.19 1538.55   2
  -3  19  -7-311.614 557.581   1
  -3 -19  -7 131.735 526.480   2
  -3 -19  -8 2953.51 1115.59   2
  -3 -19  -9 2976.39 1350.84   2
  -3 -19 -10-53.3656 341.110   2
  -3 -19 -11 701.802 978.574   2
  -3 -19 -12 471.859 222.283   2
  -3 -19 -13 3813.64 1272.54   2
  -3 -19 -14 1787.28 708.119   2
  -3  20   0 1147.78 1253.16   1
  -3  20   1 172.348 721.462   1
  -3  20  -1 1422.47 1520.34   1
  -3  20   2 626.559 658.475   1
  -3  20  -2-911.468 1261.04   1
  -3  20  -3 138.276 532.474   1
  -3  20   3 909.927 758.825   1
  -3  20  -4 784.424 1167.77   1
  -3  20   4-686.056 852.556   1
  -3  20  -5 864.252 714.444   1
  -3  20   5-684.073 1018.60   1
  -3  20  -6 342.634 503.919   1
  -3  20   6 691.218 420.374   1
  -3 -20  -8 2212.83 1032.46   2
  -3 -20  -9 2104.38 1027.17   2
  -3 -20 -10 1847.20 1300.61   2
  -3 -20 -11-1272.23 1106.66   2
  -3 -20 -12-1765.68 1664.52   2
  -3  21  -2 102.811 563.271   1
  -3  21  -3-924.802 957.087   1
  -3  21  -4 1236.88 952.593   1
  -3  21  -5-1377.41 1051.22   1
  -3  21  -6-410.164 1059.83   1
   4   0   0 23461.0 2277.12   3
   4   0   0 22963.5 1768.46   1
   4   0  -1 2174.83 2013.57   3
   4   0   1 2011.31 1520.96   3
   4   0   1-34.3569 194.909   1
   4   0  -2 224575. 6404.44   3
   4   0   2 223648. 7330.18   3
   4   0   2 219486. 5889.71   1
  -4   0   2 223012. 5663.79   1
   4   0  -3 37.5435 497.797   3
  -4   0   3 320.437 339.897   1
   4   0  -4 34196.2 2325.48   3
   4   0   4 35822.5 3025.94   3
  -4   0   4 34409.1 2214.87   1
   4   0  -5 560.422 364.524   3
   4   0   5 1149.93 1121.09   3
  -4   0   5-225.885 164.974   1
   4   0   6 43119.0 3522.68   3
   4   0  -6 41529.5 2287.65   3
   4   0  -7 282.304 90.2242   3
   4   0   7 1875.58 1208.54   3
   4   0   8 9981.82 1753.71   3
   4   0  -8 10915.8 1005.08   3
   4   0   9 5073.57 3052.65   3
   4   0  -9 62.5605 147.921   3
   4   0  10 271709. 9859.85   3
   4   0 -10 265172. 3794.98   3
   4   0  11 16962.0 4074.94   3
   4   0  12 181872. 8287.18   3
   4   0  13 1344.72 1714.46   3
   4   0  14 17868.4 2667.42   3
   4   0  15 121.356 538.726   3
   4   0  16-415.717 718.804   3
   4   0  17 859.072 803.086   3
   4   0  18 6822.44 1955.20   3
   4   0  19-999.308 472.098   3
   4   0  20-816.076 774.201   3
   4   0  21 867.683 1553.84   3
   4   0  22 38871.1 4454.99   3
   4   0  23-65.5258 1159.26   3
   4   0  24 34746.7 4326.83   3
   4   0  25-149.271 740.710   3
   4   0  26 1159.51 1043.32   3
   4   0  27 404.957 959.261   3
   4   0  28-1699.97 1176.20   3
   4   0  29-638.245 342.500   3
   4   0  30-408.364 784.062   3
   4   0  31-818.534 461.982   3
   4   0  32 6525.23 2215.70   3
   4   0  33 909.230 1161.88   3
   4   0  34 10914.3 2820.60   3
   4   1   0 156946. 4430.21   1
  -4   1   0 162336. 5413.58   1
   4  -1   0 165732. 5746.33   3
   4   1   1 11854.4 1270.07   1
  -4   1   1 11646.1 1405.18   1
   4  -1  -1 12805.9 1653.53   3
  -4   1   2 169824. 5300.17   1
   4   1   2 165383. 4932.77   1
   4  -1  -2 170647. 5553.37   3
   4  -1   2 165620. 6271.62   3
  -4   1   3 1013.21 387.283   1
   4  -1  -3 1012.68 447.779   3
   4   1   3 852.373 371.608   1
  -4  -1   3 1220.28 435.984   1
  -4   1   4 17681.3 1668.00   1
  -4  -1   4 16947.1 1382.35   1
   4  -1  -4 17917.0 1641.76   3
   4  -1   4 20047.7 2299.74   3
  -4  -1   5 70363.9 2821.39   1
   4  -1   5 67012.5 4235.43   3
   4  -1  -5 68779.5 3077.21   3
  -4  -1   6 7555.89 898.056   1
   4  -1  -6 7298.32 932.027   3
   4  -1  -7 65.2994 104.649   3
   4  -1   7 856.140 849.726   3
   4  -1  -8 26919.1 1522.48   3
   4  -1   8 29822.5 2929.94   3
   4   1  -9 16729.0 1242.27   3
  -4  -1   9 18188.5 1664.48   2
   4  -1  -9 15753.6 1037.81   3
   4  -1   9 16488.9 2459.92   3
  -4  -1  10 51453.7 2823.70   2
   4  -1 -10 44659.3 1494.22   3
   4  -1  10 47887.8 3984.87   3
   4   1 -10 45956.7 1858.95   3
   4   1 -11 649.352 208.926   3
  -4  -1  11 1014.62 386.037   2
   4   1  12 131746. 7134.17   3
  -4  -1  12 129809. 4711.48   2
   4  -1  12 125809. 6703.10   3
   4   1  13 5728.28 3030.80   3
   4  -1  13 4918.26 2580.49   3
   4   1  14 83075.0 5859.64   3
  -4  -1  14 86147.9 3845.52   2
   4  -1  14 79490.0 5564.32   3
  -4  -1  15 119.561 362.865   2
   4   1  15-32.3861 948.965   3
   4  -1  16 5950.03 1719.53   3
   4   1  16 5813.07 1613.93   3
   4  -1  17 13749.3 2601.21   3
   4   1  17 13926.1 2528.50   3
   4  -1  18 3862.64 1211.57   3
   4   1  18 3469.07 1130.17   3
   4  -1  19 653.853 812.524   3
   4   1  19 125.389 503.664   3
   4  -1  20 1465.53 1073.11   3
   4   1  20-730.278 1200.95   3
   4  -1  21 3124.76 1604.12   3
   4   1  21 1368.22 618.830   3
   4  -1  22 15724.5 2869.44   3
   4   1  22 15604.4 2888.57   3
   4  -1  23-26.7466 1295.34   3
   4   1  23 875.083 1534.09   3
   4  -1  24 41030.5 4784.80   3
   4   1  24 40378.4 4956.40   3
   4  -1  25 7278.97 2188.70   3
   4   1  25 6829.87 2405.13   3
   4  -1  26 20291.1 3512.30   3
   4   1  26 20003.0 3550.60   3
   4  -1  27 540.393 611.413   3
   4   1  27-359.535 1204.51   3
   4  -1  28 7144.14 2207.21   3
   4   1  28 7269.01 2097.49   3
   4  -1  29 9465.16 2570.77   3
   4   1  29 6972.48 2231.93   3
   4  -1  30 3325.00 1423.03   3
   4   1  30 3793.57 1540.61   3
   4  -1  31-138.261 843.661   3
   4   1  31 827.352 629.129   3
   4  -1  32-495.394 586.338   3
   4   1  32 153.881 651.108   3
   4  -1  33 1234.60 681.003   3
   4   1  33 2621.51 1649.59   3
   4  -1  34 2859.06 1502.48   3
   4   1  34 1125.21 1215.68   3
   4   2   0 138905. 3957.02   1
  -4   2   0 139006. 5206.90   1
   4  -2   0 140100. 5325.88   3
   4  -2  -1 3900.35 948.517   3
   4   2  -1 4001.52 632.383   1
   4   2   1 3743.35 675.615   1
  -4   2  -1 3955.10 878.668   1
  -4   2   1 4269.45 982.747   1
   4  -2   1 4627.28 1577.63   3
  -4   2   2 37462.8 2631.50   1
   4  -2  -2 37348.1 2626.01   3
   4  -2   2 36267.7 2892.40   3
   4  -2  -3 3293.60 741.614   3
   4  -2   3 4615.15 1434.68   3
  -4   2   3 3664.12 797.784   1
  -4   2   4 16817.7 1722.51   1
   4  -2  -4 15542.0 1561.58   3
   4  -2   4 17250.9 2047.07   3
   4  -2  -5 208.562 160.394   3
   4  -2   5 50.2817 614.064   3
  -4  -2   5 318.048 199.011   1
  -4  -2   6 7550.21 798.779   1
   4  -2   6 7428.97 1381.08   3
   4  -2  -6 7746.95 981.836   3
  -4  -2   7 7609.03 809.745   1
   4  -2  -7 8079.08 900.538   3
   4  -2   7 8664.24 1871.00   3
   4  -2  -8 47063.3 2110.56   3
   4  -2   8 48059.4 3709.68   3
   4  -2   9 3815.84 1694.52   3
   4  -2  -9 12.2659 156.765   3
  -4  -2  10 53798.3 2746.90   2
   4  -2  10 51056.6 4082.74   3
   4  -2  11 3761.61 1789.90   3
  -4  -2  11 494.273 180.045   2
   4  -2  12 8531.72 1708.36   3
  -4  -2  12 8309.21 1087.89   2
   4   2 -13 2308.61 429.742   3
  -4  -2  13 1994.36 562.639   2
   4  -2  13 1402.03 777.468   3
   4  -2  14 6626.34 1601.05   3
  -4  -2  14 6298.90 968.009   2
   4  -2  15 5918.39 1701.10   3
  -4  -2  15 4467.75 825.190   2
   4  -2  16 9483.41 2144.34   3
  -4  -2  16 9454.88 1225.74   2
   4  -2  17 14489.2 2418.01   3
   4   2  17 15034.3 2717.59   3
   4  -2  18 2258.80 1226.93   3
   4   2  18 595.842 703.092   3
   4   2  19 18418.2 3073.43   3
   4  -2  19 18262.9 3181.27   3
   4   2  20 23355.0 3443.37   3
   4  -2  20 27046.9 3795.00   3
   4  -2  21 12082.0 2685.10   3
   4   2  21 10621.6 2287.96   3
   4  -2  22 2350.55 1476.24   3
   4   2  22 2913.26 1362.92   3
   4  -2  23-4.71335 463.180   3
   4   2  23 505.371 967.807   3
   4  -2  24 4832.56 1546.14   3
   4   2  24 4864.11 1891.07   3
   4  -2  25 1427.15 1372.56   3
   4   2  25 1084.28 1240.85   3
   4  -2  26 8792.67 2365.02   3
   4   2  26 10553.0 2753.81   3
   4  -2  27 3629.83 1670.61   3
   4   2  27 4028.57 1541.91   3
   4  -2  28 1014.10 1152.85   3
   4   2  28 732.838 1272.07   3
   4  -2  29 1560.31 853.995   3
   4   2  29 951.534 1018.03   3
   4  -2  30 3739.37 1619.92   3
   4   2  30 1915.81 1103.61   3
   4  -2  31 958.372 431.500   3
   4   2  31 2467.34 1190.81   3
   4  -2  32 1372.01 588.179   3
   4   2  32-1701.37 1207.89   3
   4  -2  33 1676.43 1353.57   3
   4   2  33-1101.45 1510.56   3
   4  -2  34-1090.48 1021.74   3
   4   2  34-658.505 1074.57   3
  -4   3   0 21691.7 2119.15   1
   4   3   0 21758.6 1441.74   1
   4  -3   0 20437.7 2033.76   3
   4   3  -1 49468.6 2055.25   1
  -4   3   1 48770.6 3190.33   1
  -4   3  -1 48164.2 3193.90   1
   4  -3  -1 47299.7 2988.48   3
   4  -3   1 49274.8 3220.17   3
   4  -3  -2 3039.03 747.189   3
   4  -3   2 2666.63 948.517   3
  -4   3  -2 4496.77 1054.11   1
  -4   3   2 3949.90 925.236   1
  -4   3   3 111900. 5250.93   3
  -4   3   3 112422. 4810.80   1
   4  -3  -3 110089. 4319.22   3
   4  -3   3 105865. 5097.24   3
  -4   3   4 21446.1 2404.21   3
   4  -3   4 22352.0 2498.39   3
   4  -3  -4 21308.8 1805.29   3
   4  -3   5 3844.77 1200.62   3
  -4   3   5 4778.66 1100.29   3
   4  -3  -5 3955.16 753.971   3
   4  -3   6-47.2799 623.758   3
   4  -3  -6-219.014 240.459   3
  -4   3   6 131.041 71.6286   3
   4  -3  -7 20725.8 1570.24   3
   4  -3   7 23909.2 2665.30   3
  -4  -3   7 17287.7 1008.74   1
  -4   3   7 21892.0 2021.93   3
  -4   3   8 24184.9 2059.94   3
  -4  -3   8 18912.0 1096.95   1
   4  -3  -8 22387.4 1530.74   3
   4  -3   8 24632.9 2925.64   3
  -4   3   9 41590.9 2575.57   3
   4  -3   9 39066.1 3651.10   3
  -4  -3  10 50357.3 2472.78   2
   4  -3  10 52111.5 4168.24   3
   4  -3  11 3297.38 1765.34   3
  -4  -3  11 407.758 204.371   2
  -4  -3  12 15389.2 1316.90   2
   4  -3  12 14515.2 2313.29   3
  -4  -3  13 195.901 8.23993   2
   4   3 -13-82.6414 92.1095   3
   4   3 -14 40711.9 1679.35   3
  -4  -3  14 43407.8 2222.53   2
   4  -3  14 41526.8 4057.35   3
   4  -3  15 1250.07 1557.95   3
   4   3 -15 154.339 94.1931   3
  -4  -3  15 276.048 151.063   2
   4  -3  16 34789.1 3784.16   3
   4  -3  17 12945.5 2650.52   3
   4  -3  18 2069.28 1318.31   3
   4  -3  19 3122.13 1341.61   3
   4  -3  20 4278.38 1381.57   3
   4   3  20 5166.50 1591.45   3
   4  -3  21 2092.65 830.198   3
   4   3  21 2987.57 849.188   3
   4  -3  22-503.944 1030.36   3
   4   3  22 952.653 998.471   3
   4  -3  23 2147.13 1250.41   3
   4   3  23 1585.67 675.055   3
   4  -3  24 2300.03 1167.84   3
   4   3  24 2139.77 1178.96   3
   4  -3  25 923.936 749.435   3
   4   3  25 1470.08 1427.44   3
   4  -3  26 13007.8 2749.32   3
   4   3  26 15149.1 3221.82   3
   4  -3  27 2404.13 1374.00   3
   4   3  27 975.832 922.248   3
   4  -3  28 7234.96 2068.05   3
   4   3  28 9644.82 2504.79   3
   4  -3  29 4582.53 1824.30   3
   4   3  29 3587.38 1674.66   3
   4  -3  30 1731.60 1176.55   3
   4   3  30-140.849 746.282   3
   4  -3  31 2257.13 1074.85   3
   4   3  31 1617.01 832.559   3
   4  -3  32 302.853 577.350   3
   4   3  32-1314.96 1235.87   3
   4  -3  33 892.909 1527.33   3
   4   3  33-795.983 548.155   3
   4   3  34 4678.17 1777.60   3
   4  -3  34 1282.67 1149.28   3
  -4   4   0 335564. 9079.53   1
   4  -4   0 335322. 8453.50   3
  -4   4  -1 6920.42 1366.73   1
  -4   4   1 7418.43 1337.35   1
   4   4  -1 7442.40 744.900   1
   4  -4   1 6778.86 1401.01   3
   4  -4  -1 6647.87 1202.00   3
   4  -4  -2 78379.9 3880.02   3
   4   4  -2 79882.9 2106.57   1
  -4   4   2 80760.2 4312.63   1
  -4   4  -2 86086.7 4474.08   1
   4  -4   2 81775.1 4395.76   3
  -4   4   3 23421.5 2322.59   1
  -4   4  -3 24172.5 2469.49   1
   4  -4  -3 25183.3 2071.38   3
   4  -4   3 23700.9 2410.10   3
   4  -4   4 8916.49 1508.46   3
   4  -4  -4 8431.34 1166.69   3
   4  -4   5 6614.20 1372.50   3
  -4   4   5 6621.01 1279.17   3
   4  -4  -5 6440.26 991.332   3
   4  -4  -6 10842.3 1223.64   3
   4  -4   6 11206.4 1757.63   3
  -4   4   6 12114.0 1700.46   3
   4  -4  -7 13773.3 1385.23   3
   4  -4   7 15874.9 2294.50   3
  -4   4   7 14418.4 1824.72   3
   4  -4   8 36762.7 3393.82   3
  -4   4   8 41700.8 2998.16   3
   4  -4   9 32232.9 3401.94   3
  -4   4   9 33379.7 2629.64   3
   4  -4  10 50098.6 4060.13   3
  -4   4  10 50486.2 3060.92   3
  -4   4  11 689.554 616.597   3
  -4  -4  11 635.634 316.020   2
  -4  -4  12 27633.7 1583.99   2
   4  -4  12 25127.2 3000.77   3
  -4   4  12 30130.0 2030.30   3
   4   4 -13 11596.1 1086.13   3
  -4  -4  13 11581.8 1000.36   2
   4  -4  13 10683.0 2257.89   3
  -4   4  13 12146.2 1218.63   3
  -4   4  14 25804.3 1574.49   3
   4   4 -14 25210.7 1621.32   3
   4  -4  14 23223.2 3138.61   3
  -4  -4  14 24665.5 1433.23   2
  -4   4  15 15761.3 1045.06   3
   4   4 -15 17640.3 1323.96   3
   4  -4  16 9604.38 2273.50   3
   4  -4  17 13816.7 2597.22   3
   4  -4  18 605.858 1187.27   3
   4  -4  19 14173.5 2774.49   3
   4  -4  20 29634.5 3914.34   3
   4  -4  21 21538.9 3466.42   3
   4  -4  22 18689.3 3198.57   3
   4  -4  23 1850.57 1434.97   3
   4   4  23 2478.47 1601.08   3
   4  -4  24 6555.98 1924.88   3
   4   4  24 7866.27 2334.12   3
   4  -4  25 324.313 624.563   3
   4   4  25 805.601 1015.82   3
   4  -4  26 9491.80 2218.84   3
   4   4  26 12502.5 2867.95   3
   4  -4  27 524.069 526.658   3
   4   4  27 966.082 801.066   3
   4  -4  28 1076.30 647.107   3
   4   4  28 3257.75 1847.64   3
   4  -4  29 5536.44 1801.37   3
   4   4  29 5940.58 2265.41   3
   4   4  30-424.773 1053.65   3
   4  -4  30-5.22865 816.660   3
   4   4  31 118.713 695.221   3
   4  -4  31 996.678 742.853   3
   4   4  32 291.791 905.393   3
   4  -4  32 1889.94 1385.73   3
   4   4  33 1061.84 1148.21   3
   4  -4  33 1302.13 1280.76   3
   4   4  34 3463.82 1526.19   3
   4  -4  34 4711.20 2081.19   3
  -4   5   0 320269. 9310.73   1
   4  -5   0 319320. 8410.75   3
  -4   5   1 59483.3 3959.94   1
  -4   5  -1 59764.7 3984.24   1
   4  -5  -1 60056.3 3575.78   3
   4  -5   1 59405.1 3692.28   3
  -4   5   2 172323. 6698.66   1
   4   5  -2 169478. 2837.96   1
   4  -5  -2 178475. 6038.27   3
   4  -5   2 173072. 6440.94   3
  -4   5   3 174404. 6617.43   1
   4  -5  -3 177311. 5855.99   3
   4  -5   3 175743. 6678.74   3
   4  -5  -4 27841.2 2250.72   3
   4  -5   4 27644.3 2980.48   3
   4  -5  -5 53303.6 3071.30   3
   4  -5   5 52418.2 3877.33   3
   4  -5   6 6279.65 1512.57   3
   4  -5  -6 6714.15 996.520   3
   4  -5   7 62056.8 4260.48   3
  -4   5   7 63528.5 4214.28   3
   4  -5   8 8731.22 1997.59   3
  -4   5   8 6072.34 1415.97   3
   4  -5   9 19670.8 2508.56   3
  -4   5   9 20764.7 2329.92   3
   4  -5  10 16452.6 2516.71   3
  -4   5  10 15401.4 1870.25   3
   4  -5  11 8408.61 2109.54   3
  -4   5  11 5972.75 1208.89   3
  -4  -5  11 5775.07 668.291   2
  -4  -5  12 34444.4 1471.54   2
   4  -5  12 31565.8 3416.02   3
  -4   5  12 37528.9 2772.42   3
   4  -5  13 1992.07 1272.27   3
  -4   5  13 1540.81 704.911   3
  -4  -5  13 628.050 179.196   2
   4   5 -13 1157.12 502.348   3
   4  -5  14 9687.62 1994.25   3
   4   5 -14 10921.8 1166.56   3
  -4   5  14 12242.9 1444.07   3
   4  -5  15 21449.0 3054.88   3
  -4   5  15 23252.5 1829.26   3
   4  -5  16 9735.56 2277.71   3
   4  -5  17 14186.7 2602.85   3
   4  -5  18 6678.65 2040.64   3
   4  -5  19 24335.4 3401.85   3
   4  -5  20 18613.6 3130.95   3
   4  -5  21 2444.98 1154.91   3
   4  -5  22 10582.8 2288.86   3
   4  -5  23-434.754 690.345   3
   4  -5  24 6473.06 1964.54   3
   4  -5  25 142.161 246.177   3
   4   5  26 4223.89 1885.22   3
   4  -5  26 4701.16 1783.09   3
   4   5  27 2734.57 1510.53   3
   4  -5  27 1313.67 1210.44   3
   4   5  28 4262.35 1562.80   3
   4  -5  28 5431.99 2077.57   3
   4   5  29 3966.95 1905.38   3
   4  -5  29 5246.46 2002.47   3
   4   5  30 2671.08 1320.01   3
   4  -5  30 2473.39 1610.26   3
   4   5  31 1190.62 409.341   3
   4  -5  31 3794.79 1526.36   3
  -4  -5 -32 2012.44 1939.66   2
   4   5  32-76.9143 964.293   3
   4  -5  32-317.442 622.443   3
   4   5  33 472.894 371.944   3
   4  -5  33 1628.58 787.745   3
   4   5  34 465.770 850.946   3
   4  -5  34-1399.03 972.304   3
   4  -6   0 999.671 202.409   3
   4  -6  -1-192.042 212.106   3
  -4   6   1-245.815 537.587   1
   4  -6   1 610.383 279.671   3
   4  -6   2 3083.84 835.571   3
   4   6  -2 3417.02 405.873   1
  -4   6   2 5053.59 1140.66   1
   4  -6  -2 3345.01 694.552   3
   4  -6  -3 6478.68 1126.93   3
   4  -6   3 6918.88 1381.98   3
   4  -6  -4 5632.96 1046.50   3
   4  -6   4 5424.11 1350.87   3
   4  -6  -5 31650.2 2471.03   3
   4  -6   5 30337.1 2804.76   3
   4  -6   6 2251.06 1060.66   3
   4  -6   7 21054.8 2443.86   3
   4  -6   8-25.7372 279.285   3
   4  -6   9 7624.66 1621.97   3
   4  -6  10 11987.5 2145.15   3
  -4   6  11-6.58719 221.338   3
  -4  -6  11 288.147 112.887   2
   4  -6  11 692.577 1132.49   3
  -4   6  12 11528.4 1708.57   3
   4  -6  12 11208.2 2069.65   3
  -4   6  13 4253.73 1098.94   3
   4  -6  13 3913.12 1305.09   3
  -4   6  14 1943.53 774.188   3
  -4  -6  14 1855.38 357.215   1
   4  -6  14 2960.85 1254.49   3
   4  -6  15 15327.8 2592.00   3
   4  -6  16 6976.32 2100.39   3
   4  -6  17 22500.5 3127.91   3
   4  -6  18 1053.83 1122.07   3
   4  -6  19 9984.09 2329.87   3
   4  -6  20 1618.30 1168.86   3
   4  -6  21 3834.42 1350.74   3
   4  -6  22-55.9731 626.284   3
   4  -6  23 2623.78 1352.93   3
   4  -6  24-966.440 959.648   3
   4  -6  25 2737.74 1513.72   3
   4  -6  26 3283.80 1536.54   3
   4  -6  27 7447.15 2049.53   3
   4   6  28 1568.74 1335.57   3
   4  -6  28 2762.35 1417.26   3
   4   6  29 4028.97 1877.97   3
   4  -6  29 4421.89 1900.00   3
  -4  -6 -30-1554.42 1274.32   2
   4   6  30-193.371 927.740   3
   4  -6  30 1705.89 1200.97   3
  -4  -6 -31 955.167 533.241   2
   4  -6  31 1646.24 894.368   3
   4   6  32 1340.14 1300.76   3
   4  -6  32 1002.58 873.899   3
   4   6  33 1339.49 1344.36   3
   4  -6  33 118.045 579.773   3
   4  -7   0 2433.89 832.743   3
   4  -7  -1 21230.3 2326.34   3
   4  -7   1 21613.0 2413.54   3
  -4   7   2 8034.51 1545.93   1
   4  -7  -2 7040.30 1336.82   3
   4  -7   2 6202.25 1256.16   3
   4  -7  -3 22080.8 2264.62   3
   4  -7   3 22374.5 2490.70   3
   4  -7  -4-269.126 358.290   3
   4  -7   4 284.399 519.331   3
   4  -7   5 46336.5 3723.16   3
   4  -7   6 1148.61 1351.09   3
   4  -7   7 66801.4 4563.28   3
   4  -7   8 675.305 123.910   3
   4  -7   9 29799.9 3202.31   3
  -4  -7  10 1471.10 372.811   2
   4  -7  10 1992.91 1291.31   3
   4  -7  11 1546.85 1054.40   3
   4  -7  12 987.410 1113.63   3
   4  -7  13 16936.3 2545.39   3
   4  -7  14 1821.91 1309.87   3
   4  -7  15 10779.4 2234.34   3
   4  -7  16 10825.3 2220.39   3
   4  -7  17 15934.7 2797.86   3
   4  -7  18 7309.93 2026.47   3
   4  -7  19 10785.3 2353.64   3
   4  -7  20 725.797 1054.74   3
   4  -7  21 10013.0 2173.97   3
   4  -7  22 985.625 731.800   3
   4  -7  23 9899.39 2355.34   3
   4  -7  24 1474.28 1149.61   3
   4  -7  25 4769.27 1453.69   3
   4  -7  26-87.7276 787.925   3
   4  -7  27 3762.53 1745.00   3
  -4  -7 -28-1848.80 1415.01   2
   4  -7  28-12.9314 808.534   3
  -4  -7 -29 3326.72 1533.44   2
   4   7  29 2804.12 1272.09   3
   4  -7  29 2729.68 1249.08   3
  -4  -7 -30 1849.50 1201.55   2
   4   7  30 1352.62 677.175   3
   4  -7  30 129.902 1153.66   3
   4   7  31 1939.54 945.842   3
   4  -7  31 4042.15 2076.75   3
   4   7  32 2381.32 1454.49   3
   4  -7  32 3207.96 1885.27   3
   4   7  33 3963.97 1913.11   3
  -4   8   0 25858.6 2922.08   1
   4  -8   0 27276.1 2813.92   3
  -4   8  -1 5274.94 1193.61   1
  -4   8   1 3638.11 1026.44   1
   4  -8  -1 5034.42 1082.62   3
   4  -8   1 4861.85 1262.35   3
   4  -8  -2 3283.96 936.108   3
  -4   8   2 3092.84 883.265   1
  -4   8  -2 3479.93 1045.59   1
   4  -8   2 2414.32 845.133   3
  -4   8  -3 32602.1 3229.11   1
   4  -8   3 27585.5 2938.97   3
  -4   8  -4 1008.82 859.082   1
   4  -8   4 1399.52 905.669   3
  -4   8  -5 18025.1 2545.99   1
   4  -8   5 17978.4 2413.73   3
   4  -8   6 4416.13 1384.77   3
  -4   8  -6 3653.75 1145.24   1
  -4  -8   7 22983.3 2189.70   2
   4  -8   7 43592.2 3800.28   3
  -4  -8   8 1318.23 353.323   2
   4  -8   8 5285.30 2158.78   3
   4  -8   9 31965.7 3431.38   3
  -4  -8   9 29426.0 1437.12   2
   4  -8  10 7727.49 1788.74   3
   4  -8  11 1477.96 1025.55   3
   4  -8  12 3829.69 1294.70   3
   4  -8  13 208.362 477.040   3
   4  -8  14 18369.9 2851.58   3
   4  -8  15 4559.11 1856.35   3
   4  -8  16 12453.7 2458.81   3
   4  -8  17 10605.4 2279.02   3
   4  -8  18 1505.78 1445.10   3
   4  -8  19 12810.0 2561.98   3
   4  -8  20 559.714 699.442   3
   4  -8  21 967.709 423.944   3
   4  -8  22-122.976 1034.51   3
   4  -8  23 366.587 655.746   3
   4  -8  24 8823.00 2150.91   3
  -4  -8 -25 6114.97 2516.95   2
   4  -8  25 4130.86 1529.25   3
  -4  -8 -26 2770.62 1567.72   2
   4  -8  26 4947.89 1852.54   3
  -4  -8 -27 10013.3 2804.26   2
   4  -8  27 10957.4 2738.17   3
  -4  -8 -28 2499.31 1393.86   2
   4  -8  28 2772.03 1321.42   3
   4  -8  29 6989.16 1849.37   3
  -4  -8 -29 7692.97 2653.00   2
   4  -8  30-1580.17 1358.62   3
   4   8  31 3647.03 1514.00   3
   4  -8  31 3136.85 1418.76   3
   4   8  32-827.951 850.286   3
   4  -9   0 5604.34 1337.80   3
  -4   9   0 7162.76 1675.95   1
   4  -9   1 383.625 142.716   3
  -4   9   1-65.3953 74.8045   1
  -4   9  -2 1294.39 561.159   1
  -4   9   2 159.428 171.635   1
   4  -9   2 430.715 615.676   3
   4   9  -3 22106.8 1033.43   1
  -4   9  -3 29213.9 3181.26   1
   4  -9   3 25917.3 2826.53   3
  -4  -9   4 2602.38 888.723   2
  -4   9  -4 4358.62 1295.81   1
   4  -9   4 3726.69 1425.53   3
  -4  -9   5 89481.4 4093.58   2
  -4   9  -5 91847.7 5921.99   1
   4  -9   5 93542.8 5613.76   3
   4  -9   6 11410.0 2468.63   3
  -4   9  -6 10034.0 2074.12   1
  -4  -9   6 9065.26 1235.27   2
  -4  -9   7 51688.9 2505.20   2
   4  -9   7 55667.7 4326.12   3
  -4  -9   8 251.779 236.722   2
   4  -9   8 44.0917 843.691   3
  -4  -9   9 19291.7 1190.72   2
   4  -9   9 19899.3 2719.09   3
   4  -9  10 10512.6 2131.15   3
   4  -9  11 2516.92 1072.18   3
   4  -9  12 3611.56 1589.06   3
   4  -9  13 25225.2 3185.88   3
   4  -9  14 1350.41 1168.98   3
   4  -9  15 13270.7 2387.70   3
   4  -9  16 852.739 1063.32   3
   4  -9  17 10492.3 2192.20   3
   4  -9  18 3612.69 1873.85   3
   4  -9  19 23470.0 3556.28   3
   4  -9  20 4826.02 1948.60   3
  -4  -9 -21 8592.73 2886.15   2
   4  -9  21 12416.5 2706.31   3
  -4  -9 -22 1504.37 1734.85   2
   4  -9  22 521.981 1048.65   3
  -4  -9 -23 746.148 688.039   2
   4  -9  23 764.773 896.118   3
  -4  -9 -24 792.939 915.030   2
   4  -9  24 537.405 1085.62   3
  -4  -9 -25 932.133 1002.40   2
   4  -9  25-224.849 543.330   3
   4  -9  26 1867.07 1194.37   3
  -4  -9 -26-1295.29 875.231   2
   4  -9  27-241.477 648.482   3
  -4  -9 -27-1024.61 204.233   2
   4  -9  28 2475.34 1078.09   3
  -4  -9 -28-4.47185 463.503   2
   4  -9  29 5499.43 2105.41   3
   4  -9  30-828.334 321.909   3
  -4 -10   0 6512.35 1823.90   2
  -4  10   0 12517.4 2160.58   1
  -4 -10  -1 1748.84 1176.32   2
  -4  10   1 2758.48 1107.18   1
  -4  10  -1 3306.45 1160.95   1
  -4 -10   1 2583.74 1032.44   2
  -4 -10  -2-1102.87 777.528   2
  -4  10  -2-1432.43 905.033   1
  -4  10   2 1777.81 1025.51   1
   4 -10   2 113.620 288.920   3
  -4 -10   2 795.009 656.622   2
  -4  10   3 2662.37 1006.43   1
   4 -10   3 2943.96 885.708   3
   4  10  -3 2462.32 388.682   1
  -4  10  -3 2824.82 953.564   1
  -4 -10   3 3068.26 823.154   2
  -4  10  -4 3232.78 1130.08   1
   4  10  -4 1409.40 276.638   1
   4 -10   4 2095.81 1196.19   3
  -4 -10   4 2253.31 802.931   2
  -4  10  -5 45801.4 4359.27   1
   4 -10   5 47977.2 4137.41   3
  -4 -10   5 46089.2 2807.18   2
  -4  10  -6 2728.46 1383.52   1
  -4 -10   6 1289.32 427.727   2
   4 -10   6 4363.39 2006.43   3
   4 -10   7 64249.8 4931.47   3
  -4 -10   7 59949.8 2735.20   2
   4 -10   8 27666.2 3322.63   3
  -4 -10   8 25779.2 1657.15   2
   4 -10   9 4131.29 1250.96   3
   4 -10  10 12052.7 2249.43   3
   4 -10  11 4955.88 1756.98   3
   4 -10  12 4369.85 1312.71   3
   4 -10  13-127.136 203.063   3
   4 -10  14 1780.05 1220.88   3
   4 -10  15 18439.2 2914.97   3
  -4 -10 -16 1587.78 1710.20   2
   4 -10  16 2295.70 1592.65   3
  -4 -10 -17 10461.0 2808.72   2
   4 -10  17 11583.0 2557.52   3
  -4 -10 -18 3598.64 1828.68   2
   4 -10  18 3332.77 1816.16   3
  -4 -10 -19 10356.7 2528.91   2
   4 -10  19 10865.9 2492.24   3
  -4 -10 -20 3303.66 1851.64   2
   4 -10  20 2536.05 1253.55   3
  -4 -10 -21 5806.78 1826.23   2
   4 -10  21 5207.29 1703.45   3
   4 -10  22 370.666 273.378   3
  -4 -10 -22 1112.94 1165.35   2
   4 -10  23 852.092 1171.48   3
  -4 -10 -23-166.247 766.540   2
   4 -10  24-499.558 1162.81   3
  -4 -10 -24 817.024 590.034   2
   4 -10  25 48.4079 907.458   3
  -4 -10 -25-1210.21 1012.07   2
   4 -10  26 770.555 1413.21   3
  -4 -10 -26 1736.12 946.671   2
   4 -10  27 2583.34 1455.30   3
  -4 -10 -27 2987.54 1580.31   2
   4 -10  28 4388.81 1805.92   3
   4 -10  29 14133.4 3536.76   3
  -4 -11   0 9137.32 1620.54   2
  -4  11   0 7324.02 1697.99   1
  -4  11  -1 265.998 549.962   1
  -4 -11   1 439.087 338.730   2
  -4  11   1-767.775 787.397   1
  -4 -11  -1 1117.16 777.934   2
  -4  11  -2 2439.76 1055.40   1
  -4  11   2 912.264 650.016   1
  -4 -11   2 2844.73 845.109   2
  -4 -11  -2 1803.91 963.208   2
  -4 -11  -3 17414.9 2535.97   2
  -4  11   3 17285.6 2546.25   1
   4  11  -3 16237.7 1162.17   1
  -4  11  -3 17956.2 2676.21   1
  -4 -11   3 17732.6 1950.32   2
  -4  11  -4 835.479 546.454   1
  -4 -11   4-340.094 370.153   2
   4 -11   4 1468.20 1012.04   3
  -4 -11  -4 895.314 1133.66   2
  -4 -11  -5 17737.2 2610.19   2
  -4  11  -5 19610.6 2885.36   1
   4 -11   5 18756.9 2715.15   3
  -4 -11   5 16759.6 1729.24   2
   4 -11   6 1908.20 994.484   3
  -4 -11   6 1699.68 502.816   2
  -4  11  -6 3571.96 1562.64   1
  -4 -11  -6 1775.41 1088.57   2
  -4 -11  -7 24064.7 3215.30   2
  -4  11  -7 25956.7 3307.36   1
   4 -11   7 23814.9 3027.97   3
  -4 -11  -8 990.752 516.404   2
   4 -11   8 1345.85 1436.69   3
  -4 -11  -9 9903.43 1979.19   2
   4 -11   9 7458.80 1593.62   3
  -4 -11 -10-90.4125 339.206   2
   4 -11  10-241.120 582.877   3
  -4 -11 -11 2610.78 1114.79   2
   4 -11  11 2276.78 1113.97   3
  -4 -11 -12 9339.94 2076.06   2
   4 -11  12 7775.71 1831.11   3
  -4 -11 -13 3415.12 1544.84   2
   4 -11  13 4107.72 1133.79   3
  -4 -11 -14 2260.81 1167.05   2
   4 -11  14 3335.38 1429.17   3
   4 -11  15 944.084 1046.41   3
  -4 -11 -15 532.256 394.981   2
   4 -11  16 2535.79 1596.21   3
  -4 -11 -16 1019.94 1059.37   2
   4 -11  17 16904.4 3106.13   3
  -4 -11 -17 15224.4 2994.91   2
  -4 -11 -18 542.679 1111.66   2
   4 -11  18 933.012 887.762   3
   4 -11  19 8079.96 2155.87   3
  -4 -11 -19 8777.00 2311.96   2
   4 -11  20 2047.01 1566.37   3
  -4 -11 -20 1185.01 995.511   2
   4 -11  21 12646.5 2970.51   3
  -4 -11 -21 11606.4 2640.55   2
   4 -11  22 4085.84 1980.39   3
  -4 -11 -22 3266.91 1955.59   2
  -4 -11 -23 11644.2 2795.21   2
   4 -11  23 11539.7 2807.99   3
   4 -11  24-387.613 779.295   3
  -4 -11 -24 604.004 945.646   2
   4 -11  25 408.766 710.869   3
  -4 -11 -25 3327.21 1691.91   2
   4 -11  26 456.334 354.183   3
  -4 -11 -26 4030.42 1935.71   2
   4 -11  27-912.289 392.636   3
   4 -11  28 1628.67 1784.43   3
  -4 -12   0 13093.2 1863.95   2
  -4  12   0 13155.8 2464.88   1
  -4 -12  -1 8477.44 1579.93   2
  -4  12  -1 7851.22 1928.25   1
  -4 -12   1 8312.12 1435.14   2
  -4  12   1 10154.6 1972.93   1
  -4  12  -2 9916.18 2012.23   1
  -4 -12   2 9258.41 1540.01   2
  -4  12   2 9745.32 2118.52   1
  -4 -12  -2 10716.4 2017.28   2
  -4  12  -3 16738.9 2595.99   1
  -4  12   3 17380.7 2613.92   1
  -4 -12   3 16209.9 1938.94   2
  -4 -12  -3 17108.8 2440.40   2
  -4  12  -4 1992.78 1103.47   1
  -4 -12   4 1769.18 583.330   2
  -4 -12  -4 1298.20 850.807   2
  -4 -12   5 835.448 515.198   2
  -4  12  -5 335.837 568.297   1
  -4 -12  -5 1738.50 751.885   2
  -4  12  -6 1151.62 622.451   1
  -4 -12  -6 1131.43 376.836   2
   4 -12   7 9194.35 2117.17   3
  -4  12  -7 7210.36 1922.58   1
  -4 -12  -7 7068.46 1658.15   2
   4 -12   8 1170.33 796.626   3
  -4 -12  -8-425.683 154.433   2
   4 -12   9 15916.2 2669.85   3
  -4 -12  -9 17836.9 2800.54   2
   4 -12  10 2342.39 1397.89   3
  -4 -12 -10 3603.81 1295.20   2
  -4 -12 -11-300.538 1072.20   2
   4 -12  11 3442.30 1801.33   3
   4 -12  12 808.305 1036.28   3
  -4 -12 -12-542.153 846.754   2
   4 -12  13 5777.81 1682.29   3
  -4 -12 -13 4206.99 1205.75   2
  -4 -12 -14 983.037 687.869   2
   4 -12  14-315.202 769.662   3
  -4 -12 -15 200.815 726.081   2
   4 -12  15-558.618 519.677   3
   4 -12  16 4477.81 1980.83   3
  -4 -12 -16 3235.06 1432.40   2
   4 -12  17 13411.7 2897.21   3
  -4 -12 -17 12809.1 2779.30   2
   4 -12  18 3132.92 1583.93   3
  -4 -12 -18 2121.45 1540.71   2
   4 -12  19 12958.8 2928.00   3
  -4 -12 -19 10847.6 2496.70   2
   4 -12  20 2433.06 1453.40   3
  -4 -12 -20 2349.07 871.157   2
   4 -12  21 1991.16 1582.85   3
  -4 -12 -21-1140.50 525.630   2
   4 -12  22 8989.85 2335.52   3
  -4 -12 -22 9853.49 2669.99   2
   4 -12  23 2500.18 972.902   3
  -4 -12 -23 2613.76 1346.82   2
   4 -12  24 353.464 444.706   3
  -4 -12 -24-984.085 1157.58   2
   4 -12  25-999.185 907.486   3
  -4 -12 -25 546.784 450.239   2
   4 -12  26 1979.98 2029.61   3
  -4  13   0 34209.9 3933.92   1
  -4 -13   0 36356.7 3395.52   2
  -4  13  -1 4501.94 1340.72   1
  -4 -13   1 2486.87 878.908   2
  -4 -13  -1 2747.65 1256.23   2
  -4  13   1 1554.83 954.908   1
  -4  13  -2 13729.8 2520.54   1
  -4 -13  -2 12522.8 2129.86   2
  -4 -13   2 12113.5 1793.87   2
  -4  13   2 9672.48 2025.82   1
  -4 -13   3 4796.18 1131.32   2
  -4  13   3 3316.22 1234.91   1
  -4 -13  -3 5570.13 1513.94   2
  -4  13  -3 4848.99 1576.78   1
  -4  13  -4 5697.25 1831.93   1
  -4  13   4 4652.05 1323.71   1
  -4 -13  -4 6199.54 1677.02   2
  -4  13  -5 13135.3 2489.13   1
  -4 -13  -5 11749.3 2230.29   2
  -4  13  -6 2932.13 1373.69   1
  -4 -13  -6 2551.03 1215.76   2
  -4  13  -7 12650.8 2470.34   1
  -4 -13  -7 13870.1 2507.11   2
  -4 -13  -8 3104.57 1326.69   2
  -4 -13  -9 10818.6 2347.63   2
  -4 -13 -10 6633.55 1776.44   2
   4 -13  11 5865.12 1876.34   3
  -4 -13 -11 4612.48 1494.14   2
   4 -13  12 1184.82 886.812   3
  -4 -13 -12 2665.84 1090.55   2
   4 -13  13-1303.17 1037.61   3
  -4 -13 -13-903.647 856.647   2
  -4 -13 -14 3240.25 1476.93   2
   4 -13  14 1887.75 848.468   3
   4 -13  15 27.0897 433.473   3
  -4 -13 -15 1158.98 1171.23   2
   4 -13  16 1719.51 754.202   3
  -4 -13 -16-390.102 502.366   2
   4 -13  17-316.159 693.534   3
  -4 -13 -17 224.165 911.540   2
   4 -13  18 2678.86 1483.09   3
  -4 -13 -18 1456.83 620.273   2
   4 -13  19 4346.28 1884.55   3
  -4 -13 -19 3165.44 1527.19   2
   4 -13  20 1233.22 1374.68   3
  -4 -13 -20 2401.28 1246.88   2
   4 -13  21 4501.35 1631.78   3
  -4 -13 -21 4586.94 1604.08   2
  -4 -13 -22 1613.97 1054.71   2
   4 -13  22 2818.87 1044.68   3
  -4 -13 -23-126.921 989.606   2
   4 -13  23 2042.11 1265.07   3
   4 -13  24 4589.58 1945.56   3
  -4  14   0-185.846 381.814   1
  -4 -14   0 143.059 217.041   2
  -4  14  -1 927.181 338.147   1
  -4 -14   1 1396.83 478.229   2
  -4 -14  -1 1128.50 264.035   2
  -4  14   1 1754.51 686.370   1
  -4 -14   2 6210.09 1352.84   2
  -4 -14  -2 5928.86 1484.63   2
  -4  14  -2 5016.36 1791.47   1
  -4  14   2 5223.27 1654.36   1
  -4  14   3 15484.3 2776.17   1
  -4 -14  -3 16948.0 2538.99   2
  -4  14  -3 15937.5 2739.91   1
  -4  14  -4 7837.06 1983.63   1
  -4 -14  -4 6677.52 1627.52   2
  -4  14   4 4884.02 1444.51   1
  -4 -14  -5 5956.23 1620.27   2
  -4  14  -5 9322.42 2153.31   1
  -4  14  -6 3412.85 1476.31   1
  -4 -14  -6 2686.53 1144.71   2
  -4 -14  -7 2551.02 1091.94   2
  -4  14  -7 3425.67 1362.72   1
  -4 -14  -8 4303.93 1514.48   2
  -4 -14  -9 9094.59 2113.84   2
  -4 -14 -10 1237.07 938.538   2
  -4 -14 -11 1496.21 1111.33   2
  -4 -14 -12 566.656 833.123   2
  -4 -14 -13-532.882 915.095   2
  -4 -14 -14 328.392 585.517   2
  -4 -14 -15 3304.93 1497.19   2
  -4 -14 -16-368.627 628.211   2
  -4 -14 -17 5080.81 1538.79   2
  -4 -14 -18 5076.77 1790.50   2
  -4 -14 -19 2063.19 1100.65   2
  -4 -14 -20 1464.84 1092.65   2
   4 -14  20 4981.03 1959.09   3
  -4 -14 -21 4066.07 1530.00   2
   4 -14  21 4695.03 1856.78   3
  -4 -14 -22 690.404 134.242   2
   4 -14  22-148.842 680.634   3
  -4  15   0-1290.00 694.841   1
  -4 -15   0-66.6475 512.811   2
  -4 -15  -1-732.671 713.927   2
  -4  15  -1 568.275 815.103   1
  -4  15   1-2219.65 1277.20   1
  -4 -15  -2 8782.30 1850.38   2
  -4  15  -2 8931.52 2122.24   1
  -4  15   2 8463.46 2012.55   1
  -4 -15  -3 329.449 429.847   2
  -4  15   3 1830.51 775.980   1
  -4  15  -3 2056.00 1356.49   1
  -4  15  -4 3216.67 1494.27   1
  -4 -15  -4 2843.22 1171.46   2
  -4  15   4 3667.87 1468.08   1
  -4  15  -5 5561.84 1606.51   1
  -4 -15  -5 5468.47 1758.77   2
  -4  15   5 6144.66 1605.19   1
  -4  15  -6 1861.23 826.935   1
  -4 -15  -6 2697.57 1006.11   2
  -4 -15  -7 3676.24 1156.52   2
  -4  15  -7 3933.39 1565.59   1
  -4 -15  -8 4582.58 1449.51   2
  -4 -15  -9-205.776 449.857   2
  -4 -15 -10 4460.11 1329.17   2
  -4 -15 -11 4918.91 1934.35   2
  -4 -15 -12 928.265 1194.97   2
  -4 -15 -13 3961.03 1796.12   2
  -4 -15 -14 4208.82 1639.53   2
  -4 -15 -15 2188.68 1366.96   2
  -4 -15 -16 4699.05 1711.07   2
  -4 -15 -17-1017.37 264.119   2
  -4 -15 -18 1284.59 1173.62   2
  -4 -15 -19 856.890 856.479   2
  -4 -15 -20-1470.16 1460.18   2
  -4  16   0 3702.32 1424.21   1
  -4  16   1 1658.34 1210.68   1
  -4  16  -1-229.212 658.664   1
  -4 -16  -2 640.906 466.232   2
  -4  16  -2 1812.39 1295.53   1
  -4  16   2 2766.87 1382.85   1
  -4 -16  -3 674.251 352.821   2
  -4  16   3 1038.62 918.405   1
  -4  16  -3 440.944 351.498   1
  -4 -16  -4 326.041 673.070   2
  -4  16  -4 2275.61 1131.62   1
  -4  16   4-197.875 753.651   1
  -4 -16  -5 4129.04 1526.71   2
  -4  16   5 4296.51 1548.02   1
  -4  16  -5 3081.93 1438.77   1
  -4 -16  -6 849.889 753.606   2
  -4  16  -6 179.305 225.949   1
  -4 -16  -7 2949.76 1230.93   2
  -4  16  -7 2022.28 868.671   1
  -4 -16  -8 6969.01 1953.51   2
  -4 -16  -9 993.175 909.652   2
  -4 -16 -10 7143.89 2120.62   2
  -4 -16 -11 1926.97 1045.91   2
  -4 -16 -12 6974.03 2003.41   2
  -4 -16 -13 778.027 946.979   2
  -4 -16 -14 2282.18 1180.03   2
  -4 -16 -15-1062.03 727.053   2
  -4 -16 -16-105.386 937.545   2
  -4 -16 -17 616.552 552.531   2
  -4 -16 -18-1695.39 1520.94   2
  -4  17   0 10312.7 2375.14   1
  -4  17   1 176.145 855.853   1
  -4  17  -1 353.543 324.517   1
  -4  17  -2 1661.88 888.327   1
  -4  17   2 2015.18 1153.13   1
  -4  17  -3-187.869 672.930   1
  -4  17   3-254.807 804.733   1
  -4 -17  -4 2509.59 1176.79   2
  -4  17  -4 1514.56 1133.13   1
  -4  17   4 694.357 507.773   1
  -4 -17  -5 442.299 602.808   2
  -4  17   5 0.19988 831.479   1
  -4  17  -5 54.6151 175.595   1
  -4 -17  -6 860.697 756.773   2
  -4  17   6 446.974 418.513   1
  -4  17  -6 706.764 520.441   1
  -4 -17  -7 171.064 622.523   2
  -4  17  -7 1782.18 1340.23   1
  -4 -17  -8 3067.81 1262.00   2
  -4 -17  -9-718.644 482.418   2
  -4 -17 -10 11371.0 2474.06   2
  -4 -17 -11 2068.33 1650.96   2
  -4 -17 -12 6463.81 1952.98   2
  -4 -17 -13 6826.62 2274.25   2
  -4 -17 -14 1660.73 688.491   2
  -4 -17 -15 683.774 249.519   2
  -4 -17 -16 1010.87 1001.41   2
  -4 -17 -17-1096.09 1481.91   2
  -4  18   0 4713.58 1768.72   1
  -4  18   1 1308.67 1137.51   1
  -4  18  -1-807.553 507.401   1
  -4  18   2 1759.43 1370.94   1
  -4  18  -2 2567.43 1292.00   1
  -4  18  -3 721.613 678.352   1
  -4  18   3 1379.34 1290.83   1
  -4  18  -4 706.590 375.070   1
  -4  18   4-406.831 513.061   1
  -4  18  -5-154.394 725.377   1
  -4  18   5 1745.78 1117.68   1
  -4 -18  -6 1162.15 917.154   2
  -4  18  -6 1774.23 1318.90   1
  -4  18   6-873.529 749.205   1
  -4 -18  -7 275.579 677.535   2
  -4  18   7-315.706 350.036   1
  -4  18  -7 448.662 801.724   1
  -4 -18  -8 1407.14 1294.52   2
  -4 -18  -9 3711.24 1570.03   2
  -4 -18 -10 1354.92 1055.82   2
  -4 -18 -11 1482.56 1543.35   2
  -4 -18 -12 1781.03 1140.97   2
  -4 -18 -13-956.779 1254.48   2
  -4 -18 -14-1950.55 1616.56   2
  -4 -18 -15-584.887 981.279   2
  -4  19   0 5866.93 2181.07   1
  -4  19   1 915.018 845.313   1
  -4  19  -1-1230.52 898.968   1
  -4  19   2 1413.61 452.480   1
  -4  19  -2 3124.48 1620.24   1
  -4  19   3-369.729 968.800   1
  -4  19  -3 910.144 500.615   1
  -4  19  -4 309.715 813.221   1
  -4  19   4 1187.54 738.249   1
  -4  19  -5 307.760 1109.55   1
  -4  19   5 2000.14 1404.55   1
  -4  19   6-1181.53 1005.02   1
  -4  19  -6 822.503 1044.84   1
  -4 -19  -8 2839.36 1564.05   2
  -4 -19  -9 2679.99 1451.13   2
  -4 -19 -10 7109.76 1815.43   2
  -4 -19 -11-1981.51 1001.70   2
  -4 -19 -12 4231.24 1828.58   2
  -4 -19 -13-2107.62 1486.40   2
   5   0   0-598.625 702.494   3
   5   0  -1-590.432 501.733   3
   5   0   1-577.961 407.301   3
   5   0  -2 11087.9 1630.13   3
   5   0   2 12046.8 1839.50   3
   5   0  -3 521.735 712.137   3
  -5   0   3-24.2797 233.592   1
   5   0  -4 108062. 4761.74   3
   5   0   4 108597. 5756.08   3
  -5   0   4 104686. 4344.40   1
   5   0  -5-209.951 199.498   3
  -5   0   5 454.629 525.208   1
   5   0   6 86510.6 5423.20   3
  -5   0   6 79678.9 3812.62   1
   5   0  -6 80817.6 3857.85   3
   5   0  -7-258.543 292.468   3
  -5   0   7-24.3634 196.298   1
   5   0   8 120189. 6723.85   3
  -5   0   8 110152. 4489.97   1
   5   0  -8 121554. 4209.11   3
   5   0   9 5798.42 2803.79   3
   5   0  -9 260.770 231.138   3
   5   0  10 88941.9 5952.41   3
   5   0 -10 86109.8 3019.23   3
   5   0  11 2903.24 1938.91   3
   5   0 -11 196.415 194.085   3
   5   0  12 16539.1 2680.08   3
   5   0 -12 13721.8 840.897   3
   5   0  13 2483.82 1914.26   3
   5   0  14 65436.6 5673.83   3
   5   0  15 1514.54 1912.42   3
   5   0  16 9881.64 2210.91   3
   5   0  17-656.679 545.708   3
   5   0  18 11657.7 2506.94   3
   5   0  19 2149.12 2475.18   3
   5   0  20 83071.9 7036.60   3
   5   0  21 813.202 1252.63   3
   5   0  22 12894.5 2814.27   3
   5   0  23-735.847 352.933   3
   5   0  24 1126.88 698.398   3
   5   0  25 1128.79 1218.61   3
   5   0  26 1454.12 821.241   3
   5   0  27-939.255 1283.70   3
   5   0  28 62.8158 513.036   3
   5   0  29 2100.75 1667.30   3
   5   0  30 22789.1 4050.51   3
   5   0  31 312.028 1145.87   3
   5   0  32 5241.71 2297.33   3
   5   0  33 254.394 692.910   3
   5  -1   0 263.545 268.019   3
   5   1   0-374.736 401.990   1
   5  -1  -1 1918.93 631.447   3
   5  -1   1 2214.90 701.759   3
  -5   1   2 1829.31 520.201   1
   5  -1  -2 1079.62 498.730   3
   5  -1   2 1373.74 654.934   3
  -5   1   3 10542.1 1475.13   1
   5  -1  -3 10856.5 1602.87   3
   5  -1   3 11873.2 2048.34   3
   5   1  -4 58908.9 3641.84   3
  -5   1   4 60684.6 3524.73   1
   5  -1  -4 60183.5 3537.83   3
   5  -1   4 62373.5 4290.58   3
  -5   1   5 3587.33 918.362   1
   5  -1  -5 3441.81 853.599   3
   5  -1   5 3886.27 1648.13   3
   5   1  -5 3171.69 913.881   3
  -5  -1   5 3481.67 729.911   1
   5  -1  -6 4780.69 911.990   3
   5  -1   6 5480.91 1348.09   3
   5   1  -6 4298.28 865.596   3
  -5  -1   6 4656.23 835.274   1
  -5   1   6 4278.65 887.565   1
  -5  -1   7 3908.75 747.258   1
   5  -1  -7 4099.34 708.906   3
   5  -1   7 4178.90 1151.96   3
   5   1  -7 3764.39 839.760   3
  -5   1   7 3768.97 864.370   1
   5   1   7 4414.13 1271.55   3
   5  -1  -8 1029.98 404.239   3
   5  -1   8 1888.93 1036.00   3
   5   1  -8 1388.17 545.236   3
   5   1   8 2483.85 1230.90   3
  -5  -1   8 1555.37 525.615   1
   5   1   9 19055.4 2887.58   3
   5  -1  -9 19121.1 1482.57   3
   5  -1   9 20026.0 2729.52   3
   5   1  -9 17755.8 1610.07   3
   5   1  10 18600.5 2912.71   3
   5  -1 -10 15081.7 1190.57   3
   5   1 -10 15161.9 1355.22   3
   5  -1  10 15396.3 2540.12   3
   5   1  11 26019.2 3277.77   3
   5  -1 -11 22377.4 1271.90   3
   5   1 -11 22458.6 1515.69   3
   5  -1  11 21602.1 2934.81   3
   5   1 -12 2693.45 435.403   3
   5  -1  12 2935.73 1310.74   3
   5   1  12 2679.11 1083.11   3
   5  -1  13 2107.19 1161.54   3
   5   1  13 3858.50 1620.61   3
   5  -1  14 3016.90 1126.60   3
   5   1  14 3245.38 1333.34   3
   5  -1  15-387.118 490.935   3
   5   1  15 908.083 1111.91   3
   5   1  16 29541.2 3985.18   3
   5  -1  16 29410.2 3853.00   3
   5  -1  17 3588.68 1582.62   3
   5   1  17 4234.61 1910.90   3
   5  -1  18 7026.93 2057.94   3
   5   1  18 5854.97 2129.46   3
   5  -1  19 4555.58 1929.89   3
   5   1  19 2632.71 1588.81   3
   5  -1  20 2353.57 1460.64   3
   5   1  20 3704.60 1724.16   3
   5  -1  21 537.672 420.751   3
   5   1  21 209.362 281.638   3
   5  -1  22 2097.15 1406.86   3
   5   1  22 2091.25 1708.75   3
   5  -1  23 111.704 261.311   3
   5   1  23 505.937 721.736   3
   5  -1  24 2995.80 1493.40   3
   5   1  24 3888.88 1765.51   3
   5  -1  25-94.9484 688.966   3
   5   1  25 698.146 254.950   3
   5  -1  26 5508.19 1805.95   3
   5   1  26 4171.05 1834.51   3
   5  -1  27 4720.47 1993.51   3
   5   1  27 4384.08 2153.81   3
   5  -1  28 2022.03 1167.72   3
   5   1  28 5970.46 2116.52   3
   5  -1  29-1172.00 738.311   3
   5   1  29 272.779 1025.68   3
   5  -1  30 3978.43 1887.74   3
   5   1  30 7898.74 2652.73   3
   5  -1  31 3204.16 1883.46   3
   5   1  31 2498.97 1049.50   3
   5  -1  32 4466.63 1884.48   3
   5   1  32 4571.60 1970.45   3
   5  -1  33 3568.18 1619.98   3
   5   1  33 2003.62 1428.87   3
  -5   2   0 433.709 453.967   1
   5  -2   0 85.9988 308.975   3
   5   2   0-68.1995 229.107   1
  -5   2   1 1030.37 490.665   1
   5  -2  -1 1839.07 697.760   3
   5  -2   1 1399.38 635.857   3
   5   2   1 1694.15 524.864   1
   5   2   2 47075.9 2818.09   1
  -5   2   2 49156.2 3332.73   1
   5  -2  -2 49086.9 3445.17   3
   5  -2   2 47812.7 3717.96   3
  -5   2   3 53254.4 3497.93   1
   5  -2  -3 52704.9 3397.43   3
   5  -2   3 53588.3 4063.45   3
  -5   2   4 39169.1 3054.46   1
   5  -2  -4 38341.3 2787.41   3
   5  -2   4 38700.5 3546.24   3
   5  -2  -5 1949.23 618.338   3
  -5   2   5 2719.48 795.199   1
   5  -2   5 4658.73 2028.68   3
  -5   2   6 77399.6 4171.94   1
  -5  -2   6 81512.8 3161.88   1
   5  -2  -6 78796.0 3725.85   3
   5  -2   6 83184.1 5210.59   3
  -5  -2   7 9018.88 1032.76   1
   5  -2  -7 8973.69 1184.64   3
  -5  -2   8 103781. 3542.54   1
   5  -2  -8 102185. 3777.67   3
   5  -2   8 103791. 6123.02   3
  -5  -2   9 7638.42 967.968   1
   5  -2  -9 7393.83 960.813   3
   5  -2 -10 16631.0 1286.21   3
   5  -2  10 17182.1 2659.98   3
   5   2 -11 8641.82 1022.53   3
   5  -2  11 10191.9 2165.85   3
   5  -2 -11 8871.78 838.656   3
   5  -2  12 3596.78 1523.15   3
   5   2 -12 1505.56 390.442   3
   5  -2  13 1854.26 1327.07   3
   5   2 -13 692.048 231.873   3
   5  -2  14 5908.36 1963.22   3
   5   2  14 5753.59 1816.87   3
   5   2  15 44152.2 4895.13   3
   5  -2  15 43769.7 4525.58   3
   5   2  16 26350.9 3900.83   3
   5  -2  16 25648.6 3791.13   3
   5  -2  17 799.707 2094.99   3
   5   2  17-621.956 1197.84   3
   5   2  18 70142.9 6368.03   3
   5  -2  18 65071.2 5946.92   3
   5  -2  19 4815.50 2204.38   3
   5   2  19 3879.36 2140.40   3
   5  -2  20 7627.88 2126.13   3
   5   2  20 6914.80 2276.90   3
   5  -2  21 2678.26 1394.81   3
   5   2  21 2209.83 1201.80   3
   5  -2  22 1692.46 1328.24   3
   5   2  22 739.395 755.883   3
   5   2  23 21256.5 3732.78   3
   5  -2  23 21555.5 3687.28   3
   5  -2  24-333.803 687.429   3
   5   2  24 1673.72 1542.54   3
   5  -2  25 3145.87 1566.22   3
   5   2  25 1481.87 1073.08   3
   5  -2  26 2739.71 1480.00   3
   5   2  26 3114.93 1712.02   3
   5  -2  27 6635.03 2271.27   3
   5   2  27 5174.13 1975.17   3
   5  -2  28 10893.1 2781.99   3
   5   2  28 10595.5 2903.32   3
   5  -2  29-876.940 1305.17   3
   5   2  29-860.569 1257.45   3
   5  -2  30 1253.99 841.313   3
   5   2  30 114.949 511.041   3
   5  -2  31-561.365 849.360   3
   5   2  31-1111.35 1275.04   3
   5  -2  32 3940.91 2140.80   3
   5   2  32 2831.54 1781.04   3
   5   2  33-636.862 1579.57   3
   5   3   0-105.260 163.726   1
  -5   3   0-40.3305 391.275   1
   5  -3   0 218.683 383.375   3
   5  -3  -1 4005.04 1040.19   3
   5  -3   1 4332.71 1093.53   3
  -5   3   1 3947.93 1051.57   1
   5   3  -1 4713.59 724.791   1
  -5   3  -1 4331.95 1156.05   1
   5   3   1 3635.40 722.512   1
  -5   3   2 32518.2 2864.76   1
   5   3   2 33145.4 2264.71   1
   5  -3  -2 32019.9 2692.45   3
   5  -3   2 31798.3 2987.98   3
  -5   3   3 29422.7 2770.83   1
   5  -3  -3 30424.4 2595.77   3
   5  -3   3 31055.4 3105.00   3
  -5   3   4 14358.8 1912.73   1
   5  -3  -4 13372.8 1652.82   3
   5  -3   4 14546.1 2170.60   3
   5  -3   5 979.722 1169.99   3
  -5   3   5-259.574 499.386   1
   5  -3  -5 350.617 433.488   3
  -5   3   6 33357.8 2911.13   1
   5  -3  -6 34393.5 2423.53   3
   5  -3   6 36211.5 3584.34   3
   5  -3   7 1983.64 1191.47   3
   5  -3  -7 100.515 254.947   3
   5  -3   8 7626.54 1646.97   3
   5  -3  -8 7464.00 1027.25   3
   5  -3   9 8184.82 1722.67   3
  -5  -3   9 7099.70 778.666   1
   5  -3  -9 8179.10 1035.29   3
   5  -3  10 2133.32 929.139   3
   5  -3 -10 1647.74 432.618   3
  -5  -3  10 1681.70 359.326   1
  -5  -3  11 8176.44 921.165   1
   5  -3  11 8956.75 1919.28   3
  -5  -3  11 9854.25 1233.38   2
   5  -3  12 891.987 1120.94   3
  -5  -3  12 386.030 250.240   2
   5  -3  13 1768.09 1310.88   3
   5  -3  14 25008.5 3363.40   3
   5  -3  15 1274.85 1353.55   3
   5  -3  16 7904.53 2119.28   3
   5  -3  17 1548.80 1455.26   3
   5  -3  18 27481.1 3894.63   3
   5  -3  19 5368.89 2076.15   3
   5   3  19 3814.99 1535.03   3
   5  -3  20 16194.8 3181.65   3
   5   3  20 16653.0 3388.34   3
   5  -3  21 1127.12 1212.80   3
   5   3  21 209.329 1058.11   3
   5  -3  22 2108.80 1220.36   3
   5   3  22-623.995 878.833   3
   5  -3  23 1440.40 1035.11   3
   5   3  23 768.376 530.464   3
   5  -3  24-353.884 600.962   3
   5   3  24 38.3675 529.510   3
   5  -3  25 521.485 539.872   3
   5   3  25-256.729 423.376   3
   5  -3  26 2414.07 1242.85   3
   5   3  26 2843.29 1464.43   3
   5  -3  27 1821.96 1240.10   3
   5   3  27 1319.00 144.877   3
   5  -3  28 2644.77 1489.46   3
   5   3  28 3426.38 1992.71   3
   5  -3  29 1010.52 500.482   3
   5   3  29 3542.29 2033.52   3
   5  -3  30 4645.02 2150.21   3
   5   3  30 3214.13 1467.55   3
   5  -3  31 2406.34 1387.40   3
   5   3  31-279.485 421.754   3
   5  -3  32 731.281 448.285   3
   5   3  32-610.721 500.309   3
   5  -4   0 634.543 639.871   3
  -5   4   0-454.466 550.099   1
   5   4   0-180.403 233.854   1
   5   4  -1 19566.2 1395.87   1
  -5   4   1 17685.8 2272.94   1
   5   4   1 19095.1 1644.33   1
  -5   4  -1 19049.5 2261.25   1
   5  -4  -1 18299.8 2127.74   3
   5  -4   1 19630.4 2221.22   3
   5  -4   2 638.901 118.147   3
  -5   4  -2 986.160 684.428   1
  -5   4   2 472.353 428.210   1
   5  -4  -2 366.991 278.486   3
   5  -4   3 9022.07 1565.87   3
  -5   4   3 9851.18 1695.69   1
   5  -4  -3 9633.03 1490.57   3
  -5   4   4 43763.7 3441.53   1
   5  -4  -4 43539.2 3051.16   3
   5  -4   4 41036.6 3518.77   3
   5  -4   5 1948.64 1591.81   3
  -5   4   5 556.850 317.542   1
   5  -4  -5 248.865 319.907   3
   5  -4  -6 57265.8 3246.76   3
   5  -4   6 57673.9 4235.31   3
   5  -4   7 871.587 1077.67   3
   5  -4  -7-110.502 277.800   3
  -5   4   8 12585.4 1778.49   3
   5  -4   8 11818.0 2062.06   3
   5  -4  -8 11495.1 1347.40   3
   5  -4   9 11130.4 2286.99   3
   5  -4  -9 9237.72 1157.69   3
   5  -4  10 27920.2 3375.89   3
  -5  -4  11 15608.1 991.206   1
   5  -4  11 21244.1 3040.09   3
   5  -4  12 6467.34 1936.41   3
  -5  -4  12 4179.51 550.361   1
   5  -4  13 24660.0 3417.81   3
   5  -4  14 3786.43 1655.28   3
   5  -4  15 2927.28 1382.63   3
   5  -4  16 12192.8 2458.71   3
   5  -4  17 1525.59 1382.27   3
   5  -4  18 16260.0 2986.84   3
   5  -4  19 3614.42 1904.73   3
   5  -4  20 23496.4 3616.86   3
   5  -4  21 1309.94 1254.15   3
   5  -4  22 8595.27 2168.00   3
   5   4  22 9449.62 2540.72   3
   5  -4  23 11471.0 2650.68   3
   5   4  23 9589.69 2665.19   3
   5  -4  24-104.137 605.163   3
   5   4  24-232.500 779.902   3
   5  -4  25 9121.19 2578.30   3
   5   4  25 9651.35 2787.65   3
   5  -4  26 1339.68 781.197   3
   5   4  26 1015.95 879.606   3
   5  -4  27 743.441 882.469   3
   5   4  27 530.695 675.971   3
   5  -4  28-239.307 296.101   3
   5   4  28-260.161 1297.62   3
   5  -4  29 3849.59 1178.47   3
   5   4  29 2168.09 1233.81   3
   5  -4  30 4630.04 1717.33   3
   5   4  30 5692.71 2241.69   3
   5  -4  31 1485.39 1023.57   3
   5   4  31 236.986 968.216   3
   5   4  32 357.582 504.786   3
   5  -4  32 2238.52 1173.84   3
   5   5   0-232.291 191.517   1
  -5   5   0-105.138 146.437   1
   5  -5   0 418.381 511.755   3
   5   5  -1 19889.0 1323.41   1
  -5   5   1 18119.0 2400.50   1
  -5   5  -1 17725.1 2391.06   1
   5  -5  -1 18464.2 2087.57   3
   5  -5   1 18252.7 2225.06   3
  -5   5   2 12882.1 1993.91   1
  -5   5  -2 13646.5 2103.23   1
   5  -5  -2 12499.4 1737.90   3
   5  -5   2 12612.8 1956.51   3
  -5   5   3 25223.9 2736.59   1
  -5   5  -3 25599.4 2903.29   1
   5  -5  -3 22908.5 2312.96   3
   5  -5   3 24521.1 2674.90   3
   5  -5   4 3139.43 943.455   3
  -5   5   4 3232.30 966.012   1
   5  -5  -4 2532.81 729.597   3
   5  -5   5-18.7720 357.461   3
  -5   5   5 567.724 597.781   1
   5  -5  -5-262.167 464.390   3
   5  -5  -6 15833.3 1749.83   3
   5  -5   6 15428.7 2226.78   3
   5  -5   7 7172.80 1579.11   3
   5  -5  -7 5744.82 985.135   3
   5  -5   8 5565.17 1554.64   3
   5  -5  -8 5455.27 997.106   3
   5  -5   9 1407.98 911.658   3
   5  -5  10 643.428 776.668   3
  -5   5  10-51.4728 408.066   3
  -5   5  11 9138.33 1494.12   3
   5  -5  11 8323.45 1958.80   3
   5  -5  12 1058.18 1099.42   3
  -5   5  12 385.792 31.5313   3
   5  -5  13 14762.2 2558.57   3
   5  -5  14 594.226 1113.99   3
   5  -5  15 2710.89 1179.57   3
   5  -5  16 3081.83 1511.12   3
   5  -5  17 13575.1 2660.03   3
   5  -5  18 1170.99 861.921   3
   5  -5  19-1186.99 802.088   3
   5  -5  20 2074.67 1059.97   3
   5  -5  21 3053.94 1178.63   3
   5  -5  22 2620.05 1358.66   3
   5  -5  23 3327.76 1539.10   3
   5  -5  24-1358.36 966.580   3
   5   5  24 402.195 1229.80   3
   5  -5  25 1449.75 1004.56   3
   5   5  25 883.145 1530.90   3
   5  -5  26 3105.99 1578.09   3
   5   5  26 303.995 816.768   3
   5  -5  27 1281.03 207.527   3
   5   5  27-120.943 748.124   3
   5   5  28 3711.83 1620.49   3
   5  -5  28 3066.24 890.478   3
   5   5  29-293.804 521.539   3
   5  -5  29 1940.52 1406.18   3
   5   5  30 614.664 939.029   3
   5  -5  30 3744.78 1900.89   3
   5   5  31-1011.49 664.427   3
   5  -5  31 2003.56 1011.78   3
  -5   6   0 299.623 577.033   1
   5  -6   0-13.9126 313.184   3
  -5   6   1 42659.8 3701.62   1
   5   6  -1 42137.5 1837.62   1
  -5   6  -1 41838.6 3732.52   1
   5  -6  -1 42903.0 3383.09   3
   5  -6   1 39932.5 3372.43   3
  -5   6  -2-494.484 132.029   1
   5  -6  -2 134.112 387.404   3
   5  -6   2 42.9035 201.905   3
  -5   6   3 30028.9 3119.10   1
  -5   6  -3 31587.1 3314.97   1
   5  -6  -3 30784.0 2824.28   3
   5  -6   3 31326.9 3115.01   3
  -5   6   4 1126.69 632.558   1
   5  -6  -4 1204.49 576.031   3
   5  -6   4 1379.91 908.761   3
  -5   6   5 24826.0 2802.41   1
   5  -6  -5 30046.5 2534.13   3
   5  -6   5 25877.2 2983.94   3
   5  -6  -6 20436.1 2097.20   3
   5  -6   6 20402.4 2792.23   3
   5  -6  -7 13873.2 1714.17   3
   5  -6   7 14938.9 2499.41   3
   5  -6   8 26678.7 3201.67   3
   5  -6   9 20900.0 2903.80   3
   5  -6  10 2335.31 1569.95   3
   5  -6  11 31192.5 3599.38   3
   5  -6  12 6846.95 2631.15   3
   5  -6  13 90107.0 6367.12   3
   5  -6  14 17078.8 3469.55   3
   5  -6  15 28288.4 3721.21   3
   5  -6  16 12282.6 2538.09   3
   5  -6  17 5742.45 1730.54   3
   5  -6  18 6670.51 1961.74   3
   5  -6  19 543.604 1342.30   3
   5  -6  20 14499.2 2898.17   3
   5  -6  21 13369.8 2949.59   3
   5  -6  22 18865.3 3526.79   3
   5  -6  23 23488.2 3921.60   3
   5  -6  24 9970.12 2799.06   3
   5  -6  25 23544.3 4007.60   3
   5   6  26-1205.54 634.435   3
   5  -6  26 2200.63 1399.82   3
   5   6  27 4758.12 2013.20   3
   5  -6  27 4865.23 1724.05   3
   5   6  28 226.693 955.087   3
   5  -6  28-716.644 1328.19   3
   5   6  29-257.413 363.687   3
   5  -6  29-30.2004 151.818   3
   5   6  30 1028.51 663.867   3
   5  -6  30 1417.09 336.904   3
   5   6  31-714.663 812.614   3
  -5   7   0 537.579 538.655   1
   5  -7   0-652.015 124.689   3
  -5   7   1 38957.4 3682.24   1
  -5   7  -1 34991.8 3516.38   1
   5   7  -1 35482.8 1647.42   1
   5  -7  -1 37780.1 3192.94   3
   5  -7   1 35679.6 3291.80   3
  -5   7  -2 6685.83 1656.26   1
   5  -7  -2 6074.00 1170.23   3
   5  -7   2 6980.77 1482.48   3
  -5   7   2 7030.87 1622.98   1
  -5   7  -3 4651.05 1306.00   1
   5  -7  -3 4647.32 1059.60   3
  -5   7   3 5647.12 1358.26   1
   5  -7   3 3828.47 1095.28   3
  -5   7   4 1031.91 704.991   1
   5  -7  -4 1683.49 456.566   3
   5  -7   4 1685.26 911.093   3
  -5   7  -4 1153.88 598.009   1
  -5   7   5 971.308 395.356   1
   5  -7  -5 2436.22 691.878   3
   5  -7   5 1805.89 965.020   3
   5  -7  -6 17938.5 2066.74   3
   5  -7   6 16054.4 2381.86   3
   5  -7   7 26308.6 3053.07   3
   5  -7   8 18385.5 2717.24   3
   5  -7   9 14915.2 2478.23   3
   5  -7  10 3587.55 1543.98   3
   5  -7  11 14744.1 2546.13   3
   5  -7  12 4981.96 2021.28   3
   5  -7  13 33080.1 3925.80   3
   5  -7  14 9004.08 2168.15   3
   5  -7  15 2616.38 783.699   3
   5  -7  16-292.283 386.892   3
   5  -7  17 1167.28 849.166   3
   5  -7  18 1962.74 1434.40   3
   5  -7  19 6207.27 2065.36   3
   5  -7  20 3047.52 1115.13   3
   5  -7  21 5984.92 2006.18   3
   5  -7  22 3381.02 1623.04   3
   5  -7  23 5478.18 1916.22   3
   5  -7  24 237.610 987.779   3
   5  -7  25 2299.28 1174.78   3
   5  -7  26 3901.64 1505.24   3
   5  -7  27 1769.68 1258.97   3
   5   7  28 333.785 692.044   3
   5  -7  28 3414.44 1780.70   3
   5   7  29-932.061 1239.16   3
   5  -7  29 1444.99 1351.56   3
   5   7  30 1286.09 1481.76   3
  -5   8   0 1480.84 985.886   1
   5  -8   0 294.077 677.574   3
  -5   8   1 63634.4 5041.90   1
  -5   8  -1 64355.7 5053.75   1
   5  -8  -1 65261.6 4388.19   3
   5  -8   1 65795.1 4597.61   3
  -5   8  -2 1111.61 535.293   1
   5  -8  -2 773.853 883.857   3
   5  -8   2-194.892 552.130   3
  -5   8   2 845.906 587.400   1
   5  -8  -3 10178.1 1739.77   3
  -5   8   3 8495.52 1761.87   1
  -5   8  -3 10168.7 2046.27   1
   5  -8   3 11873.4 1827.10   3
  -5   8   4 171.061 91.7251   1
   5  -8  -4 234.284 419.011   3
   5  -8   4-297.141 93.4020   3
  -5   8  -4-495.331 792.649   1
  -5   8   5 15526.7 2258.99   1
  -5   8  -5 17448.1 2745.16   1
   5  -8   5 17685.1 2429.56   3
   5  -8   6 1041.80 598.757   3
   5  -8   7 769.400 904.071   3
   5  -8   8 7366.33 1717.23   3
   5  -8   9 145.903 677.919   3
   5  -8  10 4528.73 1454.21   3
   5  -8  11 3848.25 1288.04   3
   5  -8  12 6364.50 1577.16   3
   5  -8  13 14896.4 2608.16   3
   5  -8  14 973.046 1123.28   3
   5  -8  15 16158.8 2704.06   3
   5  -8  16 1663.42 1313.05   3
   5  -8  17 6854.82 1988.73   3
   5  -8  18 1187.91 1470.46   3
   5  -8  19 2286.51 1237.57   3
   5  -8  20 237.938 698.105   3
   5  -8  21 11225.2 2604.42   3
   5  -8  22 3492.19 1578.32   3
   5  -8  23 10882.6 2837.69   3
   5  -8  24 1688.97 1227.50   3
   5  -8  25 6538.54 2338.54   3
   5  -8  26 1822.15 1149.51   3
   5  -8  27 2394.97 1200.94   3
   5  -8  28-545.411 1003.55   3
  -5   9   0-441.917 150.478   1
   5  -9   0 187.244 251.697   3
  -5   9   1 6378.47 1612.15   1
  -5   9  -1 6852.04 1852.76   1
   5  -9  -1 6544.50 1349.51   3
   5  -9   1 5295.03 1196.94   3
  -5   9  -2 6052.95 1489.52   1
   5  -9  -2 6084.70 1463.44   3
   5  -9   2 6109.24 1413.04   3
  -5   9   2 5821.77 1537.29   1
  -5   9  -3 7087.12 1690.22   1
  -5   9   3 7825.00 1650.27   1
   5  -9   3 7976.47 1570.09   3
  -5   9  -4 6343.67 1491.47   1
  -5   9   4 6437.38 1599.12   1
   5  -9   4 5159.33 1050.08   3
  -5   9   5 133.372 182.219   1
   5  -9   5-345.294 494.734   3
  -5   9  -5-75.7727 535.294   1
   5  -9   6 1205.17 704.073   3
   5  -9   7 5740.03 1416.21   3
   5  -9   8 3531.95 939.552   3
   5  -9   9 3479.11 894.730   3
   5  -9  10-404.030 463.810   3
   5  -9  11 1010.57 751.983   3
   5  -9  12 1967.96 1034.74   3
   5  -9  13 3920.00 1554.50   3
   5  -9  14 1030.09 734.142   3
   5  -9  15 5867.36 1520.46   3
   5  -9  16 60.9987 177.688   3
   5  -9  17 2704.63 1003.06   3
   5  -9  18 319.052 252.829   3
   5  -9  19 1291.59 785.833   3
   5  -9  20 1392.83 1202.47   3
   5  -9  21 3389.91 1350.39   3
   5  -9  22 1691.18 1014.86   3
   5  -9  23 1938.61 843.683   3
   5  -9  24 342.577 786.019   3
   5  -9  25 1839.36 1010.99   3
  -5  -9 -26-1881.82 1581.35   2
   5  -9  26 374.824 890.160   3
   5  -9  27 540.334 660.733   3
  -5  10   0-761.438 853.587   1
   5 -10   0-613.643 885.952   3
  -5  10   1 10362.1 2116.10   1
  -5  10  -1 8540.74 1845.94   1
   5 -10  -1 9711.06 1754.28   3
   5 -10   1 11083.4 2042.71   3
   5 -10   2 523.699 872.526   3
  -5  10   2 632.370 670.180   1
  -5  10  -2 1181.89 1153.79   1
  -5  10   3 69505.7 5343.42   1
  -5  10  -3 83983.5 6046.90   1
   5 -10   3 77157.3 5439.24   3
  -5  10   4 440.259 493.164   1
   5 -10   4 820.580 595.037   3
  -5  10  -4 846.858 869.298   1
  -5 -10   5 1314.81 733.820   2
  -5  10   5-208.791 467.972   1
   5 -10   5 60.6173 688.559   3
   5 -10   6-630.412 769.976   3
  -5 -10   6 1727.25 648.163   2
   5 -10   7 1144.72 377.748   3
   5 -10   8 750.344 842.568   3
   5 -10   9 2511.36 935.438   3
   5 -10  10 2460.85 1369.36   3
   5 -10  11 22577.3 3249.81   3
   5 -10  12 12440.7 2861.27   3
   5 -10  13 45716.7 4801.83   3
   5 -10  14 15523.1 3220.81   3
   5 -10  15 22015.7 3292.38   3
   5 -10  16-284.935 508.392   3
   5 -10  17 1225.76 340.786   3
   5 -10  18-1153.33 1027.43   3
   5 -10  19-788.181 305.100   3
   5 -10  20-1177.23 568.912   3
   5 -10  21 2509.99 1204.04   3
  -5 -10 -22-996.217 1431.16   2
   5 -10  22 1887.19 1418.37   3
  -5 -10 -23 5954.78 2028.36   2
   5 -10  23 7224.37 2411.31   3
  -5 -10 -24 457.500 198.395   2
   5 -10  24-47.4295 892.747   3
  -5 -10 -25 2459.76 1265.73   2
   5 -10  25 3876.76 1660.10   3
   5 -10  26 2392.10 1608.70   3
  -5 -11   0 60.7084 727.631   2
  -5  11   0-1091.10 822.863   1
  -5 -11   1 8683.07 1897.32   2
  -5  11   1 7811.65 1713.76   1
  -5  11  -1 10417.7 2121.95   1
   5 -11   2 3657.67 1225.23   3
  -5  11  -2 4223.55 1425.33   1
  -5  11   2 2222.17 551.324   1
  -5 -11   2 3038.87 699.092   2
  -5  11  -3 4155.40 1434.77   1
   5 -11   3 4724.20 1413.54   3
  -5  11   3 3268.05 1153.33   1
  -5 -11   3 4343.49 1012.70   2
  -5  11   4 3339.67 1083.90   1
   5 -11   4 4308.08 1376.40   3
  -5 -11   4 4681.61 1155.84   2
  -5  11  -4 4086.80 1269.69   1
  -5  11   5 631.855 568.778   1
   5 -11   5 88.7148 141.410   3
  -5  11  -5-217.279 618.721   1
  -5  11  -6 1187.11 742.766   1
   5 -11   6 283.857 456.589   3
   5 -11   7 1314.02 748.923   3
   5 -11   8 649.847 660.642   3
   5 -11   9 5470.31 1655.09   3
   5 -11  10 2135.37 1309.15   3
   5 -11  11 22984.8 3377.99   3
   5 -11  12 1173.05 1030.94   3
   5 -11  13 11233.4 2453.22   3
   5 -11  14 614.682 855.207   3
   5 -11  15 17.4120 568.607   3
   5 -11  16 1496.73 1280.28   3
  -5 -11 -17 1802.17 1004.31   2
   5 -11  17 1594.93 1105.10   3
  -5 -11 -18 712.873 738.417   2
   5 -11  18 1013.13 1250.45   3
  -5 -11 -19-69.0563 753.630   2
   5 -11  19 1911.08 1348.18   3
  -5 -11 -20-989.238 1006.36   2
   5 -11  20-57.3228 1154.57   3
  -5 -11 -21 4927.74 2124.46   2
   5 -11  21 6545.19 2052.67   3
  -5 -11 -22 694.002 1071.37   2
   5 -11  22 1596.24 1021.31   3
   5 -11  23 6157.57 2149.93   3
  -5 -11 -23 3114.09 1762.01   2
   5 -11  24 3028.15 1484.89   3
  -5 -11 -24 468.654 705.226   2
  -5  12   0 1880.20 1035.26   1
  -5 -12   0 935.112 987.224   2
  -5 -12  -1 26435.0 3340.68   2
  -5  12   1 24676.8 3426.98   1
  -5  12  -1 22873.4 3330.14   1
  -5 -12   1 24649.2 2831.32   2
  -5 -12  -2 18255.4 2771.11   2
  -5  12  -2 18198.5 2958.56   1
  -5 -12   2 20577.6 2605.06   2
  -5  12   2 16950.0 2751.65   1
  -5  12  -3-6.63866 103.881   1
  -5 -12   3 846.166 653.096   2
  -5  12   3 1485.52 1027.12   1
  -5 -12  -3 448.298 501.801   2
   5 -12   4 514.367 594.460   3
  -5  12   4-673.288 997.982   1
  -5  12  -4 1482.93 558.402   1
  -5 -12  -4 828.309 932.051   2
  -5 -12  -5 1057.73 904.003   2
  -5  12   5-372.702 483.766   1
  -5  12  -5 583.554 700.017   1
   5 -12   5 1416.62 1074.56   3
  -5 -12  -6 2184.94 1341.20   2
  -5  12   6 2937.68 1102.21   1
   5 -12   6 3721.79 1468.01   3
  -5  12  -6 3135.60 1244.03   1
  -5 -12  -7 3965.53 1429.64   2
   5 -12   7 4129.16 1463.15   3
  -5 -12  -8 3726.64 1413.15   2
   5 -12   8 4642.97 1593.39   3
  -5 -12  -9 10056.8 2292.62   2
   5 -12   9 9014.61 2117.18   3
  -5 -12 -10 1079.52 1048.87   2
   5 -12  10 2320.17 1686.80   3
  -5 -12 -11 14939.3 2872.52   2
   5 -12  11 18018.5 3059.73   3
  -5 -12 -12 4427.66 1782.49   2
   5 -12  12 5234.48 1961.18   3
  -5 -12 -13 6498.20 2112.11   2
   5 -12  13 6923.70 1974.52   3
  -5 -12 -14 2759.57 1802.95   2
   5 -12  14 6982.57 2357.05   3
  -5 -12 -15 21341.9 3894.14   2
   5 -12  15 20232.5 3452.61   3
  -5 -12 -16 5542.92 1996.16   2
   5 -12  16 3613.33 1743.34   3
   5 -12  17 6302.16 2270.11   3
  -5 -12 -17 2811.98 1750.66   2
   5 -12  18 10727.6 2725.72   3
  -5 -12 -18 9209.02 2466.20   2
   5 -12  19 1485.17 1575.11   3
  -5 -12 -19-1466.78 1229.96   2
   5 -12  20 6044.13 2331.78   3
  -5 -12 -20 2852.80 1530.27   2
   5 -12  21 311.737 135.264   3
  -5 -12 -21 488.917 775.346   2
   5 -12  22-3229.02 1502.65   3
  -5 -12 -22-1497.52 908.973   2
   5 -12  23 3765.27 2092.85   3
  -5 -12 -23 912.067 480.064   2
  -5  13   0 765.762 500.712   1
  -5 -13   0-798.613 437.468   2
  -5  13   1 384.986 549.446   1
  -5 -13   1 1191.32 585.085   2
  -5 -13  -1 646.055 640.473   2
  -5 -13  -2 613.683 809.419   2
  -5  13  -2 1419.71 690.044   1
  -5  13   2 1286.05 791.698   1
  -5  13  -3 1913.44 836.689   1
  -5 -13  -3 1662.25 391.590   2
  -5  13   4 3954.56 1445.69   1
  -5  13  -4 2420.66 999.954   1
  -5 -13  -4 4227.91 1291.30   2
  -5  13  -5 194.856 564.353   1
  -5  13   5-1363.27 620.383   1
  -5 -13  -5-155.308 818.082   2
  -5  13  -6 656.357 804.876   1
  -5  13   6-935.702 807.780   1
  -5 -13  -6 7.89769 175.762   2
  -5 -13  -7 1611.02 883.191   2
   5 -13   8 857.188 891.544   3
  -5 -13  -8 167.161 556.698   2
   5 -13   9 3447.26 1292.49   3
  -5 -13  -9 893.149 653.669   2
   5 -13  10 1242.16 966.053   3
  -5 -13 -10-421.667 995.181   2
   5 -13  11 3699.94 1507.42   3
  -5 -13 -11 5223.48 1643.95   2
   5 -13  12-1261.42 1408.16   3
  -5 -13 -12 1367.99 887.383   2
   5 -13  13 3.37296 808.868   3
  -5 -13 -13-1762.36 705.421   2
   5 -13  14 1182.30 830.088   3
  -5 -13 -14 677.636 290.967   2
   5 -13  15-1438.36 1445.51   3
  -5 -13 -15-398.053 899.497   2
   5 -13  16-144.110 975.082   3
  -5 -13 -16 743.059 545.634   2
   5 -13  17-303.538 268.690   3
  -5 -13 -17 1293.60 958.486   2
   5 -13  18-323.716 747.923   3
  -5 -13 -18 1038.75 1326.54   2
   5 -13  19-1712.41 1060.84   3
  -5 -13 -19-72.7735 737.002   2
   5 -13  20-590.282 896.430   3
  -5 -13 -20 2164.43 898.358   2
   5 -13  21-2316.99 1473.27   3
  -5 -13 -21-1562.89 1445.82   2
  -5  14   0 451.289 615.098   1
  -5 -14   0 395.144 560.486   2
  -5  14   1 9773.26 2431.74   1
  -5 -14  -1 9966.35 2096.32   2
  -5  14  -1 7334.12 2074.90   1
  -5  14   2-72.9797 384.205   1
  -5 -14  -2 202.482 641.777   2
  -5  14  -2-448.326 662.582   1
  -5  14  -3 2541.99 1053.15   1
  -5 -14  -3 2148.03 790.992   2
  -5  14   3 3218.90 1201.97   1
  -5 -14  -4 7292.94 1741.00   2
  -5  14  -4 6867.51 1982.53   1
  -5  14   4 4570.48 1680.61   1
  -5  14  -5 1276.29 957.412   1
  -5  14   5 862.700 1042.40   1
  -5 -14  -5-875.504 762.291   2
  -5  14   6 8766.76 2177.48   1
  -5 -14  -6 8793.54 2040.77   2
  -5  14  -6 6653.39 1799.95   1
  -5  14   7 1276.38 1214.36   1
  -5 -14  -7 1095.45 516.451   2
  -5 -14  -8 3573.86 1293.63   2
  -5 -14  -9 1829.82 985.123   2
  -5 -14 -10-207.695 670.621   2
  -5 -14 -11 3400.79 987.046   2
   5 -14  12 2690.08 1527.38   3
  -5 -14 -12 1630.00 1047.66   2
   5 -14  13 10311.1 2537.40   3
  -5 -14 -13 9378.46 2283.89   2
   5 -14  14 5856.32 2220.21   3
  -5 -14 -14 2208.37 1142.61   2
   5 -14  15-141.579 241.340   3
  -5 -14 -15 703.113 689.520   2
   5 -14  16 7144.82 2057.29   3
  -5 -14 -16 8094.61 2422.63   2
   5 -14  17 1752.99 1082.20   3
  -5 -14 -17 1599.18 1233.38   2
   5 -14  18 5020.24 1638.92   3
  -5 -14 -18 2982.33 1638.93   2
   5 -14  19 3081.46 1121.42   3
  -5 -14 -19 3543.90 1517.27   2
  -5 -14 -20 3938.92 1984.19   2
  -5  15   0-1391.31 928.704   1
  -5  15   1 417.992 296.993   1
  -5  15  -1-322.177 550.599   1
  -5  15   2-678.270 819.765   1
  -5 -15  -2-453.536 706.531   2
  -5  15  -2 885.442 919.549   1
  -5  15  -3 1393.73 1030.48   1
  -5 -15  -3 1086.59 803.239   2
  -5  15   3 818.837 614.993   1
  -5 -15  -4 2076.02 1038.97   2
  -5  15   4 943.931 1055.85   1
  -5  15  -4 648.570 674.975   1
  -5  15  -5 1132.23 864.585   1
  -5 -15  -5 1398.30 890.346   2
  -5  15   5 1832.32 812.980   1
  -5  15  -6 2329.74 1198.23   1
  -5 -15  -6 3519.48 1387.09   2
  -5  15   6 2223.21 801.490   1
  -5  15   7-501.797 843.690   1
  -5 -15  -7 740.883 795.253   2
  -5 -15  -8 383.341 886.740   2
  -5 -15  -9 308.329 497.289   2
  -5 -15 -10 1293.12 1017.39   2
  -5 -15 -11 2016.19 1055.33   2
  -5 -15 -12-1891.66 1216.25   2
  -5 -15 -13 1665.78 995.852   2
  -5 -15 -14 3510.62 1865.39   2
  -5 -15 -15-686.978 363.167   2
  -5 -15 -16 2293.86 1548.47   2
  -5 -15 -17 694.330 199.233   2
  -5 -15 -18 1234.51 411.954   2
  -5  16   0-780.967 445.074   1
  -5  16   1 923.293 1017.08   1
  -5  16  -1-157.594 460.246   1
  -5  16  -2 194.687 289.079   1
  -5  16   2 1071.92 683.763   1
  -5  16  -3-549.538 860.988   1
  -5  16   3-2167.70 1485.41   1
  -5 -16  -4 5945.34 1583.56   2
  -5  16   4 4732.63 1617.80   1
  -5  16  -4 4880.35 1871.25   1
  -5 -16  -5-470.678 937.588   2
  -5  16  -5 938.647 430.757   1
  -5  16   5 2301.45 1154.37   1
  -5 -16  -6 1782.17 1378.77   2
  -5  16  -6 3401.44 1482.23   1
  -5  16   6 66.0990 774.495   1
  -5 -16  -7-146.026 486.152   2
  -5  16   7 696.311 993.049   1
  -5  16   8 3274.49 1549.84   1
  -5 -16  -8 6238.58 1886.85   2
  -5 -16  -9 1154.34 836.848   2
  -5 -16 -10 2813.04 1092.16   2
  -5 -16 -11 684.750 406.834   2
  -5 -16 -12-2085.02 1174.49   2
  -5 -16 -13-742.413 1242.16   2
  -5 -16 -14 941.725 590.858   2
  -5 -16 -15 2740.41 1495.26   2
  -5 -16 -16 6304.82 2152.83   2
  -5 -16 -17-1506.35 1332.80   2
  -5  17   0 589.872 125.420   1
  -5  17   1 110.642 645.069   1
  -5  17  -1-926.987 875.063   1
  -5  17  -2-1724.94 1238.97   1
  -5  17   2 1644.86 1068.42   1
  -5  17   3 2817.43 1386.07   1
  -5  17  -3 649.387 451.129   1
  -5  17  -4 2230.19 1065.07   1
  -5  17   4-274.591 910.250   1
  -5  17   5 908.423 941.340   1
  -5  17  -5 536.730 884.543   1
  -5 -17  -6-213.852 100.167   2
  -5  17   6 903.324 937.213   1
  -5 -17  -7 461.542 302.270   2
  -5  17   7 133.747 823.023   1
  -5 -17  -8 947.070 900.337   2
  -5  17   8-248.821 695.385   1
  -5 -17  -9 2439.79 1411.29   2
  -5  17   9 580.816 606.354   1
  -5 -17 -10 1781.88 1096.25   2
  -5 -17 -11 1999.69 1306.23   2
  -5 -17 -12 2165.03 1387.29   2
  -5 -17 -13 482.894 295.052   2
  -5 -17 -14-500.166 1071.18   2
  -5 -17 -15 1016.01 933.592   2
  -5  18   0-1003.31 1117.24   1
  -5  18   1-1049.93 1389.03   1
  -5  18  -1-675.599 273.150   1
  -5  18  -2 1046.83 367.483   1
  -5  18   2 616.438 827.943   1
  -5  18   3-726.671 710.120   1
  -5  18  -3-1403.09 1559.26   1
  -5  18   4 1886.71 885.359   1
  -5  18  -4 4737.17 2206.34   1
  -5  18  -5 1184.60 1174.29   1
  -5  18   5-1260.13 741.700   1
  -5  18  -6 1086.37 501.080   1
  -5 -18  -8-688.591 1007.81   2
  -5 -18  -9 72.1895 403.587   2
  -5 -18 -10 1831.32 947.901   2
  -5 -18 -11-350.847 501.692   2
  -5 -18 -12 4744.75 2173.48   2
  -5 -18 -13 1302.53 1492.19   2
   6   0   0 1621.17 680.019   3
   6   0  -1 546.014 354.813   3
   6   0   1 369.797 548.795   3
   6   0   2 13948.6 2160.12   3
   6   0  -2 13539.4 1921.12   3
   6   0  -3 427.055 562.771   3
   6   0   3 878.950 717.333   3
   6   0  -4 3204.34 770.270   3
   6   0   4 4601.71 1289.54   3
   6   0  -5-132.346 333.588   3
  -6   0   5-99.5910 63.6501   1
   6   0   5 401.391 630.073   3
   6   0  -6 501.237 253.257   3
  -6   0   6 152.990 145.013   1
   6   0   6-202.597 337.854   3
   6   0  -7 94.3487 80.9142   3
   6   0   7 941.186 738.817   3
  -6   0   7 573.625 310.468   1
  -6   0   8 8025.60 1339.19   1
   6   0   8 9151.17 1743.92   3
   6   0  -8 8173.73 1255.73   3
   6   0  -9-94.1335 123.188   3
   6   0   9-204.693 424.863   3
  -6   0   9-263.956 260.024   1
   6   0  10 20700.0 3117.69   3
  -6   0  10 18940.7 1984.49   1
   6   0 -10 20741.2 1777.67   3
   6   0 -11-385.463 274.960   3
  -6   0  11-454.180 399.609   1
   6   0  12-900.196 778.986   3
   6   0  13-97.0718 529.138   3
   6   0  14-1855.29 1176.36   3
   6   0  15 921.451 1153.93   3
   6   0  16 50.8932 138.326   3
   6   0  17 75.4080 313.581   3
   6   0  18 6664.71 2079.96   3
   6   0  19 1366.03 1503.72   3
   6   0  20 6813.31 2065.45   3
   6   0  21 1115.59 792.590   3
   6   0  22 5204.58 1986.41   3
   6   0  23 1350.76 1032.23   3
   6   0  24 7665.76 2246.92   3
   6   0  25 419.581 1156.83   3
   6   0  26-1045.20 902.043   3
   6   0  27 880.228 1301.03   3
   6   0  28 3292.83 1795.31   3
   6   0  29-278.990 354.589   3
   6   1   0 58457.1 4491.51   3
   6  -1   0 62890.6 4479.82   3
   6  -1  -1 3468.54 1437.15   3
   6  -1   1 3053.61 1411.43   3
   6   1  -1 4335.73 1690.21   3
   6   1   1 3175.43 1742.36   3
   6   1  -2 42753.5 3650.04   3
   6   1   2 45140.1 4025.77   3
   6  -1  -2 46331.6 3683.61   3
   6  -1   2 46843.8 4008.95   3
   6  -1  -3 673.192 721.003   3
   6  -1   3 728.714 1277.14   3
   6   1  -3 230.845 648.652   3
   6   1   3 862.202 1058.24   3
  -6   1   3 566.503 488.784   1
   6  -1  -4 3805.08 1095.25   3
   6  -1   4 3430.91 1017.94   3
   6   1  -4 4256.71 1149.47   3
   6   1   4 3879.11 1186.04   3
  -6   1   4 3542.73 1006.75   1
  -6   1   5 6861.54 1216.01   1
   6  -1  -5 6771.49 1314.21   3
   6  -1   5 7387.63 1600.30   3
   6   1  -5 6043.03 1173.89   3
   6   1   5 6744.50 1719.31   3
   6  -1  -6 473.213 602.656   3
   6  -1   6 679.957 700.579   3
   6   1  -6 63.0377 195.494   3
   6   1   6 1418.96 1058.62   3
  -6   1   6-81.3373 185.899   1
   6  -1  -7 1931.98 679.899   3
  -6   1   7 1675.32 735.544   1
   6  -1   7 1496.78 777.527   3
   6   1  -7 1451.78 594.161   3
   6   1   7 3492.91 1573.40   3
  -6  -1   7 1777.41 642.901   1
  -6   1   8 10061.6 1518.57   1
   6  -1   8 10443.4 2074.25   3
  -6  -1   8 10330.8 1393.33   1
   6   1   8 13191.6 2519.92   3
   6  -1  -8 11012.2 1389.19   3
   6   1  -8 10181.1 1453.33   3
   6  -1  -9 724.627 324.251   3
   6   1  -9 1081.82 296.147   3
   6  -1   9 1428.02 1189.11   3
  -6  -1   9 599.103 412.455   1
   6   1   9 1683.07 1563.47   3
  -6   1   9 670.867 515.251   1
   6   1  10 29107.2 3864.45   3
  -6   1  10 24650.9 2500.93   1
  -6  -1  10 26120.9 2247.18   1
   6  -1 -10 27889.1 1991.68   3
   6   1 -10 27853.7 2129.08   3
   6  -1  10 25953.2 3322.21   3
   6   1 -11-55.6432 235.034   3
   6  -1  11 898.585 1497.67   3
   6   1  11 1253.28 1745.12   3
  -6  -1  11 44.3680 316.754   1
   6  -1 -11 114.342 156.161   3
   6   1  12 34035.3 4237.89   3
  -6  -1  12 30271.9 2470.72   1
   6  -1  12 32704.1 4085.52   3
   6  -1  13 2257.91 1851.10   3
   6   1  13 3119.33 1770.68   3
   6   1  14 43241.7 4827.86   3
   6  -1  14 42818.1 4760.53   3
   6  -1  15 2838.98 1831.80   3
   6   1  15 2191.83 1713.50   3
   6  -1  16 4743.91 1580.12   3
   6   1  16 7361.22 2275.87   3
   6  -1  17 83.3555 431.653   3
   6   1  17-79.8616 475.980   3
   6  -1  18 497.229 666.187   3
   6   1  18 1263.51 1483.99   3
   6  -1  19 2355.57 1649.63   3
   6   1  19 1111.27 845.077   3
   6  -1  20 2370.93 1379.15   3
   6   1  20 1287.76 920.173   3
   6  -1  21 7646.28 2541.94   3
   6   1  21 3915.26 1326.23   3
   6  -1  22 8911.83 2387.05   3
   6   1  22 11747.4 2843.18   3
   6  -1  23 2636.51 1700.25   3
   6   1  23 5034.83 2115.77   3
   6  -1  24 16746.5 3574.26   3
   6   1  24 18833.1 3680.27   3
   6  -1  25 2656.84 1561.66   3
   6   1  25-123.839 1186.13   3
   6  -1  26 10495.9 2851.09   3
   6   1  26 10878.6 3049.81   3
   6  -1  27 234.511 655.199   3
   6   1  27-1235.28 1226.82   3
   6  -1  28 6065.39 2196.63   3
   6   1  28 5572.42 2074.12   3
   6  -1  29 2705.54 1898.01   3
   6   1  29 4297.45 1983.14   3
   6  -2   0 672.829 402.518   3
   6  -2  -1 219.496 198.464   3
   6  -2   1-227.155 542.844   3
   6  -2  -2 7.16518 61.0764   3
  -6   2   2 401.045 313.817   1
   6  -2  -3-70.2880 135.620   3
   6  -2   3-271.923 410.385   3
  -6   2   3-202.506 180.448   1
  -6   2   4 5232.12 1146.90   1
   6  -2  -4 4277.98 981.357   3
   6  -2   4 4410.59 1193.66   3
   6  -2  -5 211.885 342.280   3
   6  -2   5 491.648 716.477   3
  -6   2   5 657.281 284.416   1
   6  -2  -6 692.515 492.536   3
   6  -2   6 972.096 327.959   3
  -6   2   6 440.275 296.566   1
   6  -2  -7-118.099 376.525   3
   6   2  -7 44.3519 300.811   3
  -6   2   7 0.58498 280.288   1
   6   2  -8 8925.68 1386.63   3
   6  -2   8 10378.0 2088.46   3
   6  -2  -8 9579.90 1298.05   3
  -6   2   8 8724.28 1500.86   1
   6  -2   9 6099.60 1822.12   3
  -6  -2   9 6740.59 1051.92   1
   6   2  -9 7140.11 1133.36   3
  -6   2   9 7513.80 1420.39   1
   6  -2  -9 7551.05 1110.22   3
   6   2 -10 11754.8 1468.88   3
   6  -2  10 11333.9 2478.01   3
  -6  -2  10 11917.4 1327.81   1
   6   2  10 13479.8 2714.10   3
   6  -2 -10 12126.0 1273.72   3
  -6  -2  11 1513.04 480.704   1
   6  -2  11 2514.17 1589.78   3
   6   2 -11 1847.91 510.560   3
   6   2  11 1869.03 1532.31   3
   6  -2 -11 1697.59 372.086   3
   6   2  12 26171.0 3875.69   3
  -6  -2  12 18254.5 1707.64   1
   6  -2  12 20279.3 3160.45   3
   6   2 -12 20453.3 1681.57   3
   6  -2  13 1635.75 1327.70   3
  -6  -2  13 742.843 395.052   1
   6   2  13 2658.40 1458.74   3
   6  -2  14 182.107 560.985   3
   6   2  14-1190.38 299.258   3
   6  -2  15 2398.51 1151.38   3
   6   2  15 4930.17 1938.96   3
   6  -2  16 2316.17 1420.54   3
   6   2  16 1960.09 1173.09   3
   6  -2  17 4188.39 1468.31   3
   6   2  17 3550.56 1275.37   3
   6  -2  18-3.30664 603.190   3
   6   2  18 1.17885 978.036   3
   6  -2  19 298.570 782.792   3
   6   2  19 789.784 1181.61   3
   6  -2  20 3981.02 1505.50   3
   6   2  20 3223.76 1327.60   3
   6  -2  21 356.257 691.978   3
   6   2  21 373.039 711.369   3
   6  -2  22 2512.60 1100.06   3
   6   2  22 4358.00 2019.86   3
   6  -2  23-587.108 971.093   3
   6   2  23-896.829 544.644   3
   6  -2  24 3114.51 1561.76   3
   6   2  24 2934.58 1518.16   3
   6  -2  25 274.555 758.258   3
   6   2  25 841.626 771.013   3
   6  -2  26 3351.84 2244.28   3
   6   2  26-384.981 1194.85   3
   6  -2  27 319.307 866.800   3
   6   2  27 578.354 628.025   3
   6  -2  28-1147.17 807.198   3
   6   2  28 1385.46 1361.78   3
   6  -2  29 267.343 1070.72   3
   6   2  29-939.858 925.392   3
   6   3   0 75447.7 3582.31   1
   6  -3   0 71650.4 4739.34   3
  -6   3   1 596.847 723.872   1
   6  -3  -1-112.427 113.541   3
   6  -3   1 528.793 655.807   3
  -6   3   2 27831.2 2972.69   1
   6  -3  -2 28473.3 2767.98   3
   6  -3   2 28241.1 3161.02   3
  -6   3   3 28148.6 2835.19   1
   6  -3  -3 27906.1 2633.59   3
   6  -3   3 27044.9 3213.78   3
   6  -3   4 12964.5 2225.79   3
  -6   3   4 13707.7 1983.40   1
   6  -3  -4 13826.1 1854.77   3
  -6   3   5 29429.5 2992.93   1
   6  -3  -5 29398.1 2655.45   3
   6  -3   5 30375.5 3398.40   3
  -6   3   6 1088.46 780.926   1
   6  -3   6 528.182 1153.90   3
   6  -3  -6 317.414 542.090   3
  -6   3   7 23728.4 2635.76   1
   6  -3  -7 25249.1 2268.11   3
   6  -3   7 26386.6 3258.10   3
   6  -3   8 7210.49 2166.32   3
  -6   3   8 6035.94 1176.99   1
   6  -3  -8 7176.70 1182.17   3
  -6   3   9 17906.5 2276.61   1
   6  -3  -9 18950.8 1764.63   3
   6  -3   9 20693.1 3247.27   3
   6  -3 -10 54807.6 2867.16   3
   6  -3  10 56022.9 5161.10   3
   6  -3  11 7492.86 2769.86   3
  -6  -3  11 5010.78 762.541   1
   6  -3 -11 5174.34 819.890   3
  -6  -3  12 39399.4 2158.07   1
   6  -3  12 44238.5 4740.08   3
   6  -3  13 296.513 1391.75   3
  -6  -3  13 167.856 146.934   1
   6  -3  14 7781.27 2061.42   3
   6  -3  15 2127.95 1784.43   3
   6   3  16 30096.3 4440.15   3
   6  -3  16 35560.3 4682.53   3
   6   3  17 27448.3 4415.48   3
   6  -3  17 24652.5 3900.86   3
   6  -3  18 540.247 996.908   3
   6   3  18-39.2242 980.751   3
   6  -3  19-1095.36 741.811   3
   6   3  19-1945.96 1289.32   3
   6  -3  20 5506.94 2162.37   3
   6   3  20 2753.87 647.423   3
   6  -3  21 3205.22 1618.88   3
   6   3  21-28.5553 292.856   3
   6  -3  22 2013.79 1238.30   3
   6   3  22 3045.74 1569.94   3
   6  -3  23-423.177 683.422   3
   6   3  23 862.915 1477.99   3
   6  -3  24 7420.27 2280.28   3
   6   3  24 8002.84 2693.09   3
   6  -3  25-1232.96 269.738   3
   6   3  25 2885.01 2032.24   3
   6  -3  26 13413.9 3110.12   3
   6   3  26 12100.1 3077.21   3
   6  -3  27 4359.22 1685.17   3
   6   3  27 2199.25 1002.58   3
   6  -3  28 1939.25 1367.20   3
   6   3  28-1510.74 1571.45   3
   6  -3  29 2088.09 1615.60   3
   6   3  29 4243.36 1985.90   3
   6  -4   0 2466.73 821.880   3
  -6   4   0 1780.53 742.287   1
   6   4   0 1546.43 464.200   1
   6  -4  -1 85.8118 354.840   3
   6  -4   1-444.507 635.010   3
   6   4   1-92.0838 281.636   1
  -6   4   1-198.214 159.640   1
   6  -4   2-420.445 473.211   3
  -6   4   2 233.134 462.440   1
   6  -4  -2 274.754 496.085   3
   6  -4   3 5590.18 1441.05   3
  -6   4   3 4777.92 1108.07   1
   6  -4  -3 5271.76 1098.85   3
   6  -4   4 213.268 568.191   3
  -6   4   4 613.977 566.170   1
   6  -4  -4-105.116 244.719   3
   6  -4   5 41.2847 388.834   3
   6  -4  -5 303.644 325.673   3
   6  -4   6 752.117 320.045   3
   6  -4  -6 746.702 429.315   3
  -6   4   6 304.894 448.355   1
   6  -4   7 75.6631 538.644   3
  -6   4   7-622.609 703.587   1
   6  -4  -7 523.423 555.743   3
   6  -4   8 296.858 499.478   3
  -6   4   8 339.471 132.265   1
   6  -4  -8-126.923 271.279   3
   6  -4   9 826.240 846.782   3
   6  -4  -9 629.234 278.502   3
   6  -4  10 3615.25 1334.78   3
   6  -4 -10 3429.62 722.864   3
   6  -4  11 3040.36 1059.87   3
   6  -4  12 457.675 796.796   3
   6  -4  13 2488.71 1295.16   3
   6  -4  14 469.328 516.935   3
   6  -4  15 2719.54 1519.17   3
   6  -4  16 3915.47 1780.07   3
   6  -4  17 4428.16 1318.40   3
   6  -4  18 4535.25 1736.93   3
   6  -4  19 4071.95 1717.66   3
   6   4  19 5245.94 1982.57   3
   6  -4  20 3532.36 1561.93   3
   6   4  20 2284.83 1692.43   3
   6  -4  21 1013.22 552.966   3
   6   4  21 782.936 716.071   3
   6  -4  22 44.8948 613.730   3
   6   4  22 2857.99 1252.49   3
   6  -4  23 7796.71 2238.40   3
   6   4  23 8504.58 2496.00   3
   6  -4  24-929.336 776.581   3
   6   4  24-688.097 372.312   3
   6  -4  25 868.858 910.160   3
   6   4  25 2194.13 865.104   3
   6  -4  26 2035.05 1435.20   3
   6   4  26-6.33281 567.582   3
   6  -4  27 892.992 548.007   3
   6   4  27 2101.21 1495.03   3
   6  -4  28 88.7995 619.685   3
   6   4  28-1604.57 1485.26   3
   6   4  29 2579.65 1499.88   3
  -6   5   0 963.897 765.807   1
   6   5   0 606.619 256.420   1
   6  -5   0 363.863 568.748   3
  -6   5   1 605.554 380.039   1
  -6   5  -1 15.7407 281.208   1
   6   5   1 242.500 130.691   1
   6  -5  -1 727.409 485.388   3
   6  -5   1 1380.56 882.781   3
  -6   5   2 25691.0 3027.44   1
   6  -5  -2 23021.7 2558.34   3
   6  -5   2 25025.2 3088.31   3
  -6   5   3 45516.8 4039.12   1
   6  -5  -3 43731.2 3492.14   3
   6  -5   3 45231.0 4120.49   3
  -6   5   4 25484.5 2947.28   1
   6  -5  -4 23989.9 2562.57   3
   6  -5   4 25090.4 3114.95   3
  -6   5   5 43398.8 3941.33   1
   6  -5  -5 42167.1 3232.66   3
   6  -5   5 41849.2 4021.20   3
   6  -5   6 77.8508 757.499   3
  -6   5   6 638.486 605.604   1
   6  -5  -6 838.197 517.506   3
   6  -5   7 6531.61 1660.78   3
  -6   5   7 6401.96 1456.97   1
   6  -5  -7 6203.51 1157.68   3
   6  -5   8 13013.8 2476.19   3
  -6   5   8 11305.3 1952.30   1
   6  -5  -8 12295.9 1640.96   3
   6  -5  -9 13359.8 1672.35   3
   6  -5   9 13518.8 2596.08   3
   6  -5  10 744.442 1027.58   3
   6  -5  11 12203.9 2412.17   3
   6  -5  12 6149.52 1947.28   3
   6  -5  13 10838.0 2588.16   3
   6  -5  14 28870.8 3899.87   3
   6  -5  15 8011.10 2213.09   3
   6  -5  16 1659.50 1165.81   3
   6  -5  17 1520.89 639.574   3
   6  -5  18 1952.67 1298.98   3
   6  -5  19 6855.35 2132.48   3
   6  -5  20 2492.77 1509.60   3
   6  -5  21 554.577 627.124   3
   6  -5  22 1299.62 817.764   3
   6   5  22 2263.70 707.690   3
   6  -5  23 1451.50 508.531   3
   6   5  23 137.062 968.940   3
   6  -5  24 1437.13 810.278   3
   6   5  24-151.895 1119.19   3
   6  -5  25 3031.40 1507.37   3
   6   5  25 3420.78 1436.44   3
   6  -5  26 1578.99 1362.59   3
   6   5  26 1971.45 1432.68   3
   6  -5  27 266.413 888.558   3
   6   5  27-7.87593 981.424   3
   6  -5  28 4316.83 2425.95   3
   6   5  28 3206.38 2033.44   3
  -6   6   0 64193.6 5040.93   1
   6  -6   0 64039.2 4505.04   3
  -6   6   1 9452.07 1770.59   1
  -6   6  -1 7314.55 1685.17   1
   6  -6  -1 7257.35 1587.75   3
   6  -6   1 7896.21 1721.65   3
  -6   6  -2 11392.1 2210.89   1
  -6   6   2 10481.1 2016.65   1
   6  -6  -2 9867.36 1629.66   3
   6  -6   2 10224.3 1808.30   3
  -6   6   3 429.517 165.525   1
   6  -6  -3 1333.51 571.867   3
   6  -6   3 1573.57 760.798   3
  -6   6   4 4451.92 1228.95   1
   6  -6  -4 3715.19 912.338   3
   6  -6   4 3351.64 1034.64   3
   6  -6  -5 1536.84 574.580   3
  -6   6   5 1362.74 811.168   1
   6  -6   5-49.5793 637.307   3
  -6   6   6 242.896 322.301   1
   6  -6  -6 47.4074 246.773   3
   6  -6   6-670.597 779.325   3
  -6   6   7 6976.90 1404.74   1
   6  -6  -7 7554.29 1329.89   3
   6  -6   7 7682.90 1619.21   3
  -6   6   8 439.968 236.392   1
   6  -6  -8 3.73732 148.453   3
   6  -6   8 105.302 393.799   3
   6  -6   9 1426.80 981.159   3
   6  -6  10 1213.50 1087.70   3
   6  -6  11 866.760 699.718   3
   6  -6  12 2701.08 1255.12   3
   6  -6  13 4696.52 1648.60   3
   6  -6  14 9522.37 2247.37   3
   6  -6  15 1592.70 1066.26   3
   6  -6  16 5590.27 1736.96   3
   6  -6  17-674.192 317.303   3
   6  -6  18-249.187 944.814   3
   6  -6  19 6966.91 2109.19   3
   6  -6  20 7908.95 2183.87   3
   6  -6  21 1347.33 1585.70   3
   6  -6  22 9433.35 2358.74   3
   6  -6  23 1136.58 1243.55   3
   6   6  24 498.901 907.724   3
   6  -6  24-677.248 216.988   3
   6   6  25 830.648 826.956   3
   6  -6  25 1413.47 511.369   3
   6   6  26-341.222 1191.64   3
   6  -6  26 1466.92 764.500   3
   6   6  27 1739.91 1548.13   3
   6  -6  27 1914.87 775.313   3
  -6   7   0 136607. 7575.64   1
   6  -7   0 133996. 6951.65   3
  -6   7   1 98342.8 6402.57   1
  -6   7  -1 91138.2 6406.54   1
   6  -7  -1 98773.5 5687.43   3
   6  -7   1 98554.4 5940.31   3
  -6   7   2 19575.2 3043.48   1
  -6   7  -2 22610.2 3144.25   1
   6  -7  -2 21080.1 2661.79   3
   6  -7   2 22302.7 3082.03   3
  -6   7   3 38758.7 3981.82   1
  -6   7  -3 43390.9 4454.43   1
   6  -7  -3 41135.7 3477.03   3
   6  -7   3 37804.8 3858.83   3
  -6   7   4 865.091 601.775   1
   6  -7  -4 1056.21 507.990   3
   6  -7   4 1060.69 737.190   3
   6  -7  -5 11594.1 1758.83   3
  -6   7   5 13338.6 2248.61   1
   6  -7   5 12072.4 2287.20   3
  -6   7   6 27170.0 3227.69   1
   6  -7  -6 29330.9 2836.27   3
   6  -7   6 32747.0 3884.78   3
  -6   7   7 86065.5 5670.27   1
   6  -7  -7 100167. 5069.31   3
   6  -7   7 104410. 6518.10   3
  -6   7   8 781.422 837.515   1
   6  -7   8 2041.66 1595.34   3
   6  -7   9 20867.2 2983.42   3
   6  -7  10 5595.44 1596.82   3
   6  -7  11 2616.86 1174.95   3
   6  -7  12 2189.70 861.761   3
   6  -7  13 10944.1 2337.52   3
   6  -7  14 1675.00 1004.75   3
   6  -7  15 7657.81 1929.37   3
   6  -7  16 1503.01 1563.12   3
   6  -7  17 27457.5 3963.07   3
   6  -7  18 2297.83 1629.95   3
   6  -7  19 21112.9 3578.53   3
   6  -7  20 3162.33 1632.74   3
   6  -7  21 3117.44 1402.46   3
   6  -7  22 2062.66 1515.13   3
   6  -7  23 2622.42 1494.19   3
   6  -7  24 1235.39 656.500   3
   6  -7  25 1977.29 1116.28   3
   6  -7  26 2630.07 1772.62   3
   6   7  27 5237.24 2188.56   3
  -6   8   0-427.868 369.179   1
   6  -8   0 438.624 477.995   3
  -6   8  -1 1680.07 960.069   1
  -6   8   1 2329.36 914.702   1
   6  -8  -1 496.293 309.121   3
   6  -8   1 1408.49 487.839   3
  -6   8  -2 11140.1 2338.75   1
  -6   8   2 10428.0 2050.42   1
   6  -8  -2 8802.89 1607.49   3
   6  -8   2 9585.86 1805.81   3
  -6   8   3 3278.10 1054.66   1
  -6   8  -3 4406.17 1526.34   1
   6  -8  -3 3434.26 1064.72   3
   6  -8   3 2256.26 910.770   3
   6  -8  -4 5618.26 1414.68   3
   6  -8   4 7294.53 1729.16   3
  -6   8   4 4789.73 1285.43   1
   6  -8  -5 926.881 626.953   3
  -6   8   5 1105.60 571.280   1
   6  -8   5 2163.33 1037.43   3
   6  -8  -6 1693.53 689.884   3
  -6   8   6 2333.29 1011.11   1
   6  -8   6 2015.04 1230.87   3
  -6   8   7 9772.06 1957.35   1
   6  -8   7 12995.3 2341.50   3
  -6   8   8 1771.39 953.116   1
   6  -8   8 3574.63 1323.57   3
   6  -8   9 2169.76 1015.95   3
   6  -8  10 2173.17 782.288   3
   6  -8  11 2537.58 847.633   3
   6  -8  12 747.001 1042.20   3
   6  -8  13 3494.18 1517.41   3
   6  -8  14-373.616 722.499   3
   6  -8  15 3657.75 1257.12   3
   6  -8  16 2263.49 1339.90   3
   6  -8  17-808.242 613.763   3
   6  -8  18 2564.38 1274.04   3
   6  -8  19 1837.21 1263.73   3
   6  -8  20 2044.34 1371.50   3
   6  -8  21 1499.00 908.728   3
   6  -8  22 2454.14 1261.98   3
   6  -8  23 850.763 466.606   3
   6  -8  24-674.867 887.365   3
   6  -8  25-645.524 704.268   3
   6  -9   0 2937.48 1000.33   3
  -6   9   0 2299.73 930.899   1
  -6   9  -1 1554.33 294.936   1
  -6   9   1 1998.93 1260.98   1
   6  -9  -1 2230.63 863.252   3
   6  -9   1 1856.62 746.358   3
  -6   9   2 341.612 437.003   1
   6  -9  -2 1226.44 600.722   3
   6  -9   2 477.191 311.810   3
  -6   9  -2 473.068 674.692   1
  -6   9   3 7985.35 1888.57   1
   6  -9  -3 6669.18 1388.81   3
   6  -9   3 6111.11 1492.98   3
  -6   9  -3 6390.63 1846.71   1
  -6   9  -4 2206.58 1142.49   1
   6  -9  -4 683.267 566.075   3
   6  -9   4 1409.28 1306.71   3
  -6   9   4-270.576 235.737   1
  -6   9   5 30441.2 3752.26   1
   6  -9   5 36144.9 3897.55   3
  -6   9   6 2495.00 1177.86   1
   6  -9   6 2620.27 1402.40   3
  -6   9   7 9643.62 2031.87   1
   6  -9   7 11555.6 2256.45   3
  -6   9   8 1667.12 920.495   1
   6  -9   8 829.748 747.726   3
   6  -9   9 1160.65 564.669   3
   6  -9  10 2175.61 1167.66   3
   6  -9  11 780.910 818.992   3
   6  -9  12 520.794 456.323   3
   6  -9  13 117.782 303.234   3
   6  -9  14 1567.66 948.763   3
   6  -9  15 9245.01 2262.54   3
   6  -9  16 5659.98 2272.56   3
   6  -9  17 9697.53 2506.43   3
   6  -9  18 3477.81 1838.71   3
   6  -9  19 8968.55 2391.80   3
   6  -9  20 1296.73 800.949   3
   6  -9  21 8506.44 2214.99   3
   6  -9  22 3122.43 1689.74   3
   6  -9  23 3458.69 1801.05   3
   6  -9  24 3968.83 1914.01   3
   6 -10   0 76.9100 605.409   3
  -6  10   0-496.803 328.070   1
  -6  10  -1-1085.66 857.927   1
  -6  10   1-106.775 604.064   1
   6 -10  -1 591.530 145.571   3
   6 -10   1-204.861 489.685   3
  -6  10   2 1528.50 822.550   1
   6 -10  -2 4289.96 1421.48   3
  -6  10  -2 3140.45 1186.68   1
   6 -10   2 2469.89 722.136   3
  -6  10   3 4057.00 1354.89   1
  -6  10  -3 3264.24 1249.12   1
   6 -10   3 2257.67 736.737   3
   6 -10   4 2736.43 1286.96   3
  -6  10  -4 2173.91 930.621   1
  -6  10   4 1610.05 915.323   1
   6 -10   5-1032.16 460.445   3
  -6  10   5-541.069 396.172   1
  -6  10   6 613.835 602.678   1
   6 -10   6 369.564 227.446   3
  -6  10   7 44.3228 325.619   1
   6 -10   7 740.926 841.041   3
  -6  10   8-1567.58 745.210   1
   6 -10   8-932.794 937.264   3
   6 -10   9 2225.46 969.527   3
   6 -10  10 5457.32 1737.17   3
   6 -10  11 2400.10 1201.93   3
   6 -10  12 98.1067 862.527   3
   6 -10  13-1016.48 1096.73   3
   6 -10  14 974.670 585.471   3
   6 -10  15 407.680 342.642   3
   6 -10  16 2640.13 1364.40   3
   6 -10  17 3888.36 1412.71   3
   6 -10  18-1033.70 807.823   3
   6 -10  19 630.315 675.365   3
   6 -10  20 173.679 588.121   3
   6 -10  21-662.606 849.342   3
   6 -10  22 82.2989 480.919   3
   6 -10  23 1385.80 1283.54   3
   6 -11   0 2676.54 1002.85   3
  -6  11   0 3504.89 1313.59   1
  -6  11  -1 160.214 452.235   1
  -6  11   1-534.942 582.013   1
   6 -11   1 935.478 612.072   3
  -6  11   2 1773.06 1047.72   1
  -6  11  -2 1280.63 829.008   1
   6 -11   2 131.410 572.832   3
  -6  11   3 14632.5 2595.69   1
  -6  11  -3 16768.1 2989.92   1
   6 -11   3 18992.0 2947.43   3
  -6  11  -4 4716.12 1833.29   1
   6 -11   4 2872.34 1244.07   3
  -6  11   4 2007.67 1105.03   1
  -6  11   5 15042.5 2669.36   1
   6 -11   5 20033.4 3139.12   3
  -6  11   6 557.863 907.064   1
   6 -11   6 561.560 684.185   3
  -6  11   7 15311.5 2635.57   1
   6 -11   7 16081.6 2689.78   3
  -6  11   8 1045.85 1009.05   1
   6 -11   8 1422.34 1521.16   3
   6 -11   9 15958.9 2803.36   3
   6 -11  10 2331.78 1446.74   3
   6 -11  11 1840.75 854.556   3
   6 -11  12 1207.49 1049.27   3
   6 -11  13-460.327 1182.15   3
   6 -11  14-1094.66 872.729   3
   6 -11  15 4008.78 1486.54   3
   6 -11  16 2619.01 1365.62   3
   6 -11  17 5838.08 1790.29   3
   6 -11  18 1959.90 1250.42   3
   6 -11  19 7680.22 2132.58   3
   6 -11  20 1241.10 463.843   3
   6 -11  21 3848.27 1744.81   3
  -6 -12   0 1063.87 152.589   2
  -6  12   0 453.449 453.975   1
  -6 -12   1-324.877 629.191   2
  -6  12  -1-1062.57 655.400   1
  -6  12   1 567.712 599.699   1
  -6  12   2 694.458 638.221   1
  -6  12  -2 246.548 587.437   1
   6 -12   2-1346.44 838.406   3
  -6  12  -3 984.975 590.771   1
  -6  12   3 1919.81 721.618   1
   6 -12   3 3006.24 1320.24   3
  -6  12  -4 1779.89 906.277   1
   6 -12   4 945.537 61.6926   3
  -6  12   4 733.865 586.211   1
   6 -12   5 601.692 753.087   3
  -6  12   5 2795.33 1363.72   1
  -6  12  -5 2117.01 1334.57   1
   6 -12   6-841.447 928.284   3
  -6  12   6 254.713 678.457   1
  -6  12   7 147.031 720.925   1
   6 -12   7-67.0211 805.605   3
  -6  12   8 1958.02 844.522   1
   6 -12   8 2040.56 1030.10   3
   6 -12   9 1563.58 336.653   3
   6 -12  10 204.946 507.944   3
   6 -12  11 1935.89 1158.67   3
   6 -12  12-22.4780 599.023   3
   6 -12  13-1064.20 1011.59   3
   6 -12  14-443.364 501.611   3
   6 -12  15 1291.25 945.022   3
   6 -12  16 3017.11 1724.74   3
  -6 -12 -17 2374.53 1544.85   2
   6 -12  17 2857.78 1440.51   3
  -6 -12 -18 3035.89 1776.20   2
   6 -12  18 4200.28 1695.33   3
  -6 -12 -19 1990.56 1516.93   2
   6 -12  19 2196.53 1321.64   3
  -6 -12 -20-588.005 1276.38   2
  -6 -12 -21 1172.42 502.723   2
  -6  13   0 2018.37 318.190   1
  -6  13  -1-612.543 637.812   1
  -6  13   1-129.585 1171.49   1
  -6 -13  -1 495.916 423.650   2
  -6  13   2 411.110 144.454   1
  -6 -13  -2 737.435 718.032   2
  -6  13  -3 2527.62 1354.36   1
  -6  13   3 1062.20 663.958   1
  -6 -13  -3 2807.01 1404.65   2
  -6  13   4-247.841 257.622   1
  -6  13  -4 808.763 1065.10   1
  -6 -13  -4 1208.03 1292.33   2
  -6 -13  -5 7581.01 2106.39   2
  -6  13  -5 7032.95 1905.25   1
   6 -13   5 9384.72 2245.95   3
  -6  13   5 6090.70 1831.41   1
  -6 -13  -6 584.672 969.863   2
   6 -13   6 339.445 703.437   3
  -6  13   6 90.5510 621.849   1
  -6 -13  -7 2970.09 1883.22   2
  -6  13   7 4873.81 1551.79   1
   6 -13   7 5483.62 1832.43   3
  -6 -13  -8 4973.46 1913.35   2
  -6  13   8 2914.07 1335.72   1
   6 -13   8 3357.83 1648.65   3
  -6 -13  -9 4168.50 1747.18   2
  -6  13   9 3551.17 1621.86   1
   6 -13   9 4924.61 2053.36   3
  -6 -13 -10 7321.86 2307.87   2
   6 -13  10 8875.89 2283.67   3
  -6 -13 -11 668.566 844.590   2
   6 -13  11 1376.27 1052.13   3
  -6 -13 -12 3323.53 1599.95   2
   6 -13  12 5009.41 1842.29   3
  -6 -13 -13-592.091 454.190   2
   6 -13  13 1998.11 1497.41   3
  -6 -13 -14 2751.37 1504.12   2
   6 -13  14 4200.52 1473.14   3
  -6 -13 -15-558.034 1111.46   2
   6 -13  15-495.456 1047.65   3
  -6 -13 -16 3448.57 1642.77   2
   6 -13  16 902.295 630.712   3
   6 -13  17 1041.11 1119.74   3
  -6 -13 -17-429.732 1008.75   2
  -6 -13 -18-1412.56 1045.73   2
  -6 -13 -19-1516.29 1150.44   2
  -6  14   0 1057.31 1133.02   1
  -6  14  -1 490.372 377.536   1
  -6  14   1 1068.53 1063.72   1
  -6  14   2-1398.36 1055.21   1
  -6  14  -2-338.972 249.665   1
  -6  14   3 422.569 240.399   1
  -6 -14  -3-268.539 1184.02   2
  -6  14   4 880.567 501.600   1
  -6 -14  -4 569.721 707.482   2
  -6  14  -5 134.671 76.4945   1
  -6 -14  -5 841.567 620.363   2
  -6  14   5 453.824 532.813   1
  -6  14   6 307.189 153.102   1
  -6 -14  -6-598.093 918.030   2
  -6  14   7-401.498 462.588   1
  -6 -14  -7-31.0665 165.164   2
  -6  14   8-681.669 1113.58   1
  -6 -14  -8 22.6183 659.470   2
  -6  14   9 282.291 682.299   1
   6 -14   9 1077.02 782.616   3
  -6 -14  -9 1665.79 793.173   2
  -6  14  10 211.984 871.805   1
   6 -14  10 402.062 630.083   3
  -6 -14 -10-1177.78 1320.55   2
   6 -14  11 674.622 851.948   3
  -6 -14 -11-1093.07 815.445   2
   6 -14  12 895.999 747.570   3
  -6 -14 -12 589.958 1030.60   2
   6 -14  13-1802.05 1120.99   3
  -6 -14 -13-1844.44 1217.24   2
   6 -14  14 1876.89 1199.59   3
  -6 -14 -14-233.841 50.6472   2
   6 -14  15 2141.55 391.018   3
  -6 -14 -15 938.769 1073.28   2
  -6 -14 -16-1410.48 1547.54   2
  -6 -14 -17 3182.22 1790.74   2
  -6 -14 -18 2768.50 1660.28   2
  -6  15   0 2938.12 1425.76   1
  -6  15  -1-2242.93 1434.49   1
  -6  15   1 880.363 1024.53   1
  -6  15   2 11710.2 2811.78   1
  -6  15  -2 10705.1 2459.81   1
  -6  15  -3 1066.25 1054.42   1
  -6  15   3 1918.31 1513.58   1
  -6  15   4 4824.00 1937.77   1
  -6  15  -4 2879.51 1669.42   1
  -6 -15  -5-595.770 715.239   2
  -6  15  -5 981.643 810.354   1
  -6  15   5 1157.38 1019.34   1
  -6 -15  -6-1932.15 1310.92   2
  -6  15   6 247.391 189.839   1
  -6 -15  -7 682.838 484.472   2
  -6  15   7 370.514 377.056   1
  -6  15   8 685.265 977.451   1
  -6 -15  -8-1882.29 1239.30   2
  -6  15   9 1735.72 1181.23   1
  -6 -15  -9 1275.92 690.239   2
  -6  15  10 1129.71 440.496   1
  -6 -15 -10 1033.16 37.8155   2
  -6 -15 -11 2405.74 1330.78   2
  -6 -15 -12 1839.49 1321.11   2
  -6 -15 -13-46.7707 980.414   2
  -6 -15 -14-352.480 446.115   2
  -6 -15 -15 978.839 780.791   2
  -6 -15 -16-292.229 409.597   2
  -6  16   0 574.658 973.526   1
  -6  16  -1 1610.03 1227.49   1
  -6  16   1 2400.17 1510.08   1
  -6  16   2 365.282 78.6059   1
  -6  16  -2-218.144 952.732   1
  -6  16  -3 75.6680 718.125   1
  -6  16   3 1639.78 840.746   1
  -6  16  -4-294.175 950.526   1
  -6  16   4-158.310 679.138   1
  -6  16   5 124.690 629.358   1
  -6  16  -5 1492.00 1585.66   1
  -6  16   6 1604.29 948.655   1
  -6 -16  -7-704.735 1020.22   2
  -6  16   7 564.068 1027.64   1
  -6 -16  -8-702.348 992.812   2
  -6  16   8-816.097 1058.78   1
  -6 -16  -9-1144.98 1136.75   2
  -6  16   9-1090.40 1191.16   1
  -6 -16 -10-1811.63 1135.47   2
  -6 -16 -11 2256.72 1330.83   2
  -6 -16 -12 1014.17 1295.58   2
  -6 -16 -13 997.902 1105.29   2
  -6 -16 -14 335.200 370.349   2
  -6 -16 -15-727.361 865.460   2
  -6  17   0 5235.25 1909.22   1
  -6  17  -1-1066.08 1210.39   1
  -6  17   1 34.9131 788.687   1
  -6  17  -2 1281.47 1087.90   1
  -6  17  -3-856.817 865.609   1
  -6 -17  -9 3370.39 1215.52   2
  -6 -17 -10 8793.82 2284.40   2
  -6 -17 -11 2732.80 1570.30   2
  -6 -17 -12 1762.59 1146.49   2
  -6 -17 -13 1445.84 1370.29   2
   7   0   0 671.058 587.613   3
   7   0  -1 243.205 572.588   3
   7   0   1 751.760 672.244   3
   7   0   2 11864.1 2205.67   3
   7   0  -2 12911.0 2072.35   3
   7   0  -3 1707.96 1238.73   3
   7   0   3 701.293 1062.66   3
   7   0  -4 79348.4 5035.29   3
   7   0   4 78880.4 6001.61   3
   7   0  -5-623.821 563.014   3
   7   0   5 1519.89 1820.81   3
   7   0  -6 28771.0 2830.14   3
   7   0   6 26760.8 3546.84   3
  -7   0   7-178.271 91.9172   1
   7   0  -7-556.687 615.670   3
   7   0   7 139.683 1317.03   3
  -7   0   8 37616.6 3172.77   1
   7   0  -8 41175.3 3204.47   3
   7   0   8 36387.8 4329.58   3
  -7   0   9 469.295 409.924   1
   7   0  -9 88.9375 383.314   3
   7   0   9-308.047 359.816   3
   7   0  10 9831.64 2349.51   3
  -7   0  10 7745.47 1450.40   1
  -7   0  11 26.6174 416.654   1
   7   0  11-59.0705 424.454   3
  -7   0  12-7.61125 255.717   1
   7   0  12 1048.37 1044.76   3
   7   0  13 1452.66 1486.44   3
  -7   0  13 108.581 126.257   1
  -7   0  14 11809.0 1773.23   1
   7   0  14 12573.9 2753.77   3
   7   0  15-1161.44 235.484   3
   7   0  16 22809.9 3735.76   3
   7   0  17 238.572 1228.97   3
   7   0  18 10370.8 2740.07   3
   7   0  19 719.929 475.831   3
   7   0  20 17663.5 3417.12   3
   7   0  21-1639.88 1155.26   3
   7   0  22 567.364 921.024   3
   7   0  23-838.957 1092.79   3
   7   0  24 5692.40 2150.22   3
   7   0  25-208.312 1238.80   3
   7   0  26 1429.17 1264.85   3
   7  -1   0 345.162 468.680   3
   7   1   0 272.737 546.082   3
   7  -1  -1 1689.47 812.587   3
   7  -1   1 833.683 816.772   3
   7   1  -1 1344.55 553.827   3
   7   1   1 2398.99 1324.94   3
   7  -1  -2 10799.3 1948.53   3
   7  -1   2 10519.4 2100.45   3
   7   1  -2 9437.43 1845.26   3
   7   1   2 9472.34 1985.35   3
   7  -1   3 11796.1 2299.43   3
   7   1  -3 10643.4 1867.03   3
   7   1   3 11138.5 2153.85   3
   7  -1  -3 13223.7 2129.56   3
   7  -1  -4 1660.17 701.124   3
   7  -1   4 1666.23 1044.62   3
   7   1  -4 2560.29 886.619   3
   7   1   4 2247.68 1072.11   3
   7  -1  -5 1372.58 582.151   3
   7  -1   5-46.4445 444.989   3
   7   1  -5 1450.68 555.535   3
   7   1   5 1404.52 1030.26   3
  -7   1   5 1129.31 537.807   1
   7  -1  -6 1458.67 831.926   3
   7  -1   6-237.870 684.787   3
  -7   1   6 304.532 397.384   1
   7   1  -6 752.484 558.041   3
   7   1   6 1951.62 1028.22   3
   7  -1  -7 2043.51 658.278   3
   7  -1   7 2708.55 1329.99   3
   7   1  -7 2111.88 708.849   3
   7   1   7 2218.33 1005.77   3
  -7   1   7 1447.24 505.034   1
   7  -1  -8-74.5417 209.046   3
   7   1  -8-121.016 246.944   3
   7  -1   8-362.490 684.918   3
   7   1   8 692.327 1078.95   3
  -7   1   8-297.882 368.546   1
   7  -1  -9 847.098 485.466   3
   7   1  -9 1058.32 618.933   3
   7  -1   9 1502.94 795.069   3
   7   1   9 403.297 638.544   3
  -7  -1   9 424.592 244.747   1
  -7   1   9 991.244 521.142   1
  -7   1  10 260.909 387.313   1
   7   1  10-256.967 898.743   3
  -7  -1  10 117.462 202.334   1
   7  -1  11 1782.69 1085.13   3
   7   1  11 717.439 755.924   3
  -7  -1  11 965.564 353.292   1
  -7   1  11 1770.52 747.331   1
   7  -1  12-525.068 731.148   3
   7   1  12-345.966 636.607   3
  -7  -1  12 276.156 195.350   1
  -7   1  12 695.744 176.018   1
   7  -1  13 281.435 667.464   3
   7   1  13 29.3895 831.697   3
  -7   1  13 567.561 482.296   1
   7  -1  14 4565.62 1665.66   3
   7   1  14 5486.11 1621.01   3
  -7   1  14 3233.37 1019.41   1
   7  -1  15 319.405 678.849   3
   7   1  15 233.916 597.219   3
   7  -1  16 575.056 936.452   3
   7   1  16 648.079 194.857   3
   7  -1  17 1690.92 1337.76   3
   7   1  17 1588.76 1480.48   3
   7  -1  18 1524.56 1126.01   3
   7   1  18 1740.38 1059.71   3
   7  -1  19 1738.81 1291.29   3
   7   1  19 1691.20 1015.05   3
   7  -1  20 1697.88 1104.14   3
   7   1  20 186.601 481.358   3
   7  -1  21-3287.72 1662.84   3
   7   1  21 96.0495 1029.58   3
   7  -1  22 339.381 1193.66   3
   7   1  22 736.840 1075.24   3
   7  -1  23 833.270 381.734   3
   7   1  23 2063.69 1483.28   3
   7  -1  24-227.491 702.776   3
   7   1  24 38.2253 378.593   3
   7  -1  25 1815.20 1395.18   3
   7   1  25 833.953 1202.55   3
   7  -1  26-951.036 885.550   3
   7   1  26-1534.04 1382.64   3
   7  -2   0-258.728 631.375   3
   7   2   0-413.192 539.788   3
   7  -2  -1 409.632 734.855   3
   7  -2   1 761.236 901.475   3
   7   2  -1-323.050 393.012   3
   7   2   1 1018.23 1012.32   3
   7  -2   2 12386.1 2132.66   3
   7   2  -2 12032.5 2116.94   3
   7   2   2 13300.7 2410.90   3
   7  -2  -2 13290.7 2175.58   3
   7  -2  -3-243.602 375.429   3
   7  -2   3 56.7164 888.253   3
   7   2  -3 335.192 399.629   3
   7   2   3 575.898 831.359   3
   7  -2  -4 7446.32 1437.16   3
   7  -2   4 8049.05 1939.67   3
  -7   2   4 8176.91 1646.55   1
   7   2  -4 8171.61 1728.33   3
   7   2   4 8567.72 2133.48   3
  -7   2   5 5305.68 1397.55   1
   7  -2  -5 5570.00 1302.59   3
   7  -2   5 6961.81 1971.64   3
   7   2  -5 6116.36 1554.36   3
   7   2   5 4751.00 1724.51   3
   7   2  -6 28148.8 2942.59   3
   7   2   6 31908.6 3968.04   3
  -7   2   6 29139.0 3045.72   1
   7  -2  -6 29416.4 2813.94   3
   7  -2   6 30429.7 3713.11   3
   7  -2  -7 1012.58 459.660   3
   7  -2   7 2557.85 1752.33   3
   7   2  -7 1178.41 871.072   3
   7   2   7 3429.81 1949.27   3
  -7   2   7 1212.04 914.380   1
   7   2  -8 32206.0 2937.90   3
   7   2   8 36385.3 4451.75   3
  -7   2   8 35739.3 3371.03   1
   7  -2  -8 34157.1 2798.24   3
   7  -2   8 35092.7 4247.17   3
  -7   2   9 129.267 378.839   1
   7   2  -9 369.143 470.662   3
   7   2   9 346.200 1152.13   3
   7  -2  -9-379.270 237.163   3
   7  -2  10 14596.0 2849.74   3
  -7   2  10 15072.5 2116.59   1
   7   2  10 16983.0 3183.45   3
   7  -2  11 132.647 491.896   3
   7   2  11 252.122 970.673   3
  -7   2  11 169.464 542.563   1
   7  -2  12 267.307 878.560   3
   7   2  12 1102.61 623.188   3
  -7   2  12 574.453 57.9490   1
   7  -2  13-184.718 831.308   3
   7   2  13 227.091 909.067   3
  -7   2  13 430.593 396.087   1
   7  -2  14 331.548 919.551   3
   7   2  14-879.290 1676.38   3
   7  -2  15 3486.08 1458.79   3
   7   2  15 3033.18 958.979   3
   7  -2  16 5180.66 1817.14   3
   7   2  16 2421.88 1420.02   3
   7  -2  17 496.122 1168.69   3
   7   2  17 2359.15 1805.62   3
   7  -2  18 16143.3 3196.80   3
   7   2  18 18720.2 3784.90   3
   7  -2  19-107.147 685.349   3
   7   2  19-124.312 563.802   3
   7  -2  20 960.947 826.970   3
   7   2  20 2674.27 1899.80   3
   7  -2  21 96.5273 595.569   3
   7   2  21-292.517 418.232   3
   7  -2  22 3542.83 1911.69   3
   7   2  22 1043.15 1022.46   3
   7  -2  23 1631.72 1321.15   3
   7   2  23 1756.95 156.087   3
   7  -2  24 496.634 185.108   3
   7   2  24 1846.28 350.250   3
   7  -2  25 750.656 873.335   3
   7   2  25-988.318 209.934   3
   7  -2  26 1084.66 553.870   3
   7   2  26 2014.94 1274.50   3
   7  -3   0 124.259 493.729   3
   7  -3  -1 3230.43 1118.35   3
   7  -3   1 874.475 293.887   3
   7  -3  -2 2010.49 1044.46   3
   7  -3   2 2341.02 1097.19   3
   7  -3  -3 2599.04 992.637   3
   7  -3   3 2874.73 1227.50   3
  -7   3   3 1251.89 399.711   1
   7  -3  -4 2310.39 613.137   3
   7  -3   4 2912.69 1184.68   3
  -7   3   4 2170.61 810.029   1
   7  -3   5 9684.64 2120.28   3
  -7   3   5 8889.85 1758.88   1
   7  -3  -5 7875.23 1505.95   3
   7  -3   6 727.358 789.254   3
  -7   3   6 1321.84 875.870   1
   7  -3  -6 79.6525 87.0109   3
   7  -3   7 1606.23 900.707   3
  -7   3   7 951.778 231.296   1
   7  -3  -7 533.566 279.288   3
   7   3  -8 13286.8 1959.17   3
   7  -3   8 13504.4 2554.51   3
  -7   3   8 13031.9 2100.76   1
   7  -3  -8 14483.6 1805.84   3
  -7   3   9 402.242 686.521   1
   7  -3   9-9.16348 510.607   3
   7   3  -9 350.582 367.687   3
   7  -3  -9 211.021 55.5638   3
   7  -3  10-117.081 1015.49   3
   7   3 -10 584.669 527.472   3
  -7   3  10-357.799 491.000   1
   7  -3  11 3819.45 1244.99   3
   7   3  11 2116.64 912.174   3
  -7   3  11 3213.75 919.125   1
   7  -3  12 1344.36 949.611   3
   7   3  12 932.395 686.957   3
  -7   3  12 537.382 406.311   1
   7  -3  13 1237.30 1231.84   3
   7   3  13 761.861 791.384   3
   7  -3  14 552.261 517.329   3
   7   3  14 1504.48 1432.50   3
   7  -3  15 570.496 242.620   3
   7   3  15 1379.63 1377.36   3
   7  -3  16 666.873 1489.77   3
   7   3  16-883.046 749.153   3
   7  -3  17 6406.89 2239.84   3
   7   3  17 7573.43 2301.98   3
   7  -3  18 916.707 934.970   3
   7   3  18 1354.49 500.348   3
   7  -3  19-1227.58 1004.46   3
   7   3  19-20.9506 777.311   3
   7  -3  20 2892.32 1348.34   3
   7   3  20 4454.03 2144.38   3
   7  -3  21 1424.32 956.727   3
   7   3  21 3379.84 1968.99   3
   7  -3  22 1141.35 1462.16   3
   7   3  22 793.390 1075.06   3
   7  -3  23 63.8049 692.688   3
   7   3  23 609.291 496.813   3
   7  -3  24 4399.76 1431.49   3
   7   3  24 3973.98 1600.49   3
   7  -3  25 596.475 1249.30   3
   7   3  25 1271.19 559.259   3
   7  -4   0-251.002 472.516   3
   7  -4  -1 3827.85 944.401   3
   7  -4   1 4025.49 1203.91   3
   7  -4   2 494.913 761.762   3
  -7   4   2 408.937 165.386   1
   7  -4  -2 1870.28 1002.00   3
  -7   4   3 21001.2 2797.55   1
   7  -4  -3 19984.9 2557.50   3
   7  -4   3 19457.5 2855.30   3
  -7   4   4 31830.8 3410.70   1
   7  -4  -4 29446.2 3023.74   3
   7  -4   4 29912.0 3592.31   3
   7  -4   5 11445.5 2476.95   3
  -7   4   5 12203.3 2267.78   1
   7  -4  -5 11236.1 1905.17   3
  -7   4   6 43382.5 4033.59   1
   7  -4  -6 46810.8 3543.28   3
   7  -4   6 42944.3 4548.28   3
   7  -4   7 5743.38 1962.28   3
  -7   4   7 5317.65 1558.31   1
   7  -4  -7 4546.68 1085.12   3
  -7   4   8 1583.90 671.336   1
   7  -4   8 1289.92 641.434   3
   7  -4  -8 2411.98 708.379   3
   7  -4   9 8809.01 2154.08   3
   7  -4  -9 8488.65 1372.07   3
  -7   4   9 6236.11 1539.32   1
   7  -4  10 6989.35 2242.12   3
  -7   4  10 6237.01 1681.60   1
   7  -4  11 15919.7 3087.52   3
  -7   4  11 13312.2 2302.36   1
   7  -4  12 3550.07 1614.54   3
  -7   4  12 2020.75 842.860   1
   7  -4  13 26347.3 3878.16   3
   7  -4  14 9125.34 2641.67   3
   7  -4  15 24241.9 3916.75   3
   7  -4  16 14066.7 3111.27   3
   7   4  16 12498.8 3058.83   3
   7  -4  17 700.273 1132.35   3
   7   4  17 476.095 1340.65   3
   7  -4  18 4869.44 1519.57   3
   7   4  18 6086.94 2162.66   3
   7  -4  19-1063.49 1039.35   3
   7   4  19-958.465 1621.27   3
   7  -4  20 9877.19 2814.18   3
   7   4  20 10666.2 2927.05   3
   7  -4  21 6495.28 2040.04   3
   7   4  21 5341.95 2061.34   3
   7  -4  22-332.537 870.175   3
   7   4  22 341.514 548.624   3
   7  -4  23 11193.1 3161.04   3
   7   4  23 8354.65 2561.84   3
   7  -4  24 456.294 1319.29   3
   7   4  24-1573.46 942.358   3
   7  -4  25 5659.27 2233.43   3
   7   4  25 6449.27 2428.86   3
   7  -5   0-615.726 766.304   3
  -7   5   1 105.097 393.168   1
   7  -5  -1 265.342 99.3782   3
  -7   5   2 1988.35 756.090   1
   7  -5  -2 2074.71 858.965   3
   7  -5   2 1460.70 836.761   3
   7  -5   3 1430.92 762.554   3
  -7   5   3 3164.95 1226.14   1
   7  -5  -3 1416.17 529.676   3
   7  -5   4 957.704 897.592   3
   7  -5  -4 1436.22 901.737   3
  -7   5   4-121.187 531.281   1
   7  -5   5 641.981 969.916   3
  -7   5   5 6.14688 132.142   1
   7  -5  -5 1471.28 728.843   3
   7  -5   6 708.080 914.393   3
  -7   5   6 1.44959 605.156   1
   7  -5  -6 863.323 64.6236   3
   7  -5   7 3568.18 1332.23   3
  -7   5   7 4009.57 1388.76   1
   7  -5  -7 3772.77 985.704   3
   7  -5   8 13529.4 2487.85   3
   7  -5  -8 12514.6 1681.98   3
  -7   5   8 11658.8 2112.26   1
   7  -5   9 7492.93 2011.18   3
   7  -5  -9 7353.35 1280.69   3
  -7   5   9 6359.77 1577.28   1
   7  -5  10 105.228 910.966   3
  -7   5  10-65.1330 769.216   1
   7  -5  11 880.372 995.864   3
  -7   5  11 938.793 634.459   1
   7  -5  12 8400.53 2054.93   3
  -7   5  12 8845.98 1804.84   1
   7  -5  13 1891.97 1323.61   3
   7  -5  14 2954.44 1419.43   3
   7  -5  15 438.594 857.744   3
   7  -5  16 3150.15 1554.46   3
   7  -5  17 2625.39 1571.84   3
   7  -5  18 1577.26 1229.71   3
   7  -5  19 757.534 593.618   3
   7   5  19-61.1975 773.461   3
   7  -5  20 4099.31 1507.53   3
   7   5  20 1881.61 1453.00   3
   7  -5  21 1566.65 1446.95   3
   7   5  21-93.5156 897.740   3
   7  -5  22-66.7615 588.542   3
   7   5  22-248.015 739.803   3
   7  -5  23 2550.97 1258.10   3
   7   5  23 813.238 1167.60   3
   7  -5  24-386.830 1135.43   3
   7   5  24-741.164 479.433   3
  -7   6   0 1015.87 908.062   1
   7  -6   0-1154.35 511.667   3
  -7   6   1 7891.69 1940.87   1
   7  -6  -1 6162.07 1583.16   3
   7  -6   1 6182.22 1631.73   3
  -7   6   2 8146.17 1808.53   1
   7  -6  -2 7415.87 1592.14   3
   7  -6   2 7910.43 1745.55   3
  -7   6   3 71.3214 399.884   1
   7  -6  -3-196.790 718.358   3
   7  -6   3 1288.72 1077.42   3
  -7   6   4 164.895 202.074   1
   7  -6  -4 1417.67 480.789   3
   7  -6   4 870.706 797.115   3
  -7   6   5 3164.56 1232.78   1
   7  -6  -5 2011.27 708.513   3
   7  -6   5 1245.80 768.947   3
  -7   6   6 636.203 545.843   1
   7  -6  -6 1124.97 410.069   3
   7  -6   6 1627.75 1048.07   3
  -7   6   7 492.595 741.065   1
   7  -6  -7 476.016 644.516   3
   7  -6   7 779.814 907.428   3
   7  -6  -8 1338.52 670.270   3
  -7   6   8 1988.20 789.802   1
   7  -6   8 2184.86 965.747   3
   7  -6   9 2157.13 826.913   3
   7  -6  -9 761.123 457.933   3
  -7   6   9 1202.78 613.639   1
   7  -6  10 3083.01 1428.05   3
  -7   6  10 916.910 502.271   1
   7  -6  11 5965.67 1910.79   3
  -7   6  11 5575.55 1487.66   1
   7  -6  12 5976.43 2007.04   3
   7  -6  13 10717.7 2504.19   3
   7  -6  14-572.477 383.747   3
   7  -6  15 740.050 279.932   3
   7  -6  16 5236.04 1573.73   3
   7  -6  17 1143.61 770.636   3
   7  -6  18 5511.36 2105.59   3
   7  -6  19-455.528 428.754   3
   7  -6  20 5927.17 1883.28   3
   7  -6  21 2195.53 1130.93   3
   7  -6  22 3469.80 1710.28   3
   7   6  22 6283.53 2817.55   3
   7   6  23 7143.62 2458.47   3
   7  -6  23 5542.60 2137.99   3
   7   6  24 2877.70 1613.04   3
   7  -6  24 1771.90 1421.38   3
  -7   7   0 448.723 441.135   1
   7  -7   0 116.569 670.443   3
  -7   7  -1 5562.48 1653.84   1
  -7   7   1 4978.50 1430.09   1
   7  -7  -1 4315.84 1208.49   3
   7  -7   1 5439.23 1371.98   3
  -7   7   2 11637.6 2306.84   1
   7  -7  -2 12975.6 2125.96   3
   7  -7   2 13516.2 2300.35   3
   7  -7  -3 3315.24 1228.68   3
   7  -7   3 2889.90 1223.66   3
  -7   7   3 2438.83 1072.19   1
  -7   7   4 449.442 369.562   1
   7  -7  -4 164.011 220.425   3
  -7   7   5-383.892 137.364   1
   7  -7  -5-299.905 413.533   3
   7  -7   5-379.439 677.807   3
  -7   7   6 2809.34 1172.79   1
   7  -7  -6 3671.97 1054.83   3
   7  -7   6 5699.28 1813.59   3
   7  -7  -7 13623.5 1994.70   3
   7  -7   7 13015.1 2537.59   3
  -7   7   7 12538.7 2418.43   1
   7  -7  -8 5907.46 1289.07   3
  -7   7   8 4727.97 1489.33   1
   7  -7   8 3234.47 1496.42   3
  -7   7   9 3764.58 1154.79   1
   7  -7   9 3795.45 1545.68   3
  -7   7  10 748.736 274.816   1
   7  -7  10 2661.70 1059.92   3
  -7   7  11 4177.06 1229.88   1
   7  -7  11 5273.93 1405.38   3
   7  -7  12-378.713 93.9868   3
   7  -7  13 3680.10 1637.15   3
   7  -7  14 4772.68 1674.39   3
   7  -7  15 4735.27 1755.02   3
   7  -7  16-1562.44 433.560   3
   7  -7  17 6903.24 2075.98   3
   7  -7  18 1387.98 737.590   3
   7  -7  19-600.734 1328.54   3
   7  -7  20-1038.73 1262.79   3
   7  -7  21 203.940 816.681   3
   7  -7  22-154.493 711.538   3
   7  -7  23 637.150 1271.70   3
  -7   8   0-65.3608 159.004   1
   7  -8   0 258.334 880.375   3
  -7   8   1 22656.9 3366.24   1
  -7   8  -1 24169.6 3506.15   1
   7  -8  -1 24340.4 2958.07   3
   7  -8   1 25144.4 3061.27   3
  -7   8   2-780.280 331.293   1
   7  -8  -2 258.247 260.011   3
   7  -8   2-306.582 504.570   3
   7  -8  -3 8144.92 1697.89   3
  -7   8   3 6226.08 1512.17   1
   7  -8   3 8983.28 2056.59   3
  -7   8   4 833.635 962.377   1
   7  -8  -4 711.108 574.622   3
   7  -8   4 1991.18 1230.16   3
  -7   8   5 21154.1 2990.13   1
   7  -8  -5 20627.8 2588.41   3
   7  -8   5 22660.6 3157.04   3
  -7   8   6 890.565 547.739   1
   7  -8  -6 629.410 259.402   3
   7  -8   6-499.403 536.101   3
   7  -8  -7 474.291 661.830   3
   7  -8   7 1554.52 963.643   3
  -7   8   7-1069.81 785.880   1
  -7   8   8 1009.70 900.846   1
   7  -8   8 2036.16 1112.98   3
  -7   8   9 15117.7 2473.81   1
   7  -8   9 15011.1 2707.04   3
  -7   8  10 7208.60 1665.15   1
   7  -8  10 7714.84 2043.55   3
  -7   8  11 12453.7 2326.47   1
   7  -8  11 15930.3 2909.44   3
   7  -8  12 2106.99 1643.14   3
   7  -8  13 8253.59 2358.70   3
   7  -8  14 2204.21 1374.73   3
   7  -8  15 13203.9 2921.37   3
   7  -8  16 1271.35 1187.31   3
   7  -8  17-520.218 750.943   3
   7  -8  18-433.286 334.582   3
   7  -8  19 1161.54 833.225   3
   7  -8  20 3372.91 1435.98   3
   7  -8  21 1894.16 856.090   3
   7  -8  22 3427.91 1338.89   3
   7  -9   0 134.276 600.974   3
  -7   9   0 851.105 593.928   1
  -7   9   1 2556.97 1134.15   1
  -7   9  -1 1769.63 760.318   1
   7  -9  -1 2858.06 786.510   3
   7  -9   1 1536.06 709.902   3
  -7   9  -2 181.945 540.169   1
   7  -9  -2 769.823 308.265   3
   7  -9   2 409.560 433.483   3
  -7   9   2-450.340 1015.12   1
   7  -9  -3-57.2205 215.108   3
   7  -9   3-229.308 220.860   3
  -7   9   4 1823.21 940.258   1
   7  -9  -4 2364.63 865.966   3
   7  -9   4 1323.33 976.820   3
  -7   9   5 2623.66 806.855   1
   7  -9  -5 4979.26 1368.69   3
   7  -9   5 3692.69 1394.59   3
  -7   9   6 2033.00 867.662   1
   7  -9   6-144.298 736.472   3
   7  -9   7 1213.24 1263.83   3
  -7   9   7 903.752 692.095   1
  -7   9   8-465.929 481.115   1
   7  -9   8 1462.39 1207.39   3
  -7   9   9 304.437 432.943   1
   7  -9   9 379.074 508.757   3
  -7   9  10-680.692 695.508   1
   7  -9  10 1625.58 770.631   3
  -7   9  11 471.224 609.805   1
   7  -9  11 976.719 275.306   3
   7  -9  12-220.486 757.162   3
   7  -9  13 2404.24 1238.86   3
   7  -9  14-1277.95 1067.13   3
   7  -9  15 755.982 279.230   3
   7  -9  16-642.405 421.330   3
   7  -9  17 1751.20 818.156   3
   7  -9  18-867.285 1212.92   3
   7  -9  19 1998.66 1233.17   3
   7  -9  20 1432.65 1004.06   3
  -7  10   0 1309.57 1148.18   1
   7 -10   0-188.523 452.283   3
  -7  10   1 4947.16 1318.54   1
  -7  10  -1 5225.71 1669.83   1
   7 -10  -1 4694.81 1387.12   3
   7 -10   1 4871.12 1337.54   3
  -7  10  -2 4522.62 1511.97   1
   7 -10  -2 4083.17 1311.71   3
   7 -10   2 4988.89 1440.02   3
  -7  10   2 4787.89 1605.00   1
  -7  10   3 21266.6 3383.96   1
   7 -10  -3 22144.8 2975.49   3
   7 -10   3 21093.9 3101.45   3
  -7  10   4-739.472 825.674   1
   7 -10   4-81.5154 333.175   3
  -7  10   5 1203.38 1119.07   1
   7 -10   5 2239.28 1075.87   3
  -7  10   6 640.724 830.383   1
   7 -10   6 288.263 318.645   3
   7 -10   7 358.949 708.873   3
  -7  10   7 1137.98 428.249   1
  -7  10   8 1053.09 931.446   1
   7 -10   8 2422.45 1192.60   3
  -7  10   9-612.725 674.513   1
   7 -10   9 83.4382 577.996   3
  -7  10  10-297.771 79.4683   1
   7 -10  10 280.985 599.283   3
  -7  10  11 1051.62 480.871   1
   7 -10  11 626.912 545.316   3
   7 -10  12 105.098 812.826   3
   7 -10  13 18878.5 3482.79   3
   7 -10  14 7395.54 2358.57   3
   7 -10  15 3645.52 1690.17   3
   7 -10  16 1863.34 1337.47   3
   7 -10  17 1888.64 978.136   3
   7 -10  18 2069.12 1119.85   3
   7 -10  19 1425.67 1121.93   3
  -7  11   0 238.583 794.747   1
   7 -11   0-0.33399 132.569   3
  -7  11  -1 1408.22 941.807   1
  -7  11   1-902.697 1002.81   1
   7 -11  -1 113.228 506.247   3
   7 -11   1 1430.82 949.035   3
  -7  11  -2 505.585 881.644   1
   7 -11   2 1335.16 1038.79   3
  -7  11   2 602.467 535.035   1
  -7  11  -3 869.093 625.227   1
  -7  11   3 821.146 453.422   1
   7 -11   3 88.8306 400.900   3
  -7  11   4-1080.60 854.157   1
   7 -11   4 1300.91 720.456   3
  -7  11   5-1290.65 1112.35   1
   7 -11   5-2121.45 921.885   3
  -7  11   6-649.265 891.145   1
   7 -11   6 1195.41 861.527   3
   7 -11   7 697.170 590.467   3
  -7  11   7 805.776 460.659   1
   7 -11   8-170.209 332.019   3
  -7  11   8 1091.37 423.344   1
  -7  11   9 2771.47 1245.83   1
   7 -11   9 2472.29 1291.53   3
  -7  11  10 260.148 835.170   1
   7 -11  10 1215.25 1262.63   3
  -7  11  11-281.743 737.737   1
   7 -11  11 470.673 927.405   3
  -7  11  12-520.705 842.505   1
   7 -11  12 653.158 201.889   3
   7 -11  13-717.656 1036.89   3
   7 -11  14 2001.72 1091.16   3
   7 -11  15 1134.50 1431.38   3
   7 -11  16 940.510 707.826   3
   7 -11  17 1110.78 434.669   3
  -7  12   0-317.038 369.249   1
  -7  12  -1 6624.71 1796.22   1
  -7  12   1 6974.88 1930.04   1
   7 -12   1 7298.32 2067.44   3
   7 -12   2 2018.40 1296.65   3
  -7  12  -2 995.256 472.895   1
  -7  12   2 2465.05 974.499   1
  -7  12   3 1614.07 1257.65   1
   7 -12   3 2234.96 913.923   3
  -7  12  -3 1524.50 731.344   1
  -7  12   4 1170.81 651.077   1
   7 -12   4 562.176 523.151   3
  -7  12   5 671.189 481.993   1
   7 -12   5 1406.11 508.049   3
  -7  12   6 289.549 570.142   1
   7 -12   6 738.194 578.937   3
   7 -12   7 625.265 391.535   3
  -7  12   7 1125.36 668.484   1
   7 -12   8 628.329 187.590   3
  -7  12   8-25.3172 546.607   1
  -7  12   9 1108.53 731.587   1
   7 -12   9-518.495 1201.84   3
  -7  12  10 67.0273 712.265   1
   7 -12  10-1117.28 1072.34   3
  -7  12  11 3956.28 1623.26   1
   7 -12  11 5516.02 1909.70   3
  -7  12  12 3121.49 1150.09   1
   7 -12  12 3001.21 1574.14   3
   7 -12  13 3996.34 1693.50   3
   7 -12  14 2546.91 1352.47   3
   7 -12  15 6063.23 2293.81   3
   7 -12  16 5882.14 2068.55   3
  -7  13   0 601.189 560.411   1
  -7  13   1-781.919 1219.44   1
  -7  13  -1 2069.00 1359.83   1
  -7  13  -2-338.229 435.923   1
  -7  13   2-572.799 414.901   1
  -7  13  -3-1274.01 970.666   1
  -7  13   3 547.814 607.237   1
  -7  13   4 2389.32 1466.60   1
   7 -13   4 719.139 908.604   3
  -7  13   5-311.238 383.946   1
   7 -13   5 432.231 561.594   3
  -7  13   6 1970.22 1327.94   1
   7 -13   6-649.646 900.076   3
   7 -13   7 961.304 874.393   3
  -7  13   7 166.652 997.100   1
   7 -13   8-368.709 710.209   3
  -7  13   8 971.560 548.756   1
   7 -13   9 213.743 412.180   3
  -7  13   9-1238.44 1221.70   1
  -7  13  10 1696.80 581.296   1
   7 -13  10 1147.96 1346.82   3
  -7  13  11 1979.88 1315.14   1
   7 -13  11 2020.46 778.151   3
  -7  13  12 533.038 423.787   1
   7 -13  12-80.4476 557.686   3
  -7  13  13 1403.16 763.428   1
   7 -13  13 535.751 933.948   3
  -7 -13 -15-1151.76 1035.33   2
  -7 -13 -16-1491.95 931.346   2
  -7 -13 -17 181.811 1024.36   2
  -7  14   0-463.876 726.019   1
  -7  14   1 2649.53 1393.68   1
  -7  14  -1 3051.07 1568.55   1
  -7  14  -2 45.5800 612.622   1
  -7  14   2 818.310 918.527   1
  -7  14  -3 3657.41 1406.91   1
  -7  14   3 4272.66 1505.94   1
  -7  14   4 3395.25 1556.69   1
  -7  14   5-432.487 489.884   1
  -7  14   6 1359.40 1044.55   1
  -7 -14  -6 4402.30 2015.81   2
  -7  14   7 748.290 541.568   1
   7 -14   7 768.903 648.285   3
  -7 -14  -7 788.821 1596.48   2
   7 -14   8 2111.98 1140.17   3
  -7  14   8 1732.90 468.861   1
  -7 -14  -8 1888.17 1263.61   2
   7 -14   9 977.527 685.529   3
  -7  14   9 713.238 699.623   1
  -7 -14  -9 2500.64 1644.83   2
  -7 -14 -10-884.611 896.467   2
   7 -14  10 2.61784 820.260   3
  -7  14  10-1589.68 1080.84   1
  -7 -14 -11 2292.25 1446.17   2
  -7  14  11 2113.38 850.246   1
  -7 -14 -12-1015.08 1418.09   2
  -7  14  12-145.705 460.346   1
  -7 -14 -13 3427.85 1380.24   2
  -7 -14 -14-618.567 899.520   2
  -7 -14 -15-838.228 1539.04   2
  -7  15   0-647.977 157.415   1
  -7  15  -1-1122.60 1301.90   1
  -7  15   1 10.1003 394.399   1
  -7  15  -2-443.785 1384.06   1
  -7  15   2 499.926 571.182   1
  -7  15  -3 1821.92 1272.35   1
  -7  15   3 10.5339 299.148   1
  -7  15   4 362.816 676.748   1
  -7  15   5 244.389 627.159   1
  -7  15   6 812.109 702.357   1
  -7  15   7-745.495 683.151   1
  -7 -15  -8-28.0594 495.680   2
  -7 -15  -9 317.864 753.555   2
  -7 -15 -10 20.9386 859.300   2
  -7 -15 -11-213.005 132.402   2
  -7 -15 -12 2443.92 1833.85   2
  -7 -15 -13 3728.23 2091.91   2
  -7 -15 -14 1249.99 1559.24   2
  -7 -16 -10-923.644 1243.87   2
  -7 -16 -11 2970.85 2017.84   2
  -7 -16 -12 461.400 691.390   2
   8   0   0 631.813 664.425   3
   8   0  -1 319.059 227.686   3
   8   0   1-338.198 649.010   3
   8   0  -2 4608.45 1384.63   3
   8   0   2 3847.60 1307.89   3
   8   0  -3-426.717 220.938   3
   8   0   3-1301.96 1185.55   3
   8   0  -4 2215.07 1094.25   3
   8   0   4 1032.05 413.639   3
   8   0  -5-958.561 325.270   3
   8   0   5 260.374 608.493   3
   8   0  -6 5002.43 1354.51   3
   8   0   6 4703.62 1503.85   3
   8   0  -7-2.34802 259.844   3
   8   0   7-553.305 455.360   3
   8   0   8-1213.60 1192.22   3
   8   0   9-36.8489 847.890   3
   8   0  10 2432.33 1141.99   3
   8   0  11-533.764 637.025   3
   8   0  12 1898.64 1706.95   3
   8   0  13 401.114 891.189   3
   8   0  14 3959.82 1727.69   3
   8   0  15-37.0653 1509.55   3
   8   0  16 579.162 385.508   3
   8   0  17-146.528 425.745   3
   8   0  18 2562.02 1665.83   3
   8   0  19-322.148 1819.14   3
   8   0  20 5131.19 2374.22   3
   8   0  21 529.388 962.460   3
   8   0  22 101.917 637.575   3
   8  -1   0 11445.9 2344.18   3
   8   1   0 9993.37 2018.20   3
   8  -1  -1 324.267 611.516   3
   8  -1   1 231.636 961.282   3
   8   1  -1 103.920 434.920   3
   8   1   1 61.0183 490.096   3
   8  -1  -2 8475.49 1748.19   3
   8  -1   2 10998.1 2315.50   3
   8   1  -2 9313.97 1864.58   3
   8   1   2 10280.1 2245.67   3
   8  -1  -3-150.522 548.374   3
   8  -1   3 426.046 485.016   3
   8   1  -3 314.350 148.751   3
   8   1   3 948.111 981.661   3
   8  -1  -4-358.933 388.130   3
   8  -1   4 566.409 199.710   3
   8   1  -4 157.892 156.085   3
   8   1   4 268.823 522.888   3
   8  -1   5 14997.7 2654.07   3
   8   1   5 13947.1 2654.87   3
   8  -1  -5 16589.2 2374.07   3
   8   1  -5 16085.9 2523.79   3
   8  -1  -6 145.183 333.043   3
   8  -1   6-865.679 857.557   3
   8   1  -6-232.983 321.107   3
   8   1   6-34.1628 651.381   3
   8  -1  -7 1730.56 371.760   3
   8   1  -7 1820.29 508.185   3
   8  -1   7 2171.29 1089.46   3
   8   1   7 2185.46 1275.07   3
   8  -1   8 1364.64 897.180   3
   8   1   8 799.683 1134.69   3
  -8   1   8-166.018 496.796   1
   8  -1   9 5445.48 1911.22   3
  -8   1   9 5418.38 1299.63   1
   8   1   9 6506.21 2487.19   3
   8  -1  10 20737.1 3421.20   3
   8   1  10 21121.9 3472.08   3
  -8   1  10 22202.9 2674.47   1
   8  -1  11 1056.47 1245.60   3
   8   1  11 2263.38 1269.21   3
   8  -1  12 9908.94 2654.06   3
   8   1  12 7364.61 2019.88   3
   8  -1  13-719.337 1425.44   3
   8   1  13-1719.76 1555.40   3
   8  -1  14 3213.64 1290.94   3
   8   1  14 3421.23 1278.50   3
   8  -1  15 267.119 977.368   3
   8   1  15-1216.34 851.135   3
   8  -1  16 4151.55 1574.61   3
   8   1  16 4600.68 1827.57   3
   8  -1  17-268.114 353.875   3
   8   1  17-1552.29 1456.32   3
   8  -1  18-925.735 1036.74   3
   8   1  18-1516.88 1286.94   3
   8  -1  19 1157.06 948.446   3
   8   1  19 5.33060 1165.11   3
   8  -1  20 2269.26 851.531   3
   8   1  20 3395.10 1717.87   3
   8  -1  21-655.845 818.982   3
   8   1  21-1233.49 1072.74   3
   8  -1  22 7546.94 2524.78   3
   8   1  22 3693.01 1631.67   3
   8  -2   0 7828.56 1787.77   3
   8   2   0 7418.56 1890.63   3
   8  -2  -1-549.151 267.572   3
   8   2  -1 574.333 463.964   3
   8   2   1 142.665 979.951   3
   8  -2  -2 548.269 671.581   3
   8  -2   2 56.9575 709.836   3
   8   2  -2-870.522 717.141   3
   8   2   2 650.311 568.478   3
   8  -2  -3 689.036 534.855   3
   8  -2   3-27.6476 715.860   3
   8   2  -3-663.788 716.900   3
   8   2   3-1225.53 773.012   3
   8  -2  -4 432.730 594.054   3
   8  -2   4-194.751 776.739   3
   8   2  -4 801.949 540.404   3
   8   2   4 986.105 347.272   3
   8  -2  -5 118.726 454.026   3
   8  -2   5 53.0024 1136.49   3
   8   2  -5-58.4898 197.152   3
   8  -2  -6 2922.76 954.936   3
   8  -2   6 2133.58 1018.67   3
   8   2  -6 1905.98 656.708   3
   8   2   6 975.461 278.601   3
   8  -2  -7 987.135 620.575   3
   8   2  -7 231.483 382.171   3
   8   2   7 922.042 409.181   3
  -8   2   7-14.7441 584.087   1
   8  -2   8-1418.96 1135.99   3
   8   2   8 104.618 705.481   3
  -8   2   8 79.4900 264.881   1
   8  -2   9 704.694 871.118   3
  -8   2   9-489.447 387.057   1
   8   2   9-1121.46 1213.74   3
   8  -2  10 145.512 463.618   3
   8   2  10-903.964 821.067   3
  -8   2  10-40.1365 583.338   1
   8  -2  11 917.414 1070.31   3
   8   2  11 1713.96 1430.99   3
  -8   2  11-987.481 551.858   1
   8  -2  12 2188.48 1352.02   3
  -8   2  12-483.429 272.275   1
   8   2  12 1034.98 692.562   3
   8  -2  13 305.690 462.754   3
   8   2  13 341.647 446.551   3
   8  -2  14 749.773 959.678   3
   8   2  14-163.919 750.057   3
   8  -2  15 905.969 1185.07   3
   8   2  15 483.300 791.555   3
   8  -2  16 1858.35 1895.85   3
   8   2  16 1564.12 1351.91   3
   8  -2  17 2180.70 1605.89   3
   8   2  17 220.439 754.585   3
   8  -2  18 647.715 1029.59   3
   8   2  18 2286.99 1541.82   3
   8  -2  19-676.781 706.829   3
   8   2  19 344.694 446.529   3
   8  -2  20 1044.42 823.440   3
   8   2  20 1259.92 640.209   3
   8  -2  21 276.111 924.098   3
   8   2  21 1529.86 1293.93   3
   8  -2  22 2214.76 345.010   3
   8   2  22 4083.39 2288.70   3
   8   3   0 16357.9 2811.53   3
   8  -3   0 17184.0 2737.37   3
   8  -3  -1 244.368 176.973   3
   8   3  -1-57.4991 393.515   3
   8   3   1-112.511 130.505   3
   8  -3  -2 3078.95 964.768   3
   8  -3   2 3963.10 1360.72   3
   8   3  -2 3928.16 1392.41   3
   8   3   2 4005.67 1655.80   3
   8  -3  -3 437.928 367.197   3
   8  -3   3 1406.83 879.241   3
   8   3  -3 1056.00 750.108   3
   8   3   3 2324.43 1402.45   3
   8  -3  -4 11344.9 2132.68   3
   8  -3   4 10362.0 2129.60   3
   8   3  -4 9763.30 1878.41   3
   8   3   4 10273.2 2174.73   3
   8  -3   5 3890.86 1421.73   3
   8   3  -5 2610.19 1133.28   3
   8   3   5 3992.66 1556.72   3
  -8   3   5 3034.49 1183.08   1
   8  -3  -5 2853.14 1104.56   3
   8  -3   6-252.566 415.400   3
   8   3  -6 1404.00 890.144   3
   8   3   6 471.908 708.909   3
  -8   3   6-712.638 473.588   1
   8  -3  -6-283.168 404.490   3
   8  -3   7 8759.56 2034.13   3
   8   3  -7 8512.60 1685.36   3
   8   3   7 9008.75 2278.64   3
  -8   3   7 9503.08 1980.06   1
   8  -3   8 12680.5 2629.13   3
  -8   3   8 11690.3 2068.17   1
   8   3   8 11195.9 2715.02   3
   8  -3   9 5331.74 1876.51   3
   8   3   9 4429.67 1928.66   3
  -8   3   9 2965.48 1175.88   1
   8  -3  10 2119.50 1692.91   3
   8   3  10 2025.56 1242.54   3
  -8   3  10 530.379 570.695   1
   8  -3  11 912.879 1077.27   3
  -8   3  11 499.002 364.958   1
   8   3  11 2714.23 1738.92   3
   8  -3  12 6343.68 1985.80   3
  -8   3  12 5101.46 1491.73   1
   8   3  12 7199.84 2414.06   3
   8  -3  13 169.713 1088.20   3
   8   3  13 471.446 786.634   3
  -8   3  13 1128.02 784.777   1
   8  -3  14 10233.3 2705.00   3
   8   3  14 9757.46 2834.91   3
  -8   3  14 7332.55 1703.76   1
   8   3  15-818.544 744.470   3
  -8   3  15 125.829 71.3247   1
   8  -3  16 8784.93 2464.67   3
   8   3  16 7533.35 2117.33   3
   8  -3  17-615.498 396.759   3
   8   3  17-0.28874 752.076   3
   8  -3  18 1028.64 893.458   3
   8   3  18-3055.32 1544.92   3
   8  -3  19-1124.22 1432.70   3
   8   3  19-623.658 1210.30   3
   8  -3  20 3746.06 1885.74   3
   8   3  20 252.566 345.897   3
   8  -3  21-860.368 1183.06   3
   8   3  21 707.087 195.342   3
   8   3  22 3582.80 1187.80   3
   8  -4   0 150.888 443.793   3
   8  -4  -1-133.354 612.272   3
   8  -4   1-38.2923 230.208   3
   8  -4   2 1028.98 438.880   3
   8  -4  -2 1125.85 872.008   3
   8  -4   3 302.852 608.406   3
   8  -4  -3-159.136 285.517   3
   8  -4   4 2431.73 1266.62   3
  -8   4   4 1465.04 570.162   1
   8  -4  -4 2149.47 851.272   3
   8  -4   5 6576.70 1862.39   3
  -8   4   5 7200.07 1740.17   1
   8  -4  -5 6453.62 1573.08   3
   8  -4   6-1234.96 678.342   3
  -8   4   6 927.977 915.183   1
   8  -4  -6 152.646 450.427   3
   8  -4   7 732.639 679.489   3
  -8   4   7 427.267 535.381   1
   8   4  -7 198.218 643.231   3
   8  -4   8 248.190 532.469   3
  -8   4   8 390.019 557.321   1
   8  -4   9 672.454 401.716   3
  -8   4   9 1675.75 1048.38   1
   8  -4  10 2312.56 1375.81   3
  -8   4  10 342.045 357.369   1
   8   4  10 1601.57 1331.64   3
   8  -4  11 2824.19 1779.49   3
  -8   4  11 276.718 415.649   1
   8   4  11 1580.95 165.090   3
  -8   4  12 662.513 608.581   1
   8  -4  12 1593.15 1206.55   3
   8   4  12-233.759 1197.62   3
   8  -4  13-682.169 798.860   3
   8   4  13 946.343 842.919   3
  -8   4  13 492.520 486.973   1
   8  -4  14 467.350 586.573   3
   8   4  14-607.275 912.725   3
  -8   4  14 214.837 297.201   1
   8  -4  15 5306.29 2142.20   3
   8   4  15 3848.61 1881.10   3
  -8   4  15 2905.41 883.013   1
   8  -4  16 2641.07 1591.48   3
   8   4  16 2352.15 1521.27   3
  -8   4  16-747.937 833.311   1
   8  -4  17 144.942 314.357   3
   8   4  17 1683.78 1398.47   3
   8  -4  18 109.050 633.626   3
   8   4  18 1207.86 1127.95   3
   8  -4  19-11.2978 512.760   3
   8   4  19 1996.08 1197.65   3
   8  -4  20 708.562 249.104   3
   8   4  20-50.3177 448.369   3
   8  -4  21 1078.12 3680.59   3
   8   4  21 1962.86 341.913   3
   8  -5   0 3508.64 1171.21   3
   8  -5  -1 657.628 570.148   3
   8  -5   1-256.161 670.628   3
   8  -5  -2 5593.72 1434.42   3
   8  -5   2 6973.65 1859.92   3
   8  -5   3 9976.65 2151.27   3
  -8   5   3 11339.8 2376.11   1
   8  -5  -3 10653.7 2034.53   3
   8  -5   4 2247.72 1050.31   3
  -8   5   4 3073.39 1151.78   1
   8  -5  -4 2726.80 990.234   3
   8  -5   5 14450.0 2626.81   3
  -8   5   5 18137.3 2915.55   1
   8  -5  -5 17878.3 2504.18   3
   8  -5   6 3745.91 1531.70   3
  -8   5   6 3771.41 1312.04   1
   8  -5  -6 3726.80 1116.79   3
   8  -5   7 13049.9 2725.82   3
  -8   5   7 15119.0 2538.99   1
   8  -5   8 199.688 1087.08   3
  -8   5   8 144.155 430.673   1
   8  -5   9 11896.8 2395.27   3
  -8   5   9 9374.93 2048.27   1
   8  -5  10 7088.01 1991.34   3
  -8   5  10 6198.39 1591.60   1
   8  -5  11-914.311 136.995   3
  -8   5  11 189.253 551.624   1
   8  -5  12 2360.66 995.760   3
  -8   5  12 2881.90 988.178   1
   8  -5  13 6503.62 2036.37   3
  -8   5  13 6101.52 1693.15   1
   8  -5  14 1084.19 1065.13   3
  -8   5  14 1612.13 1247.19   1
   8  -5  15 7663.19 2388.13   3
   8   5  15 7909.06 2641.45   3
  -8   5  15 5818.35 1670.86   1
   8  -5  16 1165.33 1415.59   3
   8   5  16-414.731 800.582   3
  -8   5  16-684.800 872.565   1
   8  -5  17 2916.42 1461.72   3
   8   5  17 2746.42 1614.16   3
   8  -5  18-156.402 699.575   3
   8   5  18 976.950 580.555   3
   8  -5  19 2831.47 1206.81   3
   8   5  19 2531.61 2160.69   3
   8  -5  20 59.3219 815.596   3
   8   5  20 2557.48 1850.44   3
   8  -6   0 472.991 99.7930   3
   8  -6  -1 1493.80 590.833   3
   8  -6   1 1693.73 779.902   3
  -8   6   2 816.592 367.645   1
   8  -6   2 359.739 251.382   3
  -8   6   3 56.6635 405.426   1
   8  -6  -3 1560.91 828.983   3
   8  -6   3 1314.00 1002.42   3
   8  -6  -4 61.6319 278.000   3
  -8   6   4 585.277 632.224   1
   8  -6   4 691.212 995.816   3
  -8   6   5 3434.76 1352.95   1
   8  -6  -5 3445.99 1112.78   3
   8  -6   5 3717.41 1476.00   3
  -8   6   6 1813.47 511.370   1
   8  -6  -6 2295.16 812.668   3
   8  -6   6 3167.21 1216.96   3
  -8   6   7 159.449 681.600   1
   8  -6   7 2522.44 1365.80   3
  -8   6   8 1627.60 710.362   1
   8  -6   8 1227.77 941.076   3
  -8   6   9-136.604 12.7930   1
   8  -6   9 185.678 471.647   3
   8  -6  10 414.698 561.381   3
  -8   6  10 1670.12 789.495   1
   8  -6  11 1941.00 820.740   3
  -8   6  11 665.160 649.284   1
   8  -6  12 491.510 1006.76   3
  -8   6  12 1475.64 807.285   1
   8  -6  13-47.6975 536.612   3
  -8   6  13-172.510 175.102   1
   8  -6  14-1483.41 847.450   3
  -8   6  14-655.028 599.094   1
   8  -6  15-396.762 211.857   3
  -8   6  15 494.736 681.383   1
   8  -6  16 1430.03 743.649   3
  -8   6  16 795.521 817.330   1
   8  -6  17-606.300 43.9747   3
   8  -6  18 1252.57 942.227   3
   8   6  18-596.686 980.763   3
   8  -6  19 1304.92 680.377   3
   8   6  19-723.891 1072.74   3
   8  -6  20 729.828 1550.12   3
   8   6  20-2503.86 1849.25   3
   8  -7   0 1627.27 850.152   3
  -8   7   1 5200.78 1265.26   1
   8  -7  -1 7102.24 1796.88   3
   8  -7   1 5076.41 1485.50   3
  -8   7   2 1603.98 365.290   1
   8  -7  -2 2398.02 1052.99   3
   8  -7   2 2473.03 879.382   3
  -8   7   3 7563.94 2031.91   1
   8  -7  -3 7516.58 1696.67   3
   8  -7   3 8352.28 2154.99   3
   8  -7  -4 1885.33 813.323   3
   8  -7   4 2626.84 1399.68   3
  -8   7   5 7848.68 1797.59   1
   8  -7  -5 5981.22 1513.57   3
   8  -7   5 6308.05 1755.93   3
   8  -7  -6-1036.94 864.193   3
  -8   7   6-3031.13 1795.22   1
  -8   7   7-3876.82 2346.59   1
   8  -7   7 3076.88 1530.52   3
  -8   7   8-3453.74 1208.01   1
   8  -7   8 560.865 119.180   3
  -8   7   9 12.2960 552.194   1
   8  -7   9-976.068 710.965   3
  -8   7  10 3044.10 1367.92   1
   8  -7  10 1667.01 757.500   3
  -8   7  11-2043.26 1825.16   1
   8  -7  11 1798.12 1088.96   3
   8  -7  12 119.608 595.189   3
   8  -7  13 891.056 1150.07   3
   8  -7  14 800.185 142.986   3
  -8   7  15-4200.30 2155.37   1
   8  -7  15-0.72696 612.046   3
  -8   7  16-4821.93 1818.85   1
   8  -7  16 1649.96 1122.39   3
   8  -7  17 8886.04 2519.12   3
   8  -7  18 1322.76 1276.54   3
   8  -7  19 3367.62 1816.40   3
   8  -8   0 7030.99 1775.33   3
   8  -8  -1-1090.91 914.625   3
   8  -8   1-488.319 175.942   3
  -8   8   2 1995.60 1339.08   1
   8  -8  -2 2777.96 834.175   3
   8  -8   2 146.572 225.016   3
   8  -8  -3 559.887 260.121   3
  -8   8   3 2094.10 828.922   1
   8  -8   3 2542.70 1255.59   3
  -8   8   4-114.317 498.016   1
   8  -8  -4 586.888 631.229   3
   8  -8   4 1114.82 310.798   3
   8  -8  -5 1357.48 725.519   3
   8  -8   5 1669.28 799.985   3
   8  -8  -6 249.913 32.1086   3
   8  -8   6 267.123 388.805   3
  -8   8   7-1237.89 1564.90   1
   8  -8   7 2875.74 1050.04   3
   8  -8   8-1184.32 977.598   3
  -8   8   9-3821.07 1856.26   1
   8  -8   9-748.427 1294.51   3
  -8   8  10 5605.83 2224.37   1
   8  -8  10-77.7359 434.062   3
  -8   8  11 3205.33 1826.94   1
   8  -8  11 187.745 705.963   3
  -8   8  12 4238.15 1953.46   1
   8  -8  12-206.442 946.040   3
  -8   8  13 4324.05 1452.64   1
   8  -8  13 1831.66 997.485   3
  -8   8  14 2420.88 1581.87   1
   8  -8  14 758.878 549.457   3
  -8   8  15-1157.45 407.938   1
   8  -8  15 958.287 1039.97   3
  -8   8  16 1260.07 1272.42   1
   8  -8  16-313.719 294.633   3
   8  -8  17-1381.22 1055.12   3
   8  -8  18 170.588 274.503   3
  -8   9   0 10244.3 2525.06   1
   8  -9   0 10099.4 2157.96   3
   8  -9  -1 3667.46 1379.74   3
   8  -9   1 2066.20 864.586   3
  -8   9   1 3001.62 1370.80   1
  -8   9   2 3467.13 1455.86   1
   8  -9  -2 3183.53 1237.31   3
   8  -9   2 3062.78 1050.58   3
  -8   9   3 10685.7 2264.27   1
   8  -9  -3 13258.7 2379.23   3
   8  -9   3 12424.2 2344.70   3
  -8   9   4 1192.58 724.181   1
   8  -9  -4 300.936 474.241   3
   8  -9   4 582.615 759.256   3
   8  -9  -5 9604.19 2018.40   3
   8  -9   5 8759.20 2232.10   3
  -8   9   5 7876.21 1892.73   1
  -8   9   6-685.432 1090.11   1
   8  -9   6 1352.30 1112.18   3
  -8   9   7 7491.83 1896.92   1
   8  -9   7 9959.38 2281.40   3
  -8   9   8 2138.53 1229.08   1
   8  -9   8 2361.74 1298.57   3
  -8   9   9 3925.79 1547.54   1
   8  -9   9 2598.65 837.453   3
  -8   9  10 3518.47 1649.18   1
   8  -9  10 639.290 556.525   3
   8  -9  11 136.776 622.970   3
  -8   9  11 51.3597 331.797   1
   8  -9  12 325.702 473.323   3
  -8   9  13-2653.88 1176.99   1
   8  -9  13 605.040 1050.85   3
  -8   9  14 3256.81 1840.01   1
   8  -9  14 1356.71 1300.63   3
  -8   9  15 849.063 842.644   1
   8  -9  15 6027.49 2170.86   3
  -8   9  16 1710.38 726.611   1
   8  -9  16 1959.17 1262.10   3
  -8  10   0-55.4073 1125.45   1
   8 -10   0-987.156 785.345   3
  -8  10   1 740.523 1023.27   1
   8 -10  -1 249.745 987.340   3
   8 -10   1 1529.20 992.917   3
   8 -10  -2 3546.50 1222.62   3
   8 -10   2 5160.93 1607.30   3
  -8  10   2 4522.98 1702.85   1
  -8  10   3 862.421 1068.26   1
   8 -10  -3 601.924 749.073   3
   8 -10   3 563.466 668.881   3
  -8  10   4 5713.51 1922.80   1
   8 -10  -4 6276.49 1517.28   3
   8 -10   4 5054.18 1745.87   3
   8 -10   5 4310.97 1517.49   3
  -8  10   5 4709.00 1628.95   1
  -8  10   6 320.856 950.255   1
   8 -10   6-1519.75 1070.99   3
  -8  10   7-120.995 460.694   1
   8 -10   7-266.933 512.880   3
  -8  10   8 510.916 631.303   1
   8 -10   8 1083.12 513.281   3
  -8  10   9 772.078 672.745   1
   8 -10   9-76.9511 1058.36   3
   8 -10  10 1264.76 410.686   3
  -8  10  10 1951.78 445.611   1
   8 -10  11 4076.95 1471.47   3
  -8  10  11 1723.07 949.861   1
  -8  10  12-1912.50 989.060   1
   8 -10  12 1135.68 857.280   3
  -8  10  13 903.770 777.522   1
   8 -10  13-229.046 695.441   3
  -8  10  14-1742.36 1078.90   1
   8 -10  14-1186.11 455.354   3
  -8  10  15-1386.72 1300.82   1
   8 -10  15-1192.86 1359.88   3
  -8  10  16 3346.78 1100.35   1
  -8  11   0 1327.09 920.193   1
   8 -11   0 666.959 474.698   3
  -8  11   1 1142.00 1297.91   1
   8 -11  -1 618.246 524.891   3
  -8  11  -1-617.789 815.933   1
   8 -11   1-111.001 569.788   3
   8 -11  -2 520.091 666.875   3
   8 -11   2 722.985 523.277   3
  -8  11   2 28.5607 660.655   1
  -8  11   3-1226.98 386.065   1
   8 -11   3 431.943 323.639   3
  -8  11   4 487.383 990.402   1
   8 -11   4 1613.72 631.675   3
   8 -11   5 249.994 794.477   3
  -8  11   5 3272.30 1488.07   1
  -8  11   6-442.829 432.154   1
   8 -11   6-434.667 767.482   3
  -8  11   7 6394.60 1892.40   1
   8 -11   7 6425.61 2041.81   3
  -8  11   8-160.303 359.593   1
   8 -11   8-316.123 534.408   3
  -8  11   9-623.806 992.366   1
   8 -11   9 1828.28 1385.72   3
  -8  11  10 21.5952 193.355   1
   8 -11  10-651.694 694.666   3
   8 -11  11 854.575 1043.79   3
  -8  11  11-247.946 698.870   1
  -8  11  12 3049.32 1193.40   1
   8 -11  12 3999.78 1441.77   3
  -8  11  13 1354.18 850.495   1
   8 -11  13-148.610 619.282   3
  -8  11  14-561.338 901.799   1
  -8  11  15 615.731 268.415   1
  -8  11  16-994.090 871.925   1
  -8  11  17 2791.12 1092.62   1
  -8  12   0 863.174 382.649   1
   8 -12   0-48.4482 644.070   3
  -8  12   1 1431.35 716.211   1
  -8  12  -1 1757.08 1135.84   1
   8 -12   1 1401.49 641.287   3
   8 -12   2 1150.31 550.537   3
  -8  12   2 711.540 562.624   1
  -8  12   3 812.102 384.546   1
   8 -12   3-363.433 420.139   3
  -8  12   4 424.166 688.292   1
   8 -12   4-49.4338 163.761   3
   8 -12   5 1907.86 1478.71   3
  -8  12   5 276.786 659.345   1
  -8  12   6-991.415 786.019   1
   8 -12   6 1156.18 837.640   3
  -8  12   7 884.787 795.841   1
   8 -12   7 1715.65 1433.52   3
  -8  12   8 288.422 582.821   1
   8 -12   8 1058.45 710.075   3
  -8  12   9 702.481 841.499   1
   8 -12   9 341.755 735.737   3
  -8  12  10 345.765 399.980   1
   8 -12  10 1686.09 779.049   3
   8 -12  11 2696.87 1547.80   3
  -8  12  11 864.837 946.026   1
  -8  12  12-203.178 487.194   1
  -8  12  13-254.056 947.417   1
  -8  12  14-1900.10 995.115   1
  -8  13   0 1095.47 999.209   1
  -8  13   1 215.490 969.335   1
  -8  13  -1-350.683 940.293   1
  -8  13   2 1437.91 781.414   1
  -8  13   3 2449.69 1403.21   1
   8 -13   3 2370.14 1204.62   3
  -8  13   4-905.133 1419.50   1
   8 -13   4-964.200 1258.44   3
   8 -13   5 2105.11 709.036   3
  -8  13   5-16.0542 1229.90   1
  -8  13   6-2.59430 280.637   1
   8 -13   6 602.697 819.214   3
  -8  13   7 179.934 408.543   1
   8 -13   7 2757.97 1340.24   3
  -8  13   8 20.6482 335.411   1
   8 -13   8 255.829 439.872   3
  -8  13   9 2032.90 866.215   1
   8 -13   9 2177.24 463.018   3
   8 -14   6 1068.61 792.357   3
  -8 -14  -9 1932.25 1070.20   2
  -8 -14 -10 443.379 935.439   2
  -8 -14 -11 1128.73 778.106   2
  -8 -14 -12 1484.83 1326.32   2
   9   0   0-508.938 1135.26   3
   9   0  -1-684.791 862.233   3
   9   0   1-912.202 1144.25   3
   9   0  -2 181.290 420.110   3
   9   0   2-854.692 1217.02   3
   9   0  -3-548.860 498.434   3
   9   0   3-641.401 763.062   3
   9   0  -4 12849.0 2218.44   3
   9   0   4 12129.1 2587.98   3
   9   0   5 345.094 939.854   3
   9   0   6-162.209 679.239   3
   9   0   7 359.289 224.006   3
   9   0   8 7073.36 2102.54   3
   9   0   9-423.810 769.020   3
   9   0  10 2696.32 1027.69   3
   9   0  11-556.929 728.377   3
   9   0  12 134.231 871.544   3
   9   0  13 1422.06 1332.39   3
   9   0  14-1233.02 287.773   3
   9   0  15 787.490 707.125   3
   9   0  16 1374.22 1019.41   3
   9   0  17 193.381 509.868   3
   9   0  18 1357.63 1844.46   3
   9  -1   0 11.0996 475.889   3
   9   1   0-1004.30 871.993   3
   9  -1  -1 1459.41 530.331   3
   9  -1   1 697.913 476.843   3
   9   1  -1 1349.99 428.620   3
   9   1   1 1110.24 1027.09   3
   9  -1  -2-96.0381 546.858   3
   9  -1   2 815.663 789.418   3
   9   1  -2 55.2549 754.427   3
   9   1   2-915.459 812.981   3
   9  -1  -3 1641.51 962.147   3
   9  -1   3-452.839 935.058   3
   9   1  -3 144.424 259.319   3
   9   1   3 1196.11 636.848   3
   9  -1  -4-117.504 487.170   3
   9  -1   4-286.292 1071.27   3
   9   1  -4 697.998 552.787   3
   9   1   4-331.225 596.876   3
   9  -1   5 448.128 288.532   3
   9   1   5 892.231 1104.50   3
   9  -1   6 1735.10 611.869   3
   9   1   6 2392.90 1454.92   3
   9  -1   7-963.676 1283.53   3
   9   1   7 894.492 781.679   3
   9  -1   8 478.137 934.478   3
   9   1   8 983.988 1337.11   3
   9  -1   9 531.327 740.439   3
   9   1   9 1824.03 1658.57   3
   9  -1  10 2674.31 1354.30   3
   9   1  10 4082.25 1966.13   3
   9  -1  11 1222.39 1191.65   3
   9   1  11 260.400 318.184   3
   9  -1  12 129.926 574.101   3
   9   1  12-504.694 1258.89   3
   9  -1  13 1296.19 1015.22   3
   9   1  13 1411.49 1348.43   3
   9  -1  14 1409.02 1324.25   3
   9   1  14 195.789 1310.38   3
   9  -1  15 1608.40 1083.83   3
   9   1  15 3599.48 1763.15   3
   9  -1  16 348.347 114.399   3
   9   1  16 1955.03 1134.44   3
   9  -1  17 2576.72 1403.67   3
   9   1  17 4953.01 1976.05   3
   9  -1  18 1016.86 838.300   3
   9   1  18-752.024 1250.51   3
   9  -2   0 465.295 699.028   3
   9   2   0-128.267 710.210   3
   9  -2  -1-179.016 267.987   3
   9  -2   1 53.0612 824.926   3
   9   2  -1 439.269 805.603   3
   9   2   1 1109.67 779.647   3
   9  -2  -2 2494.56 944.773   3
   9  -2   2 3394.94 1573.37   3
   9   2  -2 2912.46 1195.05   3
   9   2   2 4091.88 1376.83   3
   9  -2  -3-1331.04 936.220   3
   9  -2   3-169.625 130.206   3
   9   2  -3-1228.24 858.065   3
   9   2   3 1041.21 511.620   3
   9  -2  -4 9098.37 1878.59   3
   9  -2   4 9659.24 2150.10   3
   9   2  -4 7931.12 1818.63   3
   9   2   4 8691.13 2078.57   3
   9  -2   5 13.6766 923.396   3
   9   2   5-155.651 551.321   3
   9   2   6 22044.6 3698.71   3
   9  -2   6 22106.0 3642.29   3
   9  -2   7 7671.00 2094.26   3
   9   2   7 7987.50 2314.52   3
   9  -2   8 1987.78 1051.13   3
   9   2   8 2093.54 735.708   3
   9  -2   9 769.295 886.950   3
   9   2   9 1085.99 1378.51   3
   9  -2  10 1810.71 1254.28   3
   9   2  10 1049.58 450.389   3
   9  -2  11-181.135 652.282   3
   9   2  11-402.377 1158.61   3
   9  -2  12 689.458 230.080   3
   9   2  12-1307.10 1351.18   3
   9  -2  13 7460.58 2455.76   3
   9   2  13 5099.86 1873.13   3
   9  -2  14 8352.37 2554.17   3
   9   2  14 10550.5 2920.58   3
   9  -2  15 510.520 1148.31   3
   9   2  15-509.288 707.993   3
   9  -2  16 9310.76 3072.70   3
   9   2  16 8884.55 2605.21   3
   9  -2  17 1528.02 1619.09   3
   9   2  17 1099.89 1157.57   3
   9  -2  18 3446.56 1993.34   3
   9   2  18 2261.49 1587.12   3
   9  -3   0 533.960 327.155   3
   9   3   0-1156.91 1046.73   3
   9  -3  -1 376.746 687.649   3
   9  -3   1 363.593 615.007   3
   9   3  -1-742.713 1111.28   3
   9   3   1-119.344 796.494   3
   9  -3  -2 455.090 142.770   3
   9  -3   2-15.0876 595.279   3
   9   3  -2-410.363 558.072   3
   9  -3  -3 768.474 126.461   3
   9  -3   3 166.323 541.075   3
   9   3  -3 1406.76 903.906   3
   9  -3   4 370.374 887.844   3
   9   3  -4 156.168 455.199   3
   9   3   4 1238.12 1202.75   3
   9  -3  -4-1129.67 903.387   3
   9  -3   5 708.331 613.624   3
   9   3   5-536.167 591.864   3
   9  -3   6-66.2097 689.346   3
   9   3   6-802.885 776.265   3
   9  -3   7 3971.79 1706.67   3
   9   3   7 4548.26 1842.46   3
   9  -3   8-55.1032 714.044   3
   9   3   8-686.957 975.847   3
   9  -3   9-798.056 878.438   3
   9   3   9-29.7050 659.453   3
   9  -3  10 1415.29 553.267   3
   9   3  10 535.176 1033.66   3
   9  -3  11-245.685 1100.96   3
   9   3  11 669.814 815.237   3
   9  -3  12 491.406 309.014   3
   9   3  12 1828.14 1571.44   3
   9  -3  13 1250.25 1040.90   3
   9   3  13 2324.71 1085.83   3
   9  -3  14 1862.33 1495.84   3
   9   3  14 1513.38 1601.48   3
   9  -3  15 282.569 460.422   3
   9   3  15 989.809 925.534   3
   9  -3  16-836.097 1539.97   3
   9   3  16-1400.11 1357.85   3
   9  -3  17 1822.98 979.419   3
   9   3  17 810.076 649.002   3
   9  -4   0-134.735 474.837   3
   9   4   0-321.053 884.533   3
   9  -4   1 3849.28 1103.25   3
   9   4  -1 2597.95 888.226   3
   9   4   1 3574.09 1565.19   3
   9  -4  -1 4819.81 1495.01   3
   9  -4   2 65.2030 233.675   3
   9   4  -2 632.461 445.227   3
   9   4   2 106.012 197.260   3
   9  -4  -2-259.185 218.360   3
   9  -4   3-366.054 624.679   3
   9   4  -3 576.388 986.655   3
   9   4   3 150.864 538.706   3
   9  -4  -3 261.891 602.683   3
   9  -4   4 403.000 216.281   3
   9   4   4 969.493 286.501   3
   9  -4   5 574.602 785.900   3
   9   4   5 1089.33 359.311   3
   9  -4   6 3308.31 1391.16   3
   9   4   6 4065.50 1600.90   3
   9  -4   7 4653.58 1529.02   3
   9   4   7 1828.48 381.779   3
  -9   4   7 3889.91 1293.43   1
   9  -4   8 1114.20 753.492   3
   9   4   8-288.434 1052.47   3
  -9   4   8-265.636 786.806   1
   9  -4   9-355.156 390.212   3
   9   4   9-573.012 544.484   3
  -9   4   9 17.1841 646.802   1
   9  -4  10 440.285 961.906   3
   9   4  10-261.927 1100.84   3
  -9   4  10-862.981 766.292   1
   9  -4  11-358.242 673.164   3
   9   4  11 269.938 1030.17   3
   9  -4  12-272.246 477.481   3
   9   4  12 293.596 990.359   3
   9  -4  13 446.974 404.315   3
   9   4  13-398.578 702.624   3
   9  -4  14-753.286 842.712   3
   9   4  14 203.085 915.225   3
   9  -4  15 2651.42 1684.49   3
   9   4  15 3010.50 1612.74   3
   9  -4  16 2883.74 1789.36   3
   9   4  16 2703.84 1385.40   3
   9  -4  17 1857.35 1493.24   3
   9   4  17-240.369 1001.09   3
   9  -5   0 151.667 525.274   3
   9  -5  -1 253.687 652.720   3
   9  -5   1 456.601 174.012   3
   9  -5  -2-361.722 415.016   3
   9  -5   2 590.880 489.014   3
   9   5  -3 990.406 1010.41   3
   9  -5  -3-538.473 837.448   3
   9   5  -4-216.312 546.890   3
   9  -5   4-544.531 953.090   3
   9  -5   5 6098.73 2000.52   3
   9  -5   6-1669.49 1214.88   3
  -9   5   6-465.827 152.276   1
   9   5   6-923.590 1312.11   3
   9  -5   7 5.21723 648.631   3
   9   5   7 1405.95 668.088   3
  -9   5   7 450.121 457.408   1
   9  -5   8 1835.48 838.187   3
   9   5   8 4352.29 1703.45   3
  -9   5   8 5725.02 1708.95   1
   9  -5   9 589.221 531.476   3
  -9   5   9 1919.49 1379.86   1
   9   5   9 910.402 753.974   3
   9  -5  10 6674.95 2019.59   3
  -9   5  10 6827.69 1776.05   1
   9   5  10 6384.07 2430.04   3
   9   5  11 1183.96 1078.93   3
  -9   5  11-609.658 770.694   1
   9  -5  12 1914.48 1445.85   3
   9   5  12 796.275 1138.74   3
  -9   5  12-1216.86 207.545   1
   9  -5  13 1143.28 1278.01   3
   9   5  13 1908.99 1729.76   3
   9  -5  14-802.720 915.949   3
   9   5  14-748.396 974.325   3
   9  -5  15-608.262 1361.48   3
   9   5  15-1331.94 1691.64   3
   9  -5  16-2113.22 1516.43   3
   9   5  16-2617.65 2032.82   3
   9  -6   0-856.621 1003.85   3
   9  -6  -1 2344.60 948.280   3
   9  -6   1 2873.53 1265.24   3
   9  -6  -2 1167.02 709.377   3
   9  -6   2-567.542 1002.39   3
   9  -6  -3 345.509 333.185   3
   9  -6   3 810.062 442.721   3
   9  -6   4 1285.38 916.205   3
  -9   6   5-5534.63 3124.00   1
   9  -6   5 1076.91 876.966   3
  -9   6   6 4586.58 1730.19   1
   9  -6   6 554.686 501.346   3
  -9   6   7 4256.64 2250.46   1
   9  -6   7-502.351 118.411   3
  -9   6   8 1983.92 1484.30   1
   9  -6   8 678.439 767.904   3
  -9   6   9-774.572 1122.27   1
   9  -6   9-856.801 1109.35   3
  -9   6  10-680.439 1238.75   1
   9  -6  10 750.530 848.836   3
  -9   6  11 8537.87 1996.03   1
   9  -6  11 8128.80 2241.66   3
  -9   6  12-169.487 639.738   1
   9  -6  12 744.080 884.349   3
  -9   6  13 3132.54 1219.10   1
   9   6  13 6372.11 2277.85   3
   9  -6  13 3538.61 1777.66   3
  -9   6  14-1.29431 147.776   1
   9   6  14-137.181 1076.08   3
   9  -6  14 2098.81 1900.16   3
   9   6  15 4331.38 2055.91   3
   9  -6  15 3694.46 1961.83   3
   9  -7   0-2288.24 1315.24   3
   9  -7  -1 1031.42 541.941   3
   9  -7   1-1295.18 1145.23   3
   9  -7  -2 48.2562 380.139   3
   9  -7   2-676.587 257.903   3
   9  -7  -3 1333.08 1146.31   3
   9  -7   3 109.778 637.921   3
  -9   7   4 9171.83 2694.05   1
   9  -7   4 1270.57 751.408   3
   9  -7   5 696.302 536.837   3
  -9   7   5 6007.35 2861.83   1
  -9   7   6 6397.97 2944.95   1
   9  -7   6 1037.52 911.338   3
  -9   7   7 3460.33 1535.12   1
   9  -7   7 862.173 839.801   3
  -9   7   8 370.423 999.020   1
   9  -7   8 1459.95 1059.83   3
   9  -7   9-1611.57 1280.85   3
  -9   7   9-570.158 1321.99   1
  -9   7  10-2488.22 1816.60   1
   9  -7  10-2544.04 1783.66   3
  -9   7  11 491.875 489.943   1
   9  -7  11 344.097 793.913   3
  -9   7  12-329.760 524.749   1
   9  -7  12-1215.27 963.711   3
  -9   7  13 1985.22 687.108   1
   9  -7  13-88.5645 323.086   3
  -9   7  14 203.993 717.520   1
   9  -7  14 998.647 709.888   3
  -9   7  15-132.660 642.351   1
   9  -8   0-497.443 345.715   3
   9  -8  -1 632.933 344.084   3
   9  -8   1 27.4609 804.414   3
   9  -8  -2 1145.69 756.326   3
   9  -8   2 722.041 967.272   3
   9  -8  -3 3243.92 1140.08   3
   9  -8   3 2033.59 273.286   3
   9  -8   4-1167.12 779.772   3
  -9   8   5-5434.45 2571.78   1
   9  -8   5 741.977 717.645   3
  -9   8   6 582.948 759.005   1
   9  -8   6 1639.79 1333.86   3
  -9   8   7 3174.14 1834.02   1
   9  -8   7 361.777 519.763   3
  -9   8   8 310.471 768.456   1
   9  -8   8-338.467 934.199   3
  -9   8   9-372.399 699.200   1
   9  -8   9 740.996 710.329   3
  -9   8  10-110.113 623.099   1
   9  -8  10 511.113 936.451   3
  -9   8  11 1586.93 476.251   1
   9  -8  11-183.044 1277.73   3
  -9   8  12-463.344 945.000   1
   9  -8  12-408.672 1012.29   3
  -9   8  13 478.387 88.1997   1
   9  -8  13 35.3881 283.683   3
  -9   8  14-2160.47 1269.64   1
  -9   8  15 716.957 836.998   1
  -9   8  16 767.900 909.216   1
  -9   8  17-821.478 764.570   1
   9  -9   0-450.768 732.786   3
   9  -9  -1-595.441 419.125   3
   9  -9   1 667.595 1066.40   3
   9  -9  -2 1860.79 946.296   3
   9  -9   2 4413.15 1601.80   3
  -9   9   3 175.969 523.857   1
   9  -9   3 1685.46 996.777   3
  -9   9   4-287.348 320.506   1
   9  -9   4 798.669 879.282   3
  -9   9   5 711.581 1065.09   1
   9  -9   5 151.512 503.940   3
  -9   9   6-310.028 584.240   1
   9  -9   6 3074.70 1622.34   3
  -9   9   7 508.412 273.191   1
   9  -9   7 1209.23 767.036   3
   9  -9   8-104.969 256.245   3
  -9   9   8-434.544 777.221   1
  -9   9   9 1544.79 959.286   1
   9  -9   9-129.908 440.752   3
  -9   9  10-985.572 481.863   1
   9  -9  10-426.469 730.937   3
  -9   9  11 922.249 199.397   1
   9  -9  11-974.233 984.872   3
  -9   9  12 479.330 549.909   1
   9  -9  12-1465.31 1414.62   3
  -9   9  13 65.2303 454.154   1
  -9   9  14 430.555 461.344   1
  -9   9  15 1077.20 990.155   1
  -9   9  16 1191.87 1156.38   1
  -9   9  17 589.473 366.580   1
   9 -10   0 454.867 677.261   3
   9 -10  -1 3572.66 1286.01   3
   9 -10   1 5103.11 1474.92   3
  -9  10   2 1430.10 737.293   1
   9 -10  -2 482.600 728.410   3
   9 -10   2 386.377 630.739   3
  -9  10   3 2307.05 1104.50   1
   9 -10   3 1425.48 1114.54   3
  -9  10   4 1868.16 1261.80   1
   9 -10   4 1589.56 1007.36   3
   9 -10   5 5040.77 2060.23   3
  -9  10   5 3319.62 1315.29   1
  -9  10   6 2134.08 1364.97   1
   9 -10   6 2801.26 1464.53   3
  -9  10   7-377.765 564.628   1
   9 -10   7-1191.22 1255.91   3
   9 -10   8-803.685 1078.49   3
  -9  10   8 52.9342 309.470   1
  -9  10   9 4368.61 1718.28   1
   9 -10   9 3103.63 1520.97   3
  -9  10  10 2083.65 1293.38   1
   9 -10  10 976.100 1300.79   3
  -9  10  11-561.589 259.610   1
  -9  10  12 857.418 896.839   1
  -9  10  13 1065.11 1163.75   1
  -9  10  14 3084.41 1647.83   1
  -9  10  15 886.972 797.053   1
   9 -11   0 218.936 793.611   3
   9 -11  -1 1252.34 984.543   3
   9 -11   1-649.801 634.059   3
   9 -11  -2-541.863 746.434   3
   9 -11   2 1413.84 1122.23   3
  -9  11   2 5.58341 1372.00   1
   9 -11   3 436.909 190.988   3
  -9  11   3 954.445 860.675   1
  -9  11   4 1847.70 1524.48   1
   9 -11   4 1223.90 1154.46   3
  -9  11   5 2373.02 1390.44   1
   9 -11   5 4258.74 1705.66   3
  -9  11   6 561.916 835.410   1
   9 -11   6 497.075 458.460   3
  -9  11   7-295.905 556.063   1
   9 -11   7 1284.61 925.639   3
   9 -11   8 597.906 1155.46   3
  -9  11   8 608.936 346.778   1
  -9  11   9 585.737 1143.60   1
  -9  11  10-575.812 373.845   1
  -9  11  11-416.111 1018.68   1
   9 -12   0 40.3888 974.450   3
   9 -12   1 1271.08 1069.57   3
   9 -12   2 2020.28 1348.86   3
   9 -12   3 3311.67 1509.06   3
   9 -12   4 215.964 352.534   3
   9 -12   5-306.765 663.367   3
   9 -12   6-215.599 457.225   3
   9 -13   2 485.476 175.714   3
   9 -13   3 737.734 227.945   3
  10   0   0 5223.50 1660.30   3
  10   0  -1 659.424 409.760   3
  10   0   1-1221.90 1069.12   3
  10   0   2 1723.78 1027.21   3
  10   0   3 452.423 699.494   3
  10   0   4-334.942 302.338   3
  10   0   5 8.51758 395.312   3
  10   0   6 692.104 1255.04   3
  10   0   7 2530.24 1845.30   3
  10   0   8-1519.12 1085.66   3
  10   0   9 21.3273 660.326   3
  10   0  10-979.698 1064.03   3
  10   0  11-1991.83 1854.88   3
  10   0  12 829.622 899.816   3
  10   0  13-709.335 736.437   3
  10  -1   0 2249.56 1098.86   3
  10   1   0 2231.15 1184.96   3
  10  -1  -1 838.970 715.451   3
  10  -1   1-145.295 500.708   3
  10   1  -1 1187.40 874.113   3
  10   1   1-1020.32 1071.61   3
  10  -1   2 1221.93 1197.30   3
  10   1   2 489.635 1044.04   3
  10  -1   3-38.4133 605.178   3
  10   1   3 1432.17 1451.39   3
  10  -1   4 826.344 882.295   3
  10   1   4-441.538 427.579   3
  10  -1   5-847.839 759.248   3
  10   1   5 402.804 597.693   3
  10  -1   6 998.829 1400.22   3
  10   1   6 1555.07 1318.91   3
  10  -1   7-1265.86 707.295   3
  10   1   7-10.3636 1130.57   3
  10  -1   8-1920.39 1114.76   3
  10   1   8-757.705 1447.63   3
  10  -1   9 285.131 797.839   3
  10   1   9 367.314 415.133   3
  10  -1  10 1991.04 1242.58   3
  10   1  10 2834.60 1206.54   3
  10  -1  11 1208.14 1267.78   3
  10   1  11 703.138 588.880   3
  10  -1  12 1588.61 1331.56   3
  10   1  12-17.6771 685.701   3
  10  -1  13 890.490 186.348   3
  10   1  13 372.789 1001.90   3
  10  -2   0 296.393 506.658   3
  10   2   0 1856.02 1253.20   3
  10  -2  -1-445.191 902.274   3
  10  -2   1-568.726 393.026   3
  10   2  -1-185.793 754.427   3
  10   2   1 330.994 665.719   3
  10  -2   2 378.333 429.952   3
  10   2   2 2469.03 1098.22   3
  10  -2   3 489.613 703.816   3
  10   2   3 1970.62 1740.08   3
  10  -2   4-266.424 859.094   3
  10   2   4 1138.17 850.840   3
  10  -2   5-891.893 1111.83   3
  10   2   5-1242.61 967.897   3
  10  -2   6-268.428 607.016   3
  10   2   6-86.9053 320.045   3
  10  -2   7-2315.51 1256.98   3
  10   2   7-530.894 646.252   3
  10  -2   8 204.819 832.947   3
  10   2   8-487.110 367.059   3
  10  -2   9-718.925 1085.17   3
  10   2   9 980.521 1454.50   3
  10  -2  10 788.842 606.275   3
  10   2  10 897.760 910.435   3
  10  -2  11-42.4378 573.824   3
  10   2  11 464.014 149.121   3
  10  -2  12 238.335 1128.07   3
  10   2  12-865.629 1511.86   3
  10  -2  13 1123.46 1282.38   3
  10   2  13-894.459 1438.48   3
  10  -3   0 1824.68 1098.75   3
  10   3   0 199.006 629.054   3
  10  -3   1-637.438 483.854   3
  10   3  -1 329.747 267.056   3
  10   3   1 666.328 789.843   3
  10  -3   2-1422.21 581.906   3
  10   3   2 385.697 615.926   3
  10  -3   3 279.428 621.219   3
  10   3   3 237.195 938.657   3
  10  -3   4 2042.83 1596.11   3
  10   3   4 380.435 577.762   3
  10  -3   5 7338.90 2516.25   3
  10   3   5 4473.26 1493.19   3
  10  -3   6 3123.10 1426.70   3
  10   3   6 1568.23 1336.25   3
  10  -3   7 4601.57 1693.89   3
  10   3   7 7972.43 2657.75   3
  10  -3   8 443.604 1269.74   3
  10   3   8 806.673 1287.36   3
  10  -3   9-1377.44 1502.15   3
  10   3   9 126.380 1060.39   3
  10  -3  10-151.528 486.669   3
  10   3  10 793.150 1583.65   3
  10  -3  11 984.241 1129.91   3
  10   3  11 1486.77 1295.43   3
  10  -3  12 152.490 1271.51   3
  10   3  12-1431.16 1381.24   3
  10   4   0 595.049 813.761   3
  10  -4   0-577.447 835.152   3
  10   4  -1 486.696 591.576   3
  10   4   1 669.960 547.809   3
  10  -4   1 281.622 906.457   3
  10  -4   2-448.349 578.635   3
  10   4   2 1257.73 1160.23   3
  10  -4   3-482.317 793.577   3
  10   4   3 559.784 512.596   3
  10  -4   4-265.833 583.272   3
  10   4   4 738.391 746.462   3
  10  -4   5 266.746 989.191   3
  10   4   5-478.134 488.977   3
  10  -4   6-32.5081 838.209   3
  10   4   6 808.084 1064.64   3
  10  -4   7 2073.23 1764.61   3
  10   4   7 1174.10 886.744   3
  10  -4   8-1635.95 859.911   3
  10   4   8 455.509 157.207   3
  10  -4   9-1750.49 1169.85   3
  10   4   9 282.578 506.218   3
  10  -4  10 3163.88 1168.32   3
  10   4  10 1364.42 1473.99   3
  10  -4  11-1262.56 727.785   3
  10   4  11 104.777 453.861   3
  10  -4  12 546.290 635.897   3
  10   4  12 906.638 1248.03   3
  10   5   0 668.033 219.817   3
  10  -5   0 798.354 869.372   3
  10   5  -1 390.234 681.837   3
  10   5   1 106.083 445.412   3
  10   5   2-656.621 524.579   3
  10  -5   2 2026.15 1248.60   3
  10   5   3 2381.54 1345.56   3
  10  -5   3 592.296 421.275   3
  10   5   4 680.354 1051.19   3
  10  -5   4-1915.38 1225.45   3
  10   5   5 760.230 750.871   3
  10  -5   5-849.870 977.696   3
  10   5   6 1829.94 1007.58   3
  10  -5   6 196.682 474.598   3
  10   5   7 932.970 792.719   3
  10  -5   7 1741.39 1525.65   3
  10  -5   8 817.855 657.279   3
  10   5   8-818.252 725.987   3
  10  -5   9-790.497 953.580   3
  10   5   9 729.166 1096.67   3
  10  -5  10 4102.90 1881.46   3
  10   5  10 2301.60 1096.75   3
  10  -5  11-634.677 448.717   3
  10   5  11 527.293 579.010   3
  10   6   0-392.762 514.074   3
  10  -6   0 680.744 686.967   3
  10   6  -1-169.329 333.766   3
  10   6   1-1218.35 843.757   3
  10  -6   1-163.889 936.440   3
  10   6   2-1332.53 1324.63   3
  10  -6   2 676.731 1041.82   3
  10   6   3-388.878 1277.59   3
  10  -6   3 2187.69 1281.21   3
  10   6   4 1698.61 1201.65   3
  10  -6   4 888.004 419.480   3
  10   6   5 1750.96 1279.26   3
  10  -6   5 3809.32 1688.54   3
  10   6   6 733.462 722.968   3
  10  -6   6 2530.20 1556.96   3
  10   6   7 3620.84 1556.52   3
  10  -6   7 1379.85 786.448   3
  10   6   8-31.8404 984.241   3
  10  -6   8 1314.44 560.909   3
  10   6   9 1264.74 1274.39   3
  10  -6   9-217.913 874.063   3
  10   6  10-64.5347 1178.77   3
  10  -6  10-1513.02 1034.44   3
  10  -7   1 521.644 915.399   3
  10  -7   2 1245.81 627.036   3
  10  -7   3 282.039 579.124   3
  10  -7   4-314.809 900.047   3
  10  -7   5 3351.55 1602.62   3
  10  -7   6 112.631 815.190   3
  10  -7   7 2399.01 1294.81   3
  10   7   8-370.159 441.077   3
 -10   7   8-27.4698 660.570   1
  10  -7   8 1165.23 768.825   3
  10   7   9 1463.22 1091.05   3
  10  -7   9 1313.40 1194.04   3
  10  -8   1-71.3679 794.240   3
  10  -8   2 210.910 751.337   3
  10  -8   3-639.439 913.575   3
  10  -8   4-31.0891 936.280   3
  10  -8   5 2825.63 1510.21   3
  10  -8   6-77.4363 617.700   3
 -10   8   7 2670.38 1657.83   1
  10  -8   7 798.160 950.071   3
  10  -8   8-438.882 825.981   3
 -10   8   8 1534.45 1361.59   1
 -10   8   9 380.440 801.812   1
 -10   8  10 417.071 470.835   1
  10  -9   1-604.123 1118.96   3
  10  -9   2-774.986 836.122   3
  10  -9   3 387.525 569.672   3
  10  -9   4 1726.91 787.650   3
  10  -9   5 1753.06 836.958   3
  10  -9   6-2014.49 1202.38   3
 -10   9   6 1248.32 958.225   1
 -10   9   7-388.261 878.911   1
 -10   9   8-27.5783 378.450   1
 -10   9   9-207.049 719.928   1
 -10   9  10 554.256 617.529   1
  10 -10   2 1291.78 1043.27   3
  10 -10   3-1491.85 1214.38   3
  10 -10   4-96.8614 186.287   3
  10 -10   5-949.803 1173.41   3
  10 -11   3 1843.48 1128.77   3
  11   0   3 1109.10 1132.36   3
  11   0   4 2566.75 1417.82   3
  11   0   5 460.903 428.871   3
  11   0   6 6949.59 2251.01   3
  11   0   7-140.130 972.053   3
  11   0   8 92.6386 916.317   3
  11  -1   3 799.951 524.187   3
  11   1   3 1411.59 1147.31   3
  11  -1   4-136.518 427.936   3
  11   1   4-147.376 904.410   3
  11  -1   5 1899.08 1429.31   3
  11   1   5 988.619 931.271   3
  11  -1   6 2614.31 1319.26   3
  11   1   6 199.658 814.014   3
  11  -1   7 1604.95 1186.49   3
  11   1   7 1332.85 447.679   3
  11  -1   8 375.395 1003.52   3
  11   1   8-2775.04 1967.00   3
  11  -2   3 216.230 932.952   3
  11   2   3 861.793 651.298   3
  11  -2   4 1229.30 1052.80   3
  11   2   4 948.791 1368.14   3
  11  -2   5 673.213 1027.04   3
  11   2   5-123.137 595.909   3
  11  -2   6 733.976 552.310   3
  11   2   6 175.348 875.219   3
  11  -2   7-2294.77 1531.19   3
  11   2   7-1246.14 1070.08   3
  11  -3   3 3312.38 1079.83   3
  11   3   3 1392.97 1062.35   3
  11  -3   4 1091.70 1196.24   3
  11   3   4-554.766 716.342   3
  11  -3   5 2906.64 1683.27   3
  11   3   5-342.979 735.565   3
  11  -3   6-341.691 405.121   3
  11   3   6-1202.12 1098.51   3
  11  -3   7-1055.69 119.800   3
  11   3   7 555.485 217.174   3
  11   4   3-558.322 456.810   3
  11  -4   3 353.436 697.446   3
  11   4   4 2815.94 1399.81   3
  11  -4   4 2125.48 649.100   3
  11   4   5-266.090 680.846   3
  11  -4   5 802.748 984.378   3
  11  -4   6-1428.13 1036.94   3
  11   4   6-1581.09 1641.18   3
  11   5   3 904.505 408.177   3
  11   5   4-881.280 1258.23   3
  11  -5   4-990.462 1206.34   3
  11   5   5-1267.40 1596.46   3
  11  -5   5 118.025 377.605   3
  11  -5   6 545.020 493.389   3
  11   6   3 1014.41 1420.18   3
  11   6   4-932.793 642.916   3
  11  -6   5 219.815 405.291   3
   0   0   0    0.00    0.00   0
TITL BADA 1 in Pbca
REM Pbca (#61 in standard setting)
CELL 0.71073   8.488982  16.400493  27.935789  90.0000  90.0000  90.0000
ZERR    8.00   0.001215   0.002312   0.002894   0.0000   0.0000   0.0000
LATT  1
SYMM -x+1/2,-y, z+1/2
SYMM -x, y+1/2,-z+1/2
SYMM  x+1/2,-y+1/2,-z
SFAC C H N Br
UNIT 192.00 144.00 8.00 8.00
TREF
HKLF 4
END
;
_shelx_hkl_checksum     26774
_shelx_res_file
;
TITL bada1_a.res in Pbca
    shelx.res
    created by SHELXL-2018/3 at 19:40:34 on 27-Jan-2024
CELL  0.71073   8.4890  16.4005  27.9358   90.000   90.000   90.000
ZERR     8.00   0.0012   0.0023   0.0029    0.000    0.000    0.000
LATT   1
SYMM  1/2 - X, - Y, 1/2 + Z
SYMM  - X, 1/2 + Y, 1/2 - Z
SYMM  1/2 + X, 1/2 - Y, - Z
SFAC  C    H    BR   N
UNIT  208  144  8    8
MERG   2
MORE -1
SHEL 100 0.8
FMAP   2
SIZE     0.29   0.32   0.37
PLAN    5
ACTA    52.00
EQIV $1 1/2+X,1/2-Y,1-Z
HTAB C7 BR1_$1
EQIV $2 -1/2+x,1/2-y,1-z
HTAB C16 BR1_$2
BOND   $H
CONF
LIST   4
L.S.  75
WGHT    0.025700
EXTI    0.005328
FVAR       3.49483
BR1   3    1.033985    0.277378    0.458919    11.00000    0.08047    0.06290 =
         0.04728   -0.02457    0.01608    0.00322
N1    4    0.777318    0.458292    0.635176    11.00000    0.03720    0.04290 =
         0.03230   -0.01110    0.00348   -0.00144
C15   1    0.633592    0.432201    0.655219    11.00000    0.02922    0.03747 =
         0.02926   -0.00347   -0.00057    0.00706
C14   1    0.837029    0.414975    0.593783    11.00000    0.02862    0.03855 =
         0.03576   -0.00934    0.00691   -0.00637
C8    1    0.975058    0.297725    0.558731    11.00000    0.03123    0.03376 =
         0.03941   -0.01060    0.00031   -0.00355
C6    1    0.871938    0.405596    0.506575    11.00000    0.03045    0.04174 =
         0.03524   -0.00761   -0.00175   -0.01032
C16   1    0.529697    0.384763    0.629053    11.00000    0.04371    0.04005 =
         0.03355   -0.01301    0.00322   -0.00006
AFIX  43
H13   2    0.553092    0.372536    0.597332    11.00000   -1.20000
AFIX   0
C21   1    0.871517    0.521490    0.654911    11.00000    0.04204    0.03317 =
         0.02996   -0.00163   -0.00062   -0.00087
C7    1    0.953237    0.332459    0.513637    11.00000    0.03998    0.04008 =
         0.03172   -0.01500    0.00504   -0.00881
C13   1    0.914263    0.339884    0.600125    11.00000    0.03543    0.03459 =
         0.03465   -0.00725    0.00466   -0.01126
C5    1    0.811512    0.447988    0.547976    11.00000    0.03188    0.03960 =
         0.03231   -0.00481    0.00407   -0.00430
C26   1    1.032645    0.510723    0.661143    11.00000    0.04357    0.03847 =
         0.03547    0.00264    0.00151   -0.00001
AFIX  43
H23   2    1.079724    0.462083    0.651752    11.00000   -1.20000
AFIX   0
C20   1    0.593774    0.450957    0.702872    11.00000    0.03718    0.07645 =
         0.03147   -0.01311   -0.00163   -0.00145
AFIX  43
H17   2    0.660305    0.483083    0.721415    11.00000   -1.20000
AFIX   0
C12   1    0.936149    0.304787    0.646659    11.00000    0.04235    0.04440 =
         0.03743   -0.00313   -0.00080   -0.01024
AFIX  43
H24   2    0.896293    0.331417    0.673439    11.00000   -1.20000
AFIX   0
C9    1    1.054770    0.222154    0.567131    11.00000    0.04556    0.04871 =
         0.05286   -0.01404   -0.00024    0.00468
AFIX  43
H27   2    1.094870    0.193335    0.541178    11.00000   -1.20000
AFIX   0
C1    1    0.841466    0.441124    0.460224    11.00000    0.04442    0.05754 =
         0.03383   -0.00622    0.00056   -0.01024
AFIX  43
H6    2    0.880669    0.415718    0.432949    11.00000   -1.20000
AFIX   0
C17   1    0.393143    0.355386    0.648799    11.00000    0.04564    0.05269 =
         0.04734   -0.00755   -0.00076   -0.00559
AFIX  43
H14   2    0.326265    0.322997    0.630532    11.00000   -1.20000
AFIX   0
C4    1    0.723296    0.521205    0.541099    11.00000    0.03897    0.04758 =
         0.04692   -0.01032    0.00113    0.00480
AFIX  43
H3    2    0.683742    0.549023    0.567501    11.00000   -1.20000
AFIX   0
C19   1    0.455895    0.421397    0.721705    11.00000    0.04474    0.08931 =
         0.03592   -0.01244    0.00619    0.00694
AFIX  43
H16   2    0.430422    0.434191    0.753200    11.00000   -1.20000
AFIX   0
C18   1    0.354005    0.373576    0.695752    11.00000    0.03444    0.06554 =
         0.05153    0.00087    0.01276   -0.00174
AFIX  43
H15   2    0.261406    0.353978    0.709322    11.00000   -1.20000
AFIX   0
C3    1    0.696648    0.550553    0.496458    11.00000    0.04974    0.04807 =
         0.06224    0.00813   -0.00414    0.00928
AFIX  43
H4    2    0.637559    0.597837    0.492550    11.00000   -1.20000
AFIX   0
C11   1    1.013583    0.233845    0.652070    11.00000    0.05029    0.05317 =
         0.04662    0.00790   -0.00635    0.00151
AFIX  43
H25   2    1.027900    0.212476    0.682598    11.00000   -1.20000
AFIX   0
C10   1    1.073597    0.191249    0.611957    11.00000    0.04667    0.05053 =
         0.07036   -0.00367   -0.01198    0.00879
AFIX  43
H26   2    1.126037    0.142003    0.616256    11.00000   -1.20000
AFIX   0
C25   1    1.123095    0.571608    0.681137    11.00000    0.04928    0.05460 =
         0.04793    0.00915   -0.00375   -0.01760
AFIX  43
H22   2    1.230573    0.563347    0.685389    11.00000   -1.20000
AFIX   0
C2    1    0.757721    0.510063    0.455698    11.00000    0.04956    0.06751 =
         0.04072    0.00743   -0.00275   -0.00174
AFIX  43
H5    2    0.739522    0.531558    0.425392    11.00000   -1.20000
AFIX   0
C22   1    0.806296    0.595480    0.668152    11.00000    0.05825    0.04519 =
         0.07753   -0.02283   -0.01523    0.01057
AFIX  43
H19   2    0.699330    0.604758    0.663454    11.00000   -1.20000
AFIX   0
C24   1    1.057148    0.643923    0.694800    11.00000    0.08063    0.05264 =
         0.07010   -0.00524   -0.01574   -0.01873
AFIX  43
H21   2    1.118793    0.684722    0.708352    11.00000   -1.20000
AFIX   0
C23   1    0.898561    0.655423    0.688218    11.00000    0.09102    0.04949 =
         0.09746   -0.02498   -0.01418    0.00637
AFIX  43
H20   2    0.852705    0.704461    0.697454    11.00000   -1.20000
AFIX   0
HKLF 4
REM  bada1_a.res in Pbca
REM wR2 = 0.1094, GooF = S = 1.077, Restrained GooF = 1.077 for all data
REM R1 = 0.0525 for 2511 Fo > 4sig(Fo) and 0.0993 for all 3958 data
REM 254 parameters refined using 0 restraints
END
WGHT      0.0257      0.0000
REM Highest difference peak  0.324,  deepest hole -0.448,  1-sigma level  0.062
Q1    1   0.9698  0.3270  0.4403  11.00000  0.05    0.31
Q2    1   1.0270  0.3455  0.4551  11.00000  0.05    0.30
Q3    1   0.9623  0.3620  0.5980  11.00000  0.05    0.30
Q4    1   1.0973  0.2055  0.4815  11.00000  0.05    0.27
Q5    1   0.8953  0.2789  0.4588  11.00000  0.05    0.25
;
_shelx_res_checksum     45440
