# Supplementary material for: 10-Bromo-N,N-di­phenyl­anthracen-9-amine
Source: IUCrdata. 2024 Mar 12;9(Pt 3):x240207. doi: 10.1107/S2414314624002074 (PMC10993562; doi:10.1107/S2414314624002074)
Supplement: Supplementary file 2 [file x-09-x240207-Isup2.hkl]

data_I                                                                          
_shelx_title ' bada1_a.res in Pbca'                                             
_shelx_refln_list_code          4                                               
_shelx_F_calc_maximum      328.41                                               
_exptl_crystal_F_000      1728.00                                               
_reflns_d_resolution_high  0.8004                                               
                                                                                
loop_                                                                           
 _space_group_symop_operation_xyz                                               
 'x, y, z'                                                                      
 '-x+1/2, -y, z+1/2'                                                            
 '-x, y+1/2, -z+1/2'                                                            
 'x+1/2, -y+1/2, -z'                                                            
 '-x, -y, -z'                                                                   
 'x-1/2, y, -z-1/2'                                                             
 'x, -y-1/2, z-1/2'                                                             
 '-x-1/2, y-1/2, z'                                                             
                                                                                
_cell_length_a     8.4890                                                       
_cell_length_b    16.4005                                                       
_cell_length_c    27.9358                                                       
_cell_angle_alpha  90.000                                                       
_cell_angle_beta   90.000                                                       
_cell_angle_gamma  90.000                                                       
                                                                                
_shelx_F_squared_multiplier     1.000                                           
                                                                                
loop_                                                                           
 _refln_index_h                                                                 
 _refln_index_k                                                                 
 _refln_index_l                                                                 
 _refln_F_squared_calc                                                          
 _refln_F_squared_meas                                                          
 _refln_F_squared_sigma                                                         
 _refln_observed_status                                                         
   2   0   0      93631.14      88132.02       612.86 o                         
   4   0   0       2135.01       1907.35       115.06 o                         
   6   0   0        124.39        132.77        55.69 o                         
   8   0   0         39.08         51.73        54.40 o                         
  10   0   0        417.16        427.90       136.01 o                         
   2   1   0        662.50        729.76        37.44 o                         
   4   1   0      13636.95      13682.86       250.33 o                         
   6   1   0       5275.12       5025.94       262.37 o                         
   8   1   0        769.49        873.83       125.37 o                         
  10   1   0         86.28        183.48        65.98 o                         
   4   2   0      11934.44      11776.34       229.33 o                         
   6   2   0         26.09         55.09        32.96 o                         
   8   2   0        580.08        626.11       106.45 o                         
  10   2   0         51.48         61.03        63.85 o                         
   2   3   0      56133.17      57791.70       835.75 o                         
   4   3   0       1964.39       1763.07        84.65 o                         
   6   3   0       5775.52       6134.44       236.55 o                         
   8   3   0       1443.49       1377.81       160.93 o                         
  10   3   0         61.42         64.76        66.56 o                         
   0   4   0      19671.23      17617.93       362.99 o                         
   2   4   0       8245.68       7930.55       303.72 o                         
   4   4   0      29542.90      29484.74       543.84 o                         
   6   4   0        142.01        150.37        29.07 o                         
   8   4   0          0.19         12.35        36.34 o                         
  10   4   0          7.19          1.34        48.00 o                         
   2   5   0       4961.55       4699.05       248.02 o                         
   4   5   0      26631.80      27833.06       543.29 o                         
   6   5   0         31.48         50.14        18.31 o                         
   8   5   0        290.71        287.39        95.93 o                         
  10   5   0         33.31         56.83        17.45 o                         
   0   6   0       7807.03       7007.57       211.57 o                         
   2   6   0       1055.71        709.92        98.99 o                         
   4   6   0         80.51         81.86        16.58 o                         
   6   6   0       5390.52       5298.46       277.63 o                         
   8   6   0         38.09         38.73         8.17 o                         
  10   6   0         14.91          5.46        43.95 o                         
   2   7   0        837.14        637.16        91.49 o                         
   4   7   0        233.57        199.38        68.22 o                         
   6   7   0      10928.90      11274.02       427.10 o                         
   8   7   0        121.31        133.26        69.62 o                         
   0   8   0       2945.11       3583.66       215.63 o                         
   2   8   0       1345.75       1210.28       132.50 o                         
   4   8   0       2238.13       2188.88       166.71 o                         
   6   8   0         22.08         -4.12        35.47 o                         
   8   8   0        523.35        576.07       145.46 o                         
   2   9   0        239.40        217.77        52.93 o                         
   4   9   0        476.33        516.60        85.68 o                         
   6   9   0        261.79        213.55        55.82 o                         
   8   9   0        732.27        832.75       134.45 o                         
   0  10   0         37.51         18.98        25.15 o                         
   2  10   0       2041.89       1948.60       185.26 o                         
   4  10   0        947.96        818.79       246.25 o                         
   6  10   0         66.38        -23.62        23.62 o                         
   8  10   0          8.98        -49.47        52.73 o                         
   2  11   0       2424.76       2360.94       211.13 o                         
   4  11   0        634.06        686.21        96.09 o                         
   6  11   0        165.89        248.56        65.28 o                         
   8  11   0         44.62         73.00        34.54 o                         
   0  12   0       1606.49       1544.78       181.89 o                         
   2  12   0        467.14        449.46        73.09 o                         
   4  12   0       1213.15       1075.99       121.96 o                         
   6  12   0         58.57         80.80        24.99 o                         
   8  12   0         62.89         42.86        37.32 o                         
   2  13   0         73.64         87.60        32.71 o                         
   4  13   0       2686.11       2916.29       211.33 o                         
   6  13   0        215.15        165.30        26.06 o                         
   8  13   0         56.84         89.70        81.82 o                         
   2  14   0       3011.19       3200.88       209.75 o                         
   4  14   0         13.17          1.95        15.45 o                         
   6  14   0         40.13         86.57        92.77 o                         
   2  15   0        226.82        255.15        58.14 o                         
   4  15   0         34.52        -47.99        50.08 o                         
   6  15   0        317.64        240.66       116.78 o                         
   0  16   0       2620.40       2908.47       294.27 o                         
   2  16   0       1010.68       1148.53       133.29 o                         
   4  16   0        222.68        303.22       116.64 o                         
   6  16   0         32.39         47.05        79.71 o                         
   2  17   0        144.81        265.39        61.86 o                         
   4  17   0        774.33        845.20       194.66 o                         
   0  18   0        974.25       1169.89       212.52 o                         
   2  18   0        749.19        991.28       210.29 o                         
   4  18   0        504.57        386.17       144.90 o                         
   2  19   0        443.69        477.95       143.79 o                         
   0  20   0         71.46        124.10        67.34 o                         
   2  20   0        311.47        534.54       177.79 o                         
   2   1   1       2462.33       2482.97        56.49 o                         
   3   1   1        906.55        893.59        36.90 o                         
   4   1   1        833.03        987.67        67.19 o                         
   5   1   1        119.64        168.87        38.44 o                         
   6   1   1        191.96        285.71        63.46 o                         
   7   1   1        138.12        119.82        31.31 o                         
   8   1   1          3.11         13.24        22.53 o                         
   9   1   1        101.47         95.13        21.62 o                         
  10   1   1         28.37         19.28        37.72 o                         
   2   2   1         73.57        103.01        22.83 o                         
   3   2   1       7296.72       7528.77       103.01 o                         
   4   2   1        315.90        326.90        28.05 o                         
   5   2   1        147.56        120.18        23.34 o                         
   6   2   1          0.73          8.18        18.28 o                         
   7   2   1          8.00         21.63        25.23 o                         
   8   2   1         20.78         -7.92        26.30 o                         
   9   2   1         17.55         14.96        19.79 o                         
  10   2   1         36.37        -21.35        23.92 o                         
   1   3   1      14840.10      15224.22       247.05 o                         
   2   3   1      22201.53      22212.34       287.59 o                         
   3   3   1       8513.90       8621.36       125.83 o                         
   4   3   1       3723.97       4032.81       103.25 o                         
   5   3   1        351.11        344.04        30.47 o                         
   6   3   1          4.01          4.48        22.84 o                         
   7   3   1        173.73        111.77        96.47 o                         
   8   3   1          4.10          1.92         8.45 o                         
   9   3   1         19.66          5.02        30.63 o                         
  10   3   1          7.33          8.80        29.45 o                         
   0   4   1      15207.32      14664.26       192.67 o                         
   1   4   1       2937.92       2853.00       107.00 o                         
   2   4   1       3446.36       3413.15       116.43 o                         
   3   4   1        484.94        377.84        43.26 o                         
   4   4   1        532.07        587.86        40.50 o                         
   5   4   1       1460.19       1564.91        63.07 o                         
   6   4   1          1.40        -10.38        10.38 o                         
   7   4   1        310.44        319.93        60.87 o                         
   8   4   1         15.69         -5.26        17.64 o                         
   9   4   1        362.64        294.77        47.74 o                         
  10   4   1         15.53         41.77        30.08 o                         
   1   5   1      29667.68      27981.43       369.72 o                         
   2   5   1       2788.58       2835.24       114.54 o                         
   3   5   1      25273.73      26319.84       462.98 o                         
   4   5   1       4639.96       4942.06       156.94 o                         
   5   5   1       1599.33       1555.48        70.68 o                         
   6   5   1         31.85         31.57        16.95 o                         
   7   5   1          6.13         19.08         7.89 o                         
   8   5   1          2.22         19.46        37.41 o                         
   9   5   1         25.38         33.89        13.77 o                         
  10   5   1         31.93         17.88        30.53 o                         
   0   6   1       2309.25       2307.32        81.33 o                         
   1   6   1         53.53         61.14        18.05 o                         
   2   6   1       3921.42       3706.93       162.26 o                         
   3   6   1        694.22        607.15        69.66 o                         
   4   6   1          3.18          6.61        21.79 o                         
   5   6   1       3363.01       3459.92       105.00 o                         
   6   6   1        585.51        657.13        69.14 o                         
   7   6   1        345.34        548.52        80.33 o                         
   8   6   1        178.12        129.39        38.57 o                         
   9   6   1        218.61        210.58        62.15 o                         
  10   6   1         48.00        -24.90        24.90 o                         
   1   7   1      17850.35      16079.05       265.17 o                         
   2   7   1        453.90        441.19        55.45 o                         
   3   7   1       1814.93       1380.59       113.72 o                         
   4   7   1       1909.94       1760.71       137.70 o                         
   5   7   1       3100.48       2979.06        97.50 o                         
   6   7   1       7532.72       8042.82       252.30 o                         
   7   7   1        438.29        412.34        56.94 o                         
   8   7   1        525.29        467.33        69.56 o                         
   9   7   1         40.17         23.26        95.25 o                         
   0   8   1       2825.30       2864.09       139.55 o                         
   1   8   1        180.51        218.00        37.57 o                         
   2   8   1         36.18         44.13        22.09 o                         
   3   8   1       2234.45       2107.13       144.04 o                         
   4   8   1        439.46        387.37        46.31 o                         
   5   8   1       5272.83       5360.83       196.07 o                         
   6   8   1        113.73         97.01        30.17 o                         
   7   8   1       1804.87       1984.78       131.36 o                         
   8   8   1          3.60        -24.67        24.67 o                         
   9   8   1         17.88         36.97        25.90 o                         
   1   9   1       6583.92       5757.25       208.48 o                         
   2   9   1        740.17        705.66        71.45 o                         
   3   9   1       4649.12       4720.07       210.70 o                         
   4   9   1          4.39          7.29        18.38 o                         
   5   9   1        516.18        505.52        59.09 o                         
   6   9   1        143.81        140.94        20.96 o                         
   7   9   1        218.89        177.43        33.14 o                         
   8   9   1        232.21        227.03        52.92 o                         
   9   9   1         38.40        -19.58        51.71 o                         
   0  10   1       2487.72       2616.62       149.80 o                         
   1  10   1       5706.22       5734.07       219.18 o                         
   2  10   1       2686.75       2719.51       130.85 o                         
   3  10   1       3783.00       3702.51       142.71 o                         
   4  10   1        203.81        213.23        45.65 o                         
   5  10   1        662.15        813.07        78.82 o                         
   6  10   1         43.49         21.06        29.58 o                         
   7  10   1        358.52        402.76        57.74 o                         
   8  10   1         17.30         68.75        47.31 o                         
   9  10   1        273.90        355.46        79.39 o                         
   1  11   1       2237.90       2087.06       138.62 o                         
   2  11   1          0.87         11.55        22.43 o                         
   3  11   1       3258.25       3365.18       140.84 o                         
   4  11   1          2.60         25.04        24.32 o                         
   5  11   1        739.03        730.58        89.42 o                         
   6  11   1         14.65         14.18        28.63 o                         
   7  11   1         41.39         37.44        42.88 o                         
   8  11   1          9.35         16.01        29.41 o                         
   0  12   1        110.60        104.87        55.18 o                         
   1  12   1        136.50        125.39        27.58 o                         
   2  12   1       1176.69       1306.30        97.84 o                         
   3  12   1       2743.63       2836.85       136.10 o                         
   4  12   1        698.07        710.97        68.98 o                         
   5  12   1       1874.87       2029.23       131.53 o                         
   6  12   1         19.62        -20.39        32.93 o                         
   7  12   1        467.84        569.00        90.90 o                         
   8  12   1         10.88        122.32        36.06 o                         
   1  13   1       4273.36       4546.85       187.58 o                         
   2  13   1          0.62        -10.18        26.04 o                         
   3  13   1        804.85        831.44        75.56 o                         
   4  13   1        195.77        223.29        43.28 o                         
   5  13   1         61.87         60.25        27.81 o                         
   6  13   1         27.07          1.71        27.67 o                         
   7  13   1          4.34         46.34       116.71 o                         
   8  13   1          2.87         -5.89        55.26 o                         
   0  14   1       2910.71       3084.70       197.94 o                         
   1  14   1        529.77        672.21        73.48 o                         
   2  14   1        351.63        377.30        55.79 o                         
   3  14   1         26.35         34.72        32.57 o                         
   4  14   1        114.12         98.45        15.06 o                         
   5  14   1        611.94        746.71       103.33 o                         
   6  14   1         56.72         52.55        29.13 o                         
   7  14   1        119.75        232.43        85.31 o                         
   1  15   1        952.33       1072.85        85.85 o                         
   2  15   1        360.77        327.76        49.95 o                         
   3  15   1         13.06         37.28        16.74 o                         
   4  15   1          7.34        -49.62        56.25 o                         
   5  15   1         48.64         12.99        30.30 o                         
   6  15   1          1.77        -34.46       127.86 o                         
   7  15   1          2.08        -20.74        46.37 o                         
   0  16   1         75.96        145.03        78.62 o                         
   1  16   1         61.22         30.64        18.03 o                         
   2  16   1         12.26         20.69        17.47 o                         
   3  16   1        146.81        184.00        36.40 o                         
   4  16   1          5.34         35.69        77.27 o                         
   5  16   1          5.31         14.67        44.25 o                         
   6  16   1         74.65        160.84        77.99 o                         
   1  17   1         64.12         27.87        17.13 o                         
   2  17   1        332.12        271.58        47.40 o                         
   3  17   1         19.87         41.92        16.24 o                         
   4  17   1          0.38         24.95        24.84 o                         
   5  17   1          4.93        -26.99        42.51 o                         
   0  18   1         55.67         29.15        83.44 o                         
   1  18   1         52.30         59.04        20.01 o                         
   2  18   1         18.53         31.14        22.87 o                         
   3  18   1         21.02        -12.05       101.13 o                         
   4  18   1         14.50        -12.67        86.63 o                         
   5  18   1         10.60        -21.94        21.94 o                         
   1  19   1        168.24         10.72        67.02 o                         
   2  19   1          0.10         32.20        22.00 o                         
   3  19   1         10.02        -18.38        69.69 o                         
   0  20   1         11.69        120.08        90.99 o                         
   1  20   1         19.69        -21.92        38.25 o                         
   2  20   1          7.59         48.79        52.52 o                         
   2   0   2       3393.80       3271.97       133.89 o                         
   3   0   2        365.42        340.55        33.44 o                         
   4   0   2      18711.64      19171.24       268.45 o                         
   5   0   2        874.29        945.88       100.09 o                         
   6   0   2       1105.38       1126.01       117.79 o                         
   7   0   2        918.43       1020.29       123.85 o                         
   8   0   2        329.22        347.07        77.88 o                         
   9   0   2         14.10         -6.92        42.41 o                         
  10   0   2         94.46        141.15        84.11 o                         
   2   1   2       1917.75       1819.94        48.13 o                         
   3   1   2         72.40         93.96        13.91 o                         
   4   1   2      14327.19      14296.13       232.12 o                         
   5   1   2        134.10        118.69        25.84 o                         
   6   1   2       3747.44       3731.97       157.93 o                         
   7   1   2        771.54        825.21        80.49 o                         
   8   1   2        732.78        790.04        81.98 o                         
   9   1   2         55.28         -2.83        28.56 o                         
  10   1   2         23.91         68.02        64.43 o                         
   1   2   2       6970.23       7255.42       219.32 o                         
   2   2   2     107849.96     115471.48       608.47 o                         
   3   2   2       3659.08       3732.32        96.77 o                         
   4   2   2       3312.91       3063.74       129.20 o                         
   5   2   2       3968.84       3981.36       135.35 o                         
   6   2   2         24.98          5.84        16.13 o                         
   7   2   2        994.65       1044.57        90.22 o                         
   8   2   2         26.01         11.19        26.93 o                         
   9   2   2        236.15        256.66        49.37 o                         
  10   2   2        104.13         79.15        85.60 o                         
   1   3   2      19110.90      18524.23       235.91 o                         
   2   3   2      28317.86      28802.15       285.88 o                         
   3   3   2        171.69        141.54        17.37 o                         
   4   3   2        365.99        291.42        36.76 o                         
   5   3   2       2429.71       2673.58       109.34 o                         
   6   3   2       2149.12       2318.03       140.21 o                         
   7   3   2        149.36        177.85        61.95 o                         
   8   3   2        255.58        299.35        51.85 o                         
   9   3   2         12.98         19.70        21.64 o                         
  10   3   2          2.70        -44.53        74.01 o                         
   0   4   2      66721.11      62067.30       550.57 o                         
   1   4   2        724.71        679.31        40.35 o                         
   2   4   2       3749.18       3364.26       115.02 o                         
   3   4   2        318.08        294.67        37.68 o                         
   4   4   2       7109.99       6729.25       124.64 o                         
   5   4   2         25.48         49.21         9.29 o                         
   6   4   2         12.39          2.21        22.53 o                         
   7   4   2         77.49         48.88        30.17 o                         
   8   4   2         72.41         86.91        32.10 o                         
   9   4   2         29.43          5.32        11.03 o                         
  10   4   2         49.59          9.77        69.85 o                         
   1   5   2       1381.50       1307.89        50.32 o                         
   2   5   2       1118.13       1131.25        91.97 o                         
   3   5   2        527.08        703.54        73.68 o                         
   4   5   2      14552.17      14532.50       190.40 o                         
   5   5   2       1086.73       1056.42        79.33 o                         
   6   5   2       1866.72       2008.26       135.65 o                         
   7   5   2        179.94        151.05        38.47 o                         
   8   5   2        434.43        506.41        93.06 o                         
   9   5   2         19.64          6.19        39.00 o                         
  10   5   2         84.84         11.22       109.84 o                         
   0   6   2       6088.27       5829.49       130.39 o                         
   1   6   2       1470.10       1455.85        63.02 o                         
   2   6   2       3809.86       3342.46       261.43 o                         
   3   6   2        213.42        323.88        52.93 o                         
   4   6   2        263.85        289.92        27.03 o                         
   5   6   2         22.68        -17.03        17.03 o                         
   6   6   2        867.28        852.74        77.04 o                         
   7   6   2        617.97        639.50        80.81 o                         
   8   6   2          0.05         44.64        18.70 o                         
   9   6   2         79.74         36.70        71.02 o                         
  10   6   2          2.52        -17.02        82.25 o                         
   1   7   2       3309.83       3150.13       115.20 o                         
   2   7   2       4147.00       4075.99       164.41 o                         
   3   7   2        506.87        470.65       104.19 o                         
   4   7   2        506.20        577.41        64.56 o                         
   5   7   2        541.29        542.45        59.00 o                         
   6   7   2       1521.68       1757.31       121.62 o                         
   7   7   2       1161.19       1047.61       106.05 o                         
   8   7   2         74.38        154.75        26.58 o                         
   9   7   2          0.02        -29.67        29.67 o                         
   0   8   2        284.43        402.64        44.40 o                         
   1   8   2       1449.37       1533.64        76.15 o                         
   2   8   2        296.93        273.06        46.26 o                         
   3   8   2         24.85         13.61        16.45 o                         
   4   8   2        218.02        250.73        37.63 o                         
   5   8   2         31.74         50.78        24.75 o                         
   6   8   2        849.34        805.46        77.67 o                         
   7   8   2          6.43        -18.23        21.66 o                         
   8   8   2        161.08         73.31        72.03 o                         
   9   8   2          4.84         78.58        48.78 o                         
   1   9   2       3153.61       3274.42       118.21 o                         
   2   9   2         51.31         52.85        15.27 o                         
   3   9   2        200.76        241.66        49.70 o                         
   4   9   2         36.66         34.90        21.99 o                         
   5   9   2        484.89        493.73        60.38 o                         
   6   9   2         41.11         47.89        18.09 o                         
   7   9   2         36.36         32.56        18.20 o                         
   8   9   2        283.89        263.42        57.47 o                         
   9   9   2        248.58        230.03       104.52 o                         
   0  10   2       1074.69       1200.60       154.64 o                         
   1  10   2          3.83         26.67        13.26 o                         
   2  10   2       1152.55       1082.69        83.14 o                         
   3  10   2        223.15        165.53        35.74 o                         
   4  10   2         33.53          3.30        42.43 o                         
   5  10   2         18.25         59.99        39.53 o                         
   6  10   2        247.01        215.66        40.57 o                         
   7  10   2        421.79        375.96        59.61 o                         
   8  10   2        490.64        355.77        69.22 o                         
   9  10   2        117.46         61.01        32.79 o                         
   1  11   2         96.11        118.65        31.63 o                         
   2  11   2        724.00        768.96        72.53 o                         
   3  11   2        323.63        302.66        52.74 o                         
   4  11   2        182.99        158.08        34.18 o                         
   5  11   2        260.23        240.02        33.54 o                         
   6  11   2         94.54         72.66        39.28 o                         
   7  11   2         34.17         61.62        34.28 o                         
   8  11   2         58.58         36.66        28.61 o                         
   0  12   2       1587.41       1521.22       129.44 o                         
   1  12   2         11.10        -25.05        25.05 o                         
   2  12   2        844.96        847.78        78.39 o                         
   3  12   2          4.82         35.27        26.61 o                         
   4  12   2        735.58        806.74        76.87 o                         
   5  12   2       1428.22       1531.64       113.36 o                         
   6  12   2        117.57         -1.80        44.58 o                         
   7  12   2        158.95        129.59        36.78 o                         
   8  12   2         61.41         76.42        32.22 o                         
   1  13   2        668.26        712.57        63.66 o                         
   2  13   2        915.43        881.83        84.45 o                         
   3  13   2         14.60         24.41        11.79 o                         
   4  13   2        981.60        984.90        84.92 o                         
   5  13   2         89.37         92.10        35.83 o                         
   6  13   2         77.32         38.14        13.36 o                         
   7  13   2         23.76        -24.61        24.61 o                         
   8  13   2         45.63        117.74        63.98 o                         
   0  14   2        518.29        683.92        98.07 o                         
   1  14   2        251.10        265.28        39.21 o                         
   2  14   2        592.79        618.03        61.40 o                         
   3  14   2         39.85         14.61        14.47 o                         
   4  14   2        503.76        469.50        63.27 o                         
   5  14   2         14.03         -7.96        24.16 o                         
   6  14   2         35.79        -43.37        43.37 o                         
   7  14   2         52.84         29.05        41.73 o                         
   1  15   2       1035.47       1072.92        96.07 o                         
   2  15   2        314.45        371.18        47.55 o                         
   3  15   2        140.32        181.82        38.49 o                         
   4  15   2        611.61        715.09        93.94 o                         
   5  15   2          3.62        -11.14        37.87 o                         
   6  15   2        806.20        914.92       151.74 o                         
   7  15   2         46.00         18.36        43.23 o                         
   0  16   2       1836.86       1711.21       226.63 o                         
   1  16   2        553.58        528.16        70.22 o                         
   2  16   2       1363.31       1327.57        88.24 o                         
   3  16   2         87.67         80.21        34.73 o                         
   4  16   2         54.17        107.40        50.69 o                         
   5  16   2         18.27         37.28        35.91 o                         
   6  16   2          0.67         27.49        23.88 o                         
   1  17   2         37.23        103.01        56.31 o                         
   2  17   2         33.74         -7.37        28.07 o                         
   3  17   2        332.20        245.61        82.00 o                         
   4  17   2        136.11        148.68        57.63 o                         
   5  17   2         99.82          6.92       137.97 o                         
   0  18   2       1700.88       1696.22       243.58 o                         
   1  18   2          1.02         15.84        13.93 o                         
   2  18   2        541.13        602.40        87.24 o                         
   3  18   2        195.13        272.88        86.70 o                         
   4  18   2        104.30        178.13        76.99 o                         
   5  18   2        103.58         74.89        27.50 o                         
   1  19   2        622.16        544.69        86.55 o                         
   2  19   2        125.29         42.89        35.02 o                         
   3  19   2         28.35          9.27        37.51 o                         
   0  20   2        112.02        261.15       102.57 o                         
   1  20   2          0.59        -20.19        32.89 o                         
   2  20   2        292.92        371.42        99.59 o                         
   1   1   3       1747.72       1666.67        93.83 o                         
   2   1   3       4980.64       4875.97        96.75 o                         
   3   1   3        908.17        856.31        46.08 o                         
   4   1   3        127.05         83.33        16.66 o                         
   5   1   3        768.83        899.77        78.66 o                         
   6   1   3         20.89         46.84        25.90 o                         
   7   1   3        963.53        960.14        85.87 o                         
   8   1   3         53.15         25.94        14.30 o                         
   9   1   3        129.06         39.74        37.19 o                         
  10   1   3        100.01         32.29        60.21 o                         
   1   2   3        424.44        453.44        33.59 o                         
   2   2   3       1507.71       1519.90        58.01 o                         
   3   2   3        385.56        360.83        35.26 o                         
   4   2   3        304.11        299.74        41.63 o                         
   5   2   3       4052.87       4390.21       172.68 o                         
   6   2   3          0.85         -8.58         8.58 o                         
   7   2   3         33.52         10.34        20.42 o                         
   8   2   3          0.02        -17.35        30.14 o                         
   9   2   3          1.29        -14.63        40.54 o                         
  10   2   3         47.13         75.01        60.63 o                         
   1   3   3      23847.73      23509.79       278.38 o                         
   2   3   3       8040.83       8095.99       144.89 o                         
   3   3   3       2805.76       2833.24       110.81 o                         
   4   3   3       8952.50       9231.35       202.30 o                         
   5   3   3       2443.72       2491.53       133.12 o                         
   6   3   3       2194.64       2282.87       136.01 o                         
   7   3   3        135.00        152.01        45.66 o                         
   8   3   3        107.48         81.21        27.96 o                         
   9   3   3         61.48         61.17        24.35 o                         
  10   3   3          5.68         21.50        42.41 o                         
   0   4   3       5348.17       5108.23       136.71 o                         
   1   4   3       1821.78       1753.78        46.29 o                         
   2   4   3         47.66         43.88        12.19 o                         
   3   4   3       3584.36       3702.57       133.77 o                         
   4   4   3       1879.43       1991.89        94.70 o                         
   5   4   3        884.65        779.43        74.71 o                         
   6   4   3        399.67        423.98        56.22 o                         
   7   4   3       1518.98       1655.15       129.24 o                         
   8   4   3         33.20         -0.95        21.16 o                         
   9   4   3          4.50          9.52        26.17 o                         
  10   4   3         16.95         12.35        42.66 o                         
   1   5   3        565.71        560.09        29.60 o                         
   2   5   3       9066.67       8596.32       136.40 o                         
   3   5   3       6740.55       6718.57       192.93 o                         
   4   5   3      14432.87      14898.00       310.38 o                         
   5   5   3       2019.38       2008.65       108.06 o                         
   6   5   3       3557.99       3685.19       183.25 o                         
   7   5   3        132.94        145.46        40.42 o                         
   8   5   3        796.60        872.28       102.88 o                         
   9   5   3         34.87         12.64        62.59 o                         
  10   5   3         83.04         83.43        73.25 o                         
   0   6   3      24001.11      22788.81       299.86 o                         
   1   6   3      17144.54      16679.83       185.93 o                         
   2   6   3      22590.79      22646.49       368.41 o                         
   3   6   3       2236.55       2010.71       130.46 o                         
   4   6   3        531.31        546.07        71.59 o                         
   5   6   3       2480.00       2543.70       126.62 o                         
   6   6   3         55.37         62.91        32.99 o                         
   7   6   3         30.47         18.69        31.70 o                         
   8   6   3         42.40         58.44        40.62 o                         
   9   6   3         54.64         44.62        21.80 o                         
  10   6   3         15.03         73.49       105.48 o                         
   1   7   3      24651.41      24531.21       234.93 o                         
   2   7   3       4068.38       4145.48       156.72 o                         
   3   7   3       7484.42       7516.06       399.86 o                         
   4   7   3       1762.14       1825.68       137.70 o                         
   5   7   3        417.10        383.66        48.51 o                         
   6   7   3       3092.69       3312.89       160.38 o                         
   7   7   3        269.83        234.33        55.22 o                         
   8   7   3        563.91        636.77        91.33 o                         
   9   7   3         10.82         44.80        50.08 o                         
   0   8   3      18463.03      18232.52       312.56 o                         
   1   8   3        118.18        149.33        18.85 o                         
   2   8   3      10671.79      10280.58       387.53 o                         
   3   8   3       9486.46       9918.06       296.10 o                         
   4   8   3       2418.44       2473.75       206.37 o                         
   5   8   3        728.39        843.94        75.13 o                         
   6   8   3        258.43        263.58        44.32 o                         
   7   8   3        499.51        630.58        81.10 o                         
   8   8   3        147.43         93.89        56.56 o                         
   9   8   3        181.15        175.27        49.56 o                         
   1   9   3       7627.68       7317.09       144.56 o                         
   2   9   3        272.47        241.95        40.13 o                         
   3   9   3       3881.33       3658.37       165.01 o                         
   4   9   3       2070.07       1917.84       187.78 o                         
   5   9   3        658.07        628.61        77.35 o                         
   6   9   3        480.37        553.56        66.01 o                         
   7   9   3          8.03        -11.64        12.62 o                         
   8   9   3        934.37        998.04       110.18 o                         
   9   9   3         93.72         56.99        61.80 o                         
   0  10   3      10894.65      10955.59       318.94 o                         
   1  10   3        286.41        301.63        31.06 o                         
   2  10   3       3342.90       3242.65       141.00 o                         
   3  10   3        228.34        206.79        28.38 o                         
   4  10   3        269.98        218.47        24.20 o                         
   5  10   3       6425.08       6350.74       290.18 o                         
   6  10   3        206.49        244.65        47.07 o                         
   7  10   3       1851.86       1768.49       148.82 o                         
   8  10   3         16.21         53.33        37.01 o                         
   9  10   3        100.04        152.98        64.24 o                         
   1  11   3       6905.30       6998.23       164.07 o                         
   2  11   3        422.70        460.66        43.92 o                         
   3  11   3       1663.21       1665.41        84.73 o                         
   4  11   3       1243.52       1389.92        68.08 o                         
   5  11   3        294.48        339.17        49.73 o                         
   6  11   3       1369.86       1378.58       133.90 o                         
   7  11   3         92.56         44.49        22.17 o                         
   8  11   3          3.12        -26.57        67.91 o                         
   0  12   3       2573.07       2516.77       164.47 o                         
   1  12   3        358.83        343.45        38.32 o                         
   2  12   3       3123.54       3021.45       123.81 o                         
   3  12   3        927.70       1012.07        68.79 o                         
   4  12   3       1351.39       1376.27        96.13 o                         
   5  12   3         11.09         20.70        26.96 o                         
   6  12   3        228.86        141.02        42.84 o                         
   7  12   3         96.00        146.17        42.58 o                         
   8  12   3          1.68         20.50        48.12 o                         
   1  13   3       1198.67       1323.59        85.31 o                         
   2  13   3        238.52        238.57        35.63 o                         
   3  13   3        339.23        381.40        44.33 o                         
   4  13   3        329.46        380.38        54.30 o                         
   5  13   3        268.46        141.26        29.05 o                         
   6  13   3         51.80        151.34        46.78 o                         
   7  13   3          0.05        -12.55        74.58 o                         
   8  13   3        146.85        197.10        74.85 o                         
   0  14   3        701.01        851.40       105.06 o                         
   1  14   3        151.60        129.93        23.90 o                         
   2  14   3        778.15        781.78        67.48 o                         
   3  14   3         40.78        -10.57        13.26 o                         
   4  14   3       1377.39       1328.70       126.88 o                         
   5  14   3        209.48        209.94        45.84 o                         
   6  14   3        117.14         25.05        28.30 o                         
   7  14   3        240.72        323.88        84.20 o                         
   1  15   3        638.42        685.55        81.91 o                         
   2  15   3        141.88        129.96        24.85 o                         
   3  15   3       1675.52       1680.86       140.75 o                         
   4  15   3         13.23         87.31        48.07 o                         
   5  15   3         21.22         86.04        36.13 o                         
   6  15   3          5.20        115.94        70.84 o                         
   7  15   3          1.43         29.09        74.15 o                         
   0  16   3        122.92        241.28        63.33 o                         
   1  16   3          2.30         22.52        12.73 o                         
   2  16   3        206.61        282.13        56.30 o                         
   3  16   3          2.94         28.32        13.43 o                         
   4  16   3          0.78         51.97        19.68 o                         
   5  16   3          0.93        -66.24        66.24 o                         
   6  16   3         44.03         65.19        64.03 o                         
   1  17   3        611.48        714.40        87.92 o                         
   2  17   3         98.26         37.96        17.95 o                         
   3  17   3         10.53         52.49        60.63 o                         
   4  17   3          0.82        -17.88        42.27 o                         
   5  17   3         97.77         96.77        88.76 o                         
   0  18   3        297.80        397.87       115.82 o                         
   1  18   3        104.87         79.90        38.67 o                         
   2  18   3          2.95         24.91        32.79 o                         
   3  18   3        100.53        102.23        17.71 o                         
   4  18   3          0.36         77.63        49.16 o                         
   1  19   3          0.09         74.13        50.14 o                         
   2  19   3         13.83        -13.52        13.52 o                         
   3  19   3         19.00         11.39        27.84 o                         
   0  20   3         14.66         90.72        78.41 o                         
   1  20   3          5.60          3.83        37.83 o                         
   2  20   3         19.64         -5.76        56.24 o                         
   1   0   4       1223.34       1143.75        68.34 o                         
   2   0   4        208.47        227.54        31.20 o                         
   3   0   4      11892.37      11547.02       264.01 o                         
   4   0   4       2946.71       2860.21       116.97 o                         
   5   0   4       8443.38       8911.61       233.87 o                         
   6   0   4        351.71        301.32        57.24 o                         
   7   0   4       6749.44       6554.12       319.40 o                         
   8   0   4         97.00        111.09        48.44 o                         
   9   0   4       1001.61       1029.27       138.09 o                         
  10   0   4         58.40        -24.76        24.76 o                         
   1   1   4        339.02        347.64        34.50 o                         
   2   1   4         53.62         57.93        14.41 o                         
   3   1   4      25810.31      25845.81       259.54 o                         
   4   1   4       1606.50       1466.95        68.46 o                         
   5   1   4       4769.37       5000.27       153.64 o                         
   6   1   4        336.65        309.19        39.73 o                         
   7   1   4        120.93        164.87        36.29 o                         
   8   1   4         19.42         17.70        12.25 o                         
   9   1   4          2.48          2.52        24.50 o                         
  10   1   4         34.36         -2.27        51.91 o                         
   0   2   4       1172.12       1233.11       112.53 o                         
   1   2   4       3184.88       2767.33       188.93 o                         
   2   2   4       5023.28       4986.97       101.31 o                         
   3   2   4       4662.27       4595.74        97.14 o                         
   4   2   4       1338.11       1349.63        82.76 o                         
   5   2   4       3411.74       3193.94       146.89 o                         
   6   2   4        408.58        380.46        51.82 o                         
   7   2   4        580.53        656.74        63.36 o                         
   8   2   4         92.90         51.05        20.34 o                         
   9   2   4        798.60        723.64        80.62 o                         
  10   2   4        125.14         35.97        57.51 o                         
   1   3   4      84524.95      87315.09       617.81 o                         
   2   3   4      14159.65      14485.48       194.70 o                         
   3   3   4        556.16        475.09        44.85 o                         
   4   3   4       1769.66       1777.93       102.81 o                         
   5   3   4       1191.66       1149.39        88.95 o                         
   6   3   4       1086.26       1112.69        94.94 o                         
   7   3   4        202.46        195.89        37.01 o                         
   8   3   4        852.34        854.53        84.77 o                         
   9   3   4          2.22          8.39        31.78 o                         
  10   3   4        161.84         67.34        68.07 o                         
   0   4   4       8216.89       7847.98       138.20 o                         
   1   4   4       1245.54       1286.98        46.23 o                         
   2   4   4        633.63        599.55        50.09 o                         
   3   4   4         95.67         66.79        12.26 o                         
   4   4   4        749.18        707.03        75.70 o                         
   5   4   4       3634.95       3539.40       158.01 o                         
   6   4   4          2.72         11.08        17.10 o                         
   7   4   4       2369.20       2495.69       157.35 o                         
   8   4   4        126.01        154.49        36.33 o                         
   9   4   4         88.79         54.33        23.19 o                         
  10   4   4         14.94         14.30        41.11 o                         
   1   5   4      13686.88      12676.81       138.59 o                         
   2   5   4        954.69       1053.38        88.51 o                         
   3   5   4       8778.08       9215.17       224.02 o                         
   4   5   4       2424.29       2286.72       147.90 o                         
   5   5   4        230.77        239.28        40.58 o                         
   6   5   4       1993.68       2035.93       135.00 o                         
   7   5   4         72.16         48.50        37.11 o                         
   8   5   4        226.05        218.84        50.03 o                         
   9   5   4         21.78        -27.51        38.84 o                         
  10   5   4         23.95        -42.43       106.27 o                         
   0   6   4       8273.82       7744.57       170.69 o                         
   1   6   4        338.82        306.21        24.33 o                         
   2   6   4       5176.18       5086.68       108.56 o                         
   3   6   4        507.45        580.51       105.71 o                         
   4   6   4        431.26        455.38        67.80 o                         
   5   6   4        114.00         99.94        31.58 o                         
   6   6   4        322.55        312.38        48.98 o                         
   7   6   4         66.23         48.01        29.67 o                         
   8   6   4         19.50         24.39        20.19 o                         
   9   6   4        111.90        105.26        75.03 o                         
  10   6   4         11.50         89.88        33.18 o                         
   1   7   4       8334.38       8356.74       132.32 o                         
   2   7   4          7.09         23.62        14.15 o                         
   3   7   4       2465.66       2549.67       227.76 o                         
   4   7   4         14.91         -3.53        24.15 o                         
   5   7   4        109.63        116.35        24.91 o                         
   6   7   4         75.98         81.37        28.13 o                         
   7   7   4          8.12         22.16        15.50 o                         
   8   7   4        151.66        176.71        57.59 o                         
   9   7   4        112.31        259.60       323.50 o                         
   0   8   4          5.54         62.61        26.61 o                         
   1   8   4        170.80        131.18        13.19 o                         
   2   8   4        224.24        285.28        36.21 o                         
   3   8   4       1439.76       1400.48        65.38 o                         
   4   8   4         56.99         98.18        51.04 o                         
   5   8   4          0.93         -4.48        14.16 o                         
   6   8   4        500.22        477.35        68.30 o                         
   7   8   4         14.00         84.84        37.49 o                         
   8   8   4          0.00         54.91        25.34 o                         
   9   8   4          7.04        -63.84        63.84 o                         
   1   9   4         92.31        154.33        25.02 o                         
   2   9   4        391.34        361.53        32.49 o                         
   3   9   4         81.40         83.16        16.51 o                         
   4   9   4        255.66        283.41        53.39 o                         
   5   9   4        487.94        476.56        61.99 o                         
   6   9   4          3.36         32.85        44.52 o                         
   7   9   4        161.21        152.18        43.70 o                         
   8   9   4         44.10         51.93        28.79 o                         
   9   9   4          4.41          0.23        44.46 o                         
   0  10   4        349.40        353.98        70.19 o                         
   1  10   4        132.71        107.85        15.67 o                         
   2  10   4        273.90        308.41        37.70 o                         
   3  10   4        404.97        394.10        37.37 o                         
   4  10   4        138.36        144.55        31.23 o                         
   5  10   4          3.84         54.70        28.49 o                         
   6  10   4        182.48        173.06        47.67 o                         
   7  10   4         48.33        -22.16        26.94 o                         
   8  10   4        584.61        473.63        80.62 o                         
   9  10   4        187.63        140.30        64.47 o                         
   1  11   4       1304.55       1350.69        72.35 o                         
   2  11   4         44.17         35.47        11.86 o                         
   3  11   4         75.67         71.13        17.48 o                         
   4  11   4          3.10         36.46        31.30 o                         
   5  11   4        356.21        338.20        49.42 o                         
   6  11   4        260.81        243.37        61.69 o                         
   7  11   4         71.44         17.30        97.50 o                         
   8  11   4        136.00         96.23        46.12 o                         
   0  12   4         27.30        114.96        46.26 o                         
   1  12   4        139.42        172.56        29.94 o                         
   2  12   4          2.06         43.62        23.45 o                         
   3  12   4          5.97         -7.18        17.41 o                         
   4  12   4        147.13        137.35        36.12 o                         
   5  12   4         77.27         55.13        29.19 o                         
   6  12   4         94.62         77.96        20.32 o                         
   7  12   4         67.01         68.24        33.39 o                         
   8  12   4         30.90          3.41        19.39 o                         
   1  13   4       1153.26       1079.82        82.05 o                         
   2  13   4        223.57        242.03        36.27 o                         
   3  13   4        356.22        375.09        42.97 o                         
   4  13   4        421.95        445.92        74.04 o                         
   5  13   4        285.78        281.85        56.82 o                         
   6  13   4          5.27         10.71        41.18 o                         
   7  13   4         31.94        111.19        68.38 o                         
   8  13   4          1.30        -76.67        77.10 o                         
   0  14   4        447.73        466.84        77.10 o                         
   1  14   4        245.28        194.88        30.09 o                         
   2  14   4        147.26        174.72        31.77 o                         
   3  14   4        961.61       1021.61        93.57 o                         
   4  14   4        545.99        524.58        77.74 o                         
   5  14   4        429.85        520.17        84.57 o                         
   6  14   4          3.92         61.54        33.50 o                         
   7  14   4        222.04        278.06       127.49 o                         
   1  15   4         93.32         98.78        30.12 o                         
   2  15   4        308.25        321.14        46.53 o                         
   3  15   4        775.12        810.56       124.20 o                         
   4  15   4        162.79        263.00        63.94 o                         
   5  15   4        158.94         93.05        40.85 o                         
   6  15   4        229.68        309.53       103.58 o                         
   7  15   4         10.37         29.71        55.41 o                         
   0  16   4        428.03        524.82        90.40 o                         
   1  16   4         22.75        -10.07        21.39 o                         
   2  16   4        920.01        906.98       122.12 o                         
   3  16   4        295.17        345.18        75.89 o                         
   4  16   4         45.56         49.46        53.10 o                         
   5  16   4        343.77        431.39        79.32 o                         
   6  16   4          1.34        -17.60        45.24 o                         
   1  17   4       1133.22       1076.99       103.40 o                         
   2  17   4         63.79         81.79        29.33 o                         
   3  17   4        242.53        281.85        65.94 o                         
   4  17   4         99.41        106.99        39.05 o                         
   5  17   4        127.48         72.03       102.56 o                         
   0  18   4        692.58        668.01       143.21 o                         
   1  18   4          0.75          5.98        82.53 o                         
   2  18   4         52.62         32.83        11.10 o                         
   3  18   4         77.59          7.79        32.28 o                         
   4  18   4          4.51         19.35        45.58 o                         
   1  19   4        281.40        376.84        82.27 o                         
   2  19   4          9.23        -11.42        21.43 o                         
   3  19   4        169.19        297.42        85.30 o                         
   1  20   4         32.35         55.73        37.39 o                         
   1   1   5       1504.87       1336.07        53.50 o                         
   2   1   5         40.17         57.29        10.99 o                         
   3   1   5       2263.49       2481.68       610.16 o                         
   4   1   5       5502.18       5745.21       155.09 o                         
   5   1   5        279.28        284.54        33.44 o                         
   6   1   5        496.76        550.14        49.79 o                         
   7   1   5        106.61         79.34        20.71 o                         
   8   1   5       1392.61       1276.34       104.34 o                         
   9   1   5          1.67         44.22        22.86 o                         
  10   1   5          3.58        -12.12        51.20 o                         
   0   2   5       5665.59       5995.56       251.55 o                         
   1   2   5       8271.23       7790.94       350.85 o                         
   2   2   5       3422.40       3453.67        88.52 o                         
   3   2   5         18.40         18.16         3.67 o                         
   4   2   5         28.55         18.93        10.02 o                         
   5   2   5        142.94        214.75        54.18 o                         
   6   2   5         39.64         37.80        17.13 o                         
   7   2   5        484.46        468.18        56.43 o                         
   8   2   5         79.85          0.12        14.62 o                         
   9   2   5         21.15         -7.56        38.76 o                         
  10   2   5         49.70        -59.77        59.77 o                         
   1   3   5      14511.59      13605.36       227.13 o                         
   2   3   5        363.48        328.13        34.53 o                         
   3   3   5        564.16        536.02        54.06 o                         
   4   3   5        357.14        341.97        45.26 o                         
   5   3   5          0.26         17.86        26.47 o                         
   6   3   5       2337.84       2439.20       141.01 o                         
   7   3   5        739.62        711.27        82.53 o                         
   8   3   5        250.67        262.52        45.64 o                         
   9   3   5          8.68          6.13        50.95 o                         
  10   3   5        411.22        453.86       117.37 o                         
   0   4   5      22277.46      22240.00       350.72 o                         
   1   4   5        248.67        265.86        22.31 o                         
   2   4   5      11045.85      10437.72       268.80 o                         
   3   4   5      10049.60      10889.11       229.49 o                         
   4   4   5        554.82        535.81        55.79 o                         
   5   4   5          3.48         44.54        33.05 o                         
   6   4   5          1.95         15.07        20.44 o                         
   7   4   5        899.47        951.31       103.06 o                         
   8   4   5        517.57        552.70        81.02 o                         
   9   4   5          5.84         76.06        26.76 o                         
  10   4   5          0.84        -18.97        35.89 o                         
   1   5   5       3156.17       3083.73       107.88 o                         
   2   5   5         40.06         35.54         7.10 o                         
   3   5   5        325.74        292.27        55.89 o                         
   4   5   5       4503.32       4381.95       199.18 o                         
   5   5   5          5.06          4.11        20.96 o                         
   6   5   5       3404.60       3496.12       174.85 o                         
   7   5   5         16.11         22.39        35.39 o                         
   8   5   5       1271.04       1389.66       126.26 o                         
   9   5   5        464.40        499.64       163.89 o                         
  10   5   5         10.16          4.98        65.91 o                         
   0   6   5      18420.79      17774.39       260.64 o                         
   1   6   5         18.66         14.66         9.68 o                         
   2   6   5       3507.86       3091.63       144.53 o                         
   3   6   5          6.02         29.72        44.45 o                         
   4   6   5       2477.88       2559.43       152.64 o                         
   5   6   5       2335.76       2252.15       130.80 o                         
   6   6   5         57.87         77.10        38.75 o                         
   7   6   5        208.91        163.33        39.31 o                         
   8   6   5        197.29        288.35        60.83 o                         
   9   6   5         18.36        -30.48       270.67 o                         
  10   6   5        191.77        216.05        84.28 o                         
   1   7   5         11.38         22.86        10.84 o                         
   2   7   5      12109.22      12478.53       178.76 o                         
   3   7   5        143.01        106.55        40.70 o                         
   4   7   5       3674.12       3822.90       307.17 o                         
   5   7   5        187.87        131.70        32.10 o                         
   6   7   5        914.54       1004.53        97.17 o                         
   7   7   5         19.48        -10.48        10.48 o                         
   8   7   5        392.81        550.15        79.18 o                         
   9   7   5         17.01        125.70       217.43 o                         
   0   8   5      13910.01      12989.39       259.47 o                         
   1   8   5          1.08        -13.02        13.02 o                         
   2   8   5      19360.92      18972.20       240.07 o                         
   3   8   5       1202.33       1216.99        90.43 o                         
   4   8   5       1464.20       1478.06       143.83 o                         
   5   8   5       1453.40       1381.79       116.31 o                         
   6   8   5         94.95        104.49        32.03 o                         
   7   8   5       1861.98       1755.93       136.56 o                         
   8   8   5         80.29        123.30        44.01 o                         
   9   8   5         38.35        -49.58       252.86 o                         
   1   9   5       2112.68       2195.87        88.69 o                         
   2   9   5       1904.68       1710.46        75.72 o                         
   3   9   5        361.95        371.43        34.41 o                         
   4   9   5       7638.89       7569.06       239.79 o                         
   5   9   5         12.61         -0.94        13.34 o                         
   6   9   5       2680.01       2748.45       234.47 o                         
   7   9   5        334.79        294.25        50.96 o                         
   8   9   5        615.45        718.40        96.21 o                         
   9   9   5         30.76         27.13        37.30 o                         
   0  10   5      13097.41      12257.63       353.55 o                         
   1  10   5        544.28        593.37        46.67 o                         
   2  10   5       7161.63       6897.96       164.65 o                         
   3  10   5        331.62        325.55        30.40 o                         
   4  10   5       4202.78       3835.84       169.09 o                         
   5  10   5         63.54         23.71        33.82 o                         
   6  10   5          2.71        -24.59        24.59 o                         
   7  10   5         36.49        141.78        63.50 o                         
   8  10   5        297.00        368.82        90.94 o                         
   9  10   5        336.19        326.84        90.81 o                         
   1  11   5        200.90        234.72        33.16 o                         
   2  11   5        976.95        926.59        62.05 o                         
   3  11   5       1032.61       1008.88        63.17 o                         
   4  11   5       1302.39       1464.97        95.58 o                         
   5  11   5         23.86         10.87        17.24 o                         
   6  11   5       1471.68       1435.12       204.75 o                         
   7  11   5          0.21        -58.11        58.11 o                         
   8  11   5        106.36        106.61       123.74 o                         
   0  12   5       9409.19       9663.45       332.47 o                         
   1  12   5          0.51        -16.79        16.79 o                         
   2  12   5       3266.81       3197.42       127.85 o                         
   3  12   5        107.34         99.15        22.11 o                         
   4  12   5         69.15         73.65        28.31 o                         
   5  12   5         68.00         37.76        29.64 o                         
   6  12   5        159.98        129.23        52.75 o                         
   7  12   5         11.20         84.25        30.09 o                         
   8  12   5         69.78         63.85        66.78 o                         
   1  13   5        722.65        768.94        72.05 o                         
   2  13   5       1097.60       1067.67        73.35 o                         
   3  13   5         30.71         23.73        16.25 o                         
   4  13   5        845.39       1016.95       136.17 o                         
   5  13   5         23.78        -35.63        35.63 o                         
   6  13   5        379.36        616.40        82.03 o                         
   7  13   5          1.27         -0.77        30.44 o                         
   8  13   5         60.43        108.86        86.84 o                         
   0  14   5         36.50         51.59        26.60 o                         
   1  14   5         68.65         72.91        17.96 o                         
   2  14   5        534.96        595.52        68.07 o                         
   3  14   5         94.18        164.36        53.45 o                         
   4  14   5        503.87        617.60       137.90 o                         
   5  14   5         12.24         24.99        52.28 o                         
   6  14   5          5.87         19.62        17.78 o                         
   7  14   5          3.07        -35.41        40.11 o                         
   1  15   5        289.40        347.83        57.93 o                         
   2  15   5          3.78         -3.54        18.99 o                         
   3  15   5        116.14        202.20        59.29 o                         
   4  15   5        417.35        471.55        78.15 o                         
   5  15   5         75.32        119.77        40.38 o                         
   6  15   5         47.48         34.31        44.69 o                         
   7  15   5         39.31         20.01        51.35 o                         
   0  16   5        510.52        534.47        84.45 o                         
   1  16   5          4.28        -39.59        44.33 o                         
   2  16   5        341.09        287.62        73.20 o                         
   3  16   5         12.06         34.97        37.11 o                         
   4  16   5        219.83        312.74        71.03 o                         
   5  16   5         63.12         70.65        54.96 o                         
   6  16   5         16.08         42.02        55.98 o                         
   1  17   5         77.64        107.77        38.97 o                         
   2  17   5        208.62        127.93        49.71 o                         
   3  17   5        135.28        124.21        54.15 o                         
   4  17   5          0.14         10.00        13.53 o                         
   5  17   5         73.80         58.69        52.78 o                         
   0  18   5          0.76         15.02        64.33 o                         
   1  18   5         27.12        -29.15        34.77 o                         
   2  18   5         17.37        -16.16        16.16 o                         
   3  18   5          8.41        -12.63        31.25 o                         
   4  18   5         20.49         48.59        77.79 o                         
   1  19   5         10.13        -26.34        72.85 o                         
   2  19   5         50.48         26.42        50.36 o                         
   3  19   5         11.29         81.82        43.32 o                         
   1  20   5          9.36         77.67        96.76 o                         
   1   0   6       1450.17       1389.92        93.48 o                         
   2   0   6          8.38         16.40        10.45 o                         
   3   0   6      10006.51       9812.98       219.99 o                         
   4   0   6       2804.61       3465.27       158.24 o                         
   5   0   6       7255.97       6784.88       201.73 o                         
   6   0   6          5.53         14.44        14.03 o                         
   7   0   6       2213.34       2302.81       181.79 o                         
   8   0   6        464.91        399.26        82.46 o                         
   9   0   6         17.86        -13.28        55.61 o                         
  10   0   6          0.10         56.67       102.76 o                         
   1   1   6      81166.77      83208.59      1047.60 o                         
   2   1   6        996.24       1027.30        65.47 o                         
   3   1   6       9652.81       9219.79       205.58 o                         
   4   1   6        615.59        609.65        53.03 o                         
   5   1   6        383.37        378.77        34.05 o                         
   6   1   6          2.46         16.80        19.53 o                         
   7   1   6         34.29         55.86        27.95 o                         
   8   1   6         29.98        -12.55        17.29 o                         
   9   1   6        146.46        158.04        46.19 o                         
  10   1   6          0.06        105.23        78.61 o                         
   0   2   6      11875.45      12009.52       792.46 o                         
   1   2   6       9702.25       9189.36       156.79 o                         
   2   2   6        402.85        422.73        41.71 o                         
   3   2   6       6511.08       6366.03       131.11 o                         
   4   2   6        640.17        623.02        46.36 o                         
   5   2   6       6641.47       6657.80       160.91 o                         
   6   2   6          3.94         56.72        16.44 o                         
   7   2   6       2264.45       2430.55       117.93 o                         
   8   2   6        168.75        128.78        33.59 o                         
   9   2   6       1857.90       1811.95       213.01 o                         
  10   2   6          6.14        -12.25        23.18 o                         
   1   3   6      17167.89      15845.27       235.87 o                         
   2   3   6        199.79        209.59        28.61 o                         
   3   3   6      19192.01      19458.94       428.46 o                         
   4   3   6          4.99          3.50         8.49 o                         
   5   3   6       2847.72       2839.74       136.13 o                         
   6   3   6         24.12         49.99        34.02 o                         
   7   3   6         17.51         19.71        33.36 o                         
   8   3   6         27.93         -4.90        25.09 o                         
   9   3   6          1.15        -33.79        42.20 o                         
  10   3   6        182.71        190.01        79.87 o                         
   0   4   6        334.82        337.74        47.52 o                         
   1   4   6       1892.95       1696.46        57.97 o                         
   2   4   6        940.50       1046.23        68.86 o                         
   3   4   6      10566.30      10571.53       304.31 o                         
   4   4   6        787.62        925.61        70.93 o                         
   5   4   6       4463.25       4744.08       212.90 o                         
   6   4   6         72.13         50.82        18.24 o                         
   7   4   6       3621.74       3687.87       189.19 o                         
   8   4   6          6.93         -8.00        46.57 o                         
   9   4   6        353.55        299.83        86.02 o                         
  10   4   6          0.41         27.66        53.92 o                         
   1   5   6      16078.21      14122.23       469.62 o                         
   2   5   6       1747.15       1734.37        61.82 o                         
   3   5   6       7926.33       7939.59       275.92 o                         
   4   5   6        519.30        540.09        68.21 o                         
   5   5   6       1394.16       1287.47       112.96 o                         
   6   5   6         28.24         46.36        28.59 o                         
   7   5   6         62.25         68.87        19.20 o                         
   8   5   6        295.98        306.84        60.90 o                         
   9   5   6          2.85        -28.89        28.89 o                         
  10   5   6          6.83         58.92        66.86 o                         
   0   6   6         14.98         34.52        11.77 o                         
   1   6   6         99.03         83.03        17.55 o                         
   2   6   6       1718.65       1824.77        70.05 o                         
   3   6   6         17.27        139.46        63.68 o                         
   4   6   6         69.82        184.33        86.85 o                         
   5   6   6       1500.61       1677.02       137.69 o                         
   6   6   6          0.05          0.83        18.35 o                         
   7   6   6         57.72         85.60        25.62 o                         
   8   6   6        233.44        180.53        33.40 o                         
   9   6   6          1.82        119.58       165.06 o                         
   1   7   6        713.74        660.90        46.96 o                         
   2   7   6          4.80         12.95        19.81 o                         
   3   7   6        566.17        538.43        55.40 o                         
   4   7   6          0.92         94.04       110.62 o                         
   5   7   6       1428.03       1410.31       128.14 o                         
   6   7   6       2224.66       2427.62       153.51 o                         
   7   7   6        396.20        314.92        59.13 o                         
   8   7   6         66.51        -81.64        81.64 o                         
   9   7   6          1.08        188.67       219.44 o                         
   0   8   6        709.08        694.11        60.78 o                         
   1   8   6          0.28         -9.14        12.42 o                         
   2   8   6       2235.38       2325.27        94.81 o                         
   3   8   6          1.21         28.14        19.39 o                         
   4   8   6        298.81        327.59        72.30 o                         
   5   8   6         54.58         85.31        49.03 o                         
   6   8   6        150.01        161.21        42.35 o                         
   7   8   6          1.63         33.86        30.99 o                         
   8   8   6          5.25         20.51         2.62 o                         
   9   8   6         16.68         79.11        54.01 o                         
   1   9   6         10.37         16.63        11.25 o                         
   2   9   6         15.85          0.18         9.56 o                         
   3   9   6        127.13        165.90        31.88 o                         
   4   9   6        760.57        797.00        79.94 o                         
   5   9   6         95.07         98.69        57.66 o                         
   6   9   6        210.17        209.03        73.87 o                         
   7   9   6        187.95         70.05        89.16 o                         
   8   9   6         64.20         26.47        83.43 o                         
   9   9   6         26.25         47.99       138.57 o                         
   0  10   6       1529.83       1621.65       134.82 o                         
   1  10   6         10.91         -2.60        12.72 o                         
   2  10   6        190.06        262.45        42.63 o                         
   3  10   6          1.64         -6.31         6.31 o                         
   4  10   6        119.72        164.59        73.21 o                         
   5  10   6        102.27         53.20        96.53 o                         
   6  10   6         24.25         35.74        17.42 o                         
   7  10   6         68.93         31.61        24.36 o                         
   8  10   6          1.72        -44.58        75.35 o                         
   9  10   6         60.02        201.09        81.76 o                         
   1  11   6         75.64         60.37        22.11 o                         
   2  11   6        227.00        192.94        26.92 o                         
   3  11   6         34.36         26.89        13.97 o                         
   4  11   6        207.18        164.39        32.84 o                         
   5  11   6         15.73         51.40        36.98 o                         
   6  11   6         21.51         45.85        44.72 o                         
   7  11   6         26.97         23.63        75.52 o                         
   8  11   6          1.04        -30.83        30.83 o                         
   0  12   6        558.76        580.43       100.60 o                         
   1  12   6         66.35         62.87        15.95 o                         
   2  12   6       1131.79       1167.01       124.06 o                         
   3  12   6        697.78        778.13        73.98 o                         
   4  12   6        114.34         93.28        26.40 o                         
   5  12   6        263.77        244.06        51.91 o                         
   6  12   6         13.34        -17.04        44.87 o                         
   7  12   6         21.42         41.93        33.26 o                         
   8  12   6         84.02          3.95        87.93 o                         
   1  13   6       2473.54       2431.48       120.85 o                         
   2  13   6        314.95        267.21        41.49 o                         
   3  13   6        278.46        332.73        70.87 o                         
   4  13   6        105.64        223.55        74.55 o                         
   5  13   6         41.46         -2.99        31.58 o                         
   6  13   6          8.23         24.82        34.38 o                         
   7  13   6          0.86         33.46       107.25 o                         
   0  14   6        154.62        144.39        51.20 o                         
   1  14   6         18.76          1.74        16.77 o                         
   2  14   6          8.38         41.26        24.89 o                         
   3  14   6        218.02        204.31        57.68 o                         
   4  14   6        248.66        246.02        74.09 o                         
   5  14   6        455.87        659.87        94.00 o                         
   6  14   6         43.21         14.56        37.06 o                         
   7  14   6        159.46        196.37       124.59 o                         
   1  15   6       1919.65       1930.37       118.24 o                         
   2  15   6        130.57        186.87        61.41 o                         
   3  15   6       1249.21       1214.34       149.97 o                         
   4  15   6        233.38        183.34        52.32 o                         
   5  15   6        221.35        211.98        49.18 o                         
   6  15   6          8.89         -2.32        89.23 o                         
   0  16   6         28.04        -30.58        30.58 o                         
   1  16   6        199.35        178.93        38.83 o                         
   2  16   6         71.02         59.36        67.36 o                         
   3  16   6        386.04        467.63        97.49 o                         
   4  16   6          6.64         27.35        27.45 o                         
   5  16   6        145.48        111.76        72.43 o                         
   6  16   6         18.62        131.35        77.67 o                         
   1  17   6        871.67        997.73       130.13 o                         
   2  17   6          0.53        -66.71        94.13 o                         
   3  17   6        342.41        505.69        99.67 o                         
   4  17   6         63.26         51.80        24.52 o                         
   5  17   6        127.71         -8.68        45.74 o                         
   0  18   6          1.43         -5.15        27.89 o                         
   1  18   6         19.83        -20.37        27.09 o                         
   2  18   6          1.79        -55.02        55.02 o                         
   3  18   6        237.86        340.63        78.71 o                         
   4  18   6         44.53         37.20        64.76 o                         
   1  19   6        147.30        269.34        82.44 o                         
   2  19   6         36.27         17.00        31.54 o                         
   3  19   6        200.68        272.37        74.58 o                         
   1  20   6          0.99        -77.66       153.74 o                         
   1   1   7        949.52        961.59        34.46 o                         
   2   1   7       1992.10       2045.39        79.05 o                         
   3   1   7         96.66         97.26        18.55 o                         
   4   1   7         24.31         12.45        32.38 o                         
   5   1   7        312.43        326.27        29.13 o                         
   6   1   7        134.96        148.33        24.34 o                         
   7   1   7        150.66        162.34        26.20 o                         
   8   1   7        123.20        151.39        23.10 o                         
   9   1   7         22.01         15.65        76.07 o                         
  10   1   7          1.96        -51.40        51.40 o                         
   0   2   7      33871.80      33079.92       452.01 o                         
   1   2   7          3.13         12.38         7.65 o                         
   2   2   7       3163.14       3135.40        89.69 o                         
   3   2   7        501.13        498.77        37.82 o                         
   4   2   7        624.81        648.84        47.00 o                         
   5   2   7        749.01        738.00        63.84 o                         
   6   2   7         25.65         -1.41        14.75 o                         
   7   2   7         60.54        120.58        33.22 o                         
   8   2   7         37.42         43.21        20.00 o                         
   9   2   7        694.65        640.58       127.26 o                         
  10   2   7          1.75        -73.06        73.06 o                         
   1   3   7      11494.13      11628.81       204.93 o                         
   2   3   7       6225.66       6313.22       157.27 o                         
   3   3   7       1224.24       1502.29       266.36 o                         
   4   3   7       1453.55       1603.08       121.18 o                         
   5   3   7         15.55         35.41        77.09 o                         
   6   3   7       2171.68       2057.39       124.98 o                         
   7   3   7         69.82         71.99        22.10 o                         
   8   3   7        723.05        731.15        80.32 o                         
   9   3   7        417.95        348.08       102.57 o                         
  10   3   7        516.61        484.49       138.08 o                         
   0   4   7       1339.08       1328.91        96.66 o                         
   1   4   7        325.85        276.51        27.33 o                         
   2   4   7       9970.58       9669.33       220.16 o                         
   3   4   7        287.63        362.70       184.23 o                         
   4   4   7       1254.44       1182.62        81.65 o                         
   5   4   7         14.18          7.43        40.21 o                         
   6   4   7         29.47          3.18        27.75 o                         
   7   4   7        305.31        410.45        66.42 o                         
   8   4   7         21.17         36.54        28.82 o                         
   9   4   7        369.20        200.39        82.42 o                         
  10   4   7         49.54        120.76        64.88 o                         
   1   5   7         17.16         30.13        12.27 o                         
   2   5   7       3409.98       3405.68        91.12 o                         
   3   5   7        750.41        773.01        88.83 o                         
   4   5   7       4788.83       5197.46       247.93 o                         
   5   5   7        498.90        509.09        68.50 o                         
   6   5   7        428.04        519.54        65.19 o                         
   7   5   7        304.63        309.54        56.38 o                         
   8   5   7       1300.03       1167.46       152.39 o                         
   9   5   7         70.31         48.53        29.79 o                         
  10   5   7         48.05         99.02        57.60 o                         
   0   6   7      15575.68      15090.79       241.99 o                         
   1   6   7         21.59         26.11         4.60 o                         
   2   6   7       5362.78       4647.33       224.65 o                         
   3   6   7        211.00        232.71        82.58 o                         
   4   6   7       1840.39       1730.63       200.88 o                         
   5   6   7       1090.56       1167.60       115.98 o                         
   6   6   7        572.52        606.40        67.97 o                         
   7   6   7          7.00         46.28        35.10 o                         
   8   6   7        125.36         77.48        96.75 o                         
   9   6   7          6.25        -21.65       194.82 o                         
   1   7   7        802.24        758.16        57.59 o                         
   2   7   7         94.80         70.77        20.06 o                         
   3   7   7         19.37         18.72        26.73 o                         
   4   7   7       5534.57       5530.46       377.79 o                         
   5   7   7       2240.06       2162.77       250.99 o                         
   6   7   7       7966.84       8056.67       417.73 o                         
   7   7   7       1063.21       1078.77       107.90 o                         
   8   7   7        141.26         27.18       284.72 o                         
   9   7   7          2.43        145.81       106.36 o                         
   0   8   7      16403.15      15907.12       638.08 o                         
   1   8   7         53.85         34.05        15.71 o                         
   2   8   7       8643.76       8615.82       203.03 o                         
   3   8   7       2845.38       2738.83       119.86 o                         
   4   8   7       3378.11       2550.16       849.15 o                         
   5   8   7        132.52         63.01        74.04 o                         
   6   8   7        967.44        928.62       132.15 o                         
   7   8   7         36.13         20.75        54.91 o                         
   8   8   7        138.44        100.22       168.43 o                         
   9   8   7         10.49         80.47       115.13 o                         
   1   9   7        326.92        340.87        41.54 o                         
   2   9   7       6403.15       6179.16       194.44 o                         
   3   9   7       4644.35       4538.43       139.94 o                         
   4   9   7       4088.34       4350.59       178.82 o                         
   5   9   7        499.34        470.36       116.05 o                         
   6   9   7        781.33        867.75       123.77 o                         
   7   9   7          0.56         82.96        49.70 o                         
   8   9   7        719.02        710.82       119.53 o                         
   9   9   7         32.24         56.70        28.69 o                         
   0  10   7      12039.85      12192.07       359.76 o                         
   1  10   7          2.29          1.91        13.75 o                         
   2  10   7      11068.65      10819.22       306.89 o                         
   3  10   7       1082.45       1061.25        70.27 o                         
   4  10   7       4786.17       5036.97       197.46 o                         
   5  10   7         48.52         93.73        30.93 o                         
   6  10   7         36.16         19.55        28.52 o                         
   7  10   7         86.74         69.16        31.90 o                         
   8  10   7         12.37        -15.56        28.06 o                         
   9  10   7          1.11        -42.16        42.16 o                         
   1  11   7       2055.34       1982.62       104.25 o                         
   2  11   7       1811.72       1857.39       126.59 o                         
   3  11   7        327.68        401.86        49.19 o                         
   4  11   7       1896.19       2019.66       150.65 o                         
   5  11   7        168.81        107.61        61.33 o                         
   6  11   7       1223.79       1287.54       154.40 o                         
   7  11   7         90.21         62.08        29.74 o                         
   8  11   7        396.75        524.99       113.69 o                         
   0  12   7       6578.32       6709.43       288.35 o                         
   1  12   7        140.96        137.31        22.79 o                         
   2  12   7       6674.67       7195.99       324.90 o                         
   3  12   7        154.21        208.65        41.20 o                         
   4  12   7        547.85        637.04        88.50 o                         
   5  12   7        373.51        331.48        83.77 o                         
   6  12   7          4.60          3.76        43.99 o                         
   7  12   7          1.53         66.32        27.66 o                         
   8  12   7          1.56         96.73        56.97 o                         
   1  13   7        137.23        182.22        37.02 o                         
   2  13   7          8.71         28.16        19.46 o                         
   3  13   7        326.56        316.52        75.47 o                         
   4  13   7        839.54       1088.62       144.25 o                         
   5  13   7        101.80        131.92        72.32 o                         
   6  13   7        456.83        367.57        82.13 o                         
   7  13   7         12.35         48.31        53.83 o                         
   0  14   7       8805.08       8838.24       364.37 o                         
   1  14   7          3.14          7.07        11.17 o                         
   2  14   7       1608.74       1705.18       121.82 o                         
   3  14   7         37.22         42.87        10.57 o                         
   4  14   7        174.58        240.78        69.78 o                         
   5  14   7         33.39         94.11        38.91 o                         
   6  14   7         25.49        -10.52        15.17 o                         
   7  14   7         28.03         62.43        32.93 o                         
   1  15   7        269.03        349.95        60.74 o                         
   2  15   7        687.16        796.92       115.63 o                         
   3  15   7        191.14        238.17        59.68 o                         
   4  15   7        206.03        309.73        76.18 o                         
   5  15   7         14.04         11.29        50.87 o                         
   6  15   7         41.96         41.53        24.36 o                         
   0  16   7         72.19        138.85        51.02 o                         
   1  16   7          2.01         15.14        25.81 o                         
   2  16   7        440.58        541.28       100.65 o                         
   3  16   7          3.47         26.26        20.31 o                         
   4  16   7        227.70        197.05        58.13 o                         
   5  16   7          0.36         10.71        35.75 o                         
   6  16   7          2.64         -5.95        59.28 o                         
   1  17   7         34.23          2.88        58.46 o                         
   2  17   7          3.68        -67.00        85.52 o                         
   3  17   7        120.40         81.12        52.06 o                         
   4  17   7         24.93         55.85        65.96 o                         
   5  17   7         26.42         30.58        23.23 o                         
   0  18   7          8.89         -3.77       102.14 o                         
   1  18   7          4.92        -21.20        34.21 o                         
   2  18   7         69.29         22.17        44.00 o                         
   3  18   7         13.82         63.20        20.14 o                         
   4  18   7         31.44          0.95        23.74 o                         
   1  19   7         67.36        102.69        59.70 o                         
   2  19   7         39.45         27.23        39.69 o                         
   3  19   7          0.64         -6.84        31.34 o                         
   0   0   8      39359.14      38853.87       608.37 o                         
   1   0   8       8818.03       8876.37       161.69 o                         
   2   0   8       4242.54       4429.18       159.25 o                         
   3   0   8       6582.94       6533.10       195.47 o                         
   4   0   8        845.98        877.91        71.55 o                         
   5   0   8       9710.22       9786.77       284.27 o                         
   6   0   8        673.86        684.79        66.48 o                         
   7   0   8       3151.42       3196.50       164.56 o                         
   8   0   8         41.35        -97.62        97.62 o                         
   9   0   8        550.93        579.55       172.27 o                         
  10   0   8          3.94        -88.89        88.89 o                         
   1   1   8      22539.28      22945.81       184.88 o                         
   2   1   8       2534.54       2541.73        79.22 o                         
   3   1   8       1806.43       1601.53        55.61 o                         
   4   1   8       2167.96       2270.82       119.49 o                         
   5   1   8        101.44        121.94        21.36 o                         
   6   1   8        831.20        874.35        53.72 o                         
   7   1   8          4.54         -9.06        11.62 o                         
   8   1   8          5.81         38.63        35.87 o                         
   9   1   8         48.38         56.19        62.72 o                         
  10   1   8          3.75        -72.31        72.31 o                         
   0   2   8       5715.13       5648.10       147.83 o                         
   1   2   8        429.21        406.18        28.11 o                         
   2   2   8      10455.44      10195.04       128.39 o                         
   3   2   8      12797.96      13040.04       269.87 o                         
   4   2   8       3537.60       3906.75       151.48 o                         
   5   2   8       8699.78       8597.18       198.42 o                         
   6   2   8        761.57        763.42        61.34 o                         
   7   2   8       2855.23       2829.17       124.36 o                         
   8   2   8         37.14        -10.80        33.48 o                         
   9   2   8        222.84        167.89        49.36 o                         
  10   2   8          6.81        -22.55        28.33 o                         
   1   3   8       9927.61       9716.45       195.68 o                         
   2   3   8       1264.81       1138.74        81.14 o                         
   3   3   8      16723.80      18234.39       370.23 o                         
   4   3   8       1718.25       1748.32       115.79 o                         
   5   3   8        643.97        615.71        71.46 o                         
   6   3   8        504.65        551.57        63.79 o                         
   7   3   8       1150.45       1121.66        84.29 o                         
   8   3   8        929.08        972.77       114.34 o                         
   9   3   8          7.77        -26.37        47.18 o                         
  10   3   8          2.91         51.08        74.02 o                         
   0   4   8      11712.36      11983.82       239.18 o                         
   1   4   8       1247.45       1392.50        76.50 o                         
   2   4   8       8621.34       8326.14       240.78 o                         
   3   4   8       4249.24       4835.69       202.17 o                         
   4   4   8       3106.73       3272.44       203.58 o                         
   5   4   8        961.73        975.77        78.14 o                         
   6   4   8         33.59         16.64        10.81 o                         
   7   4   8        122.26        145.00        31.77 o                         
   8   4   8         27.45         26.00        31.52 o                         
   9   4   8          3.58         20.01        39.58 o                         
  10   4   8          7.15         10.83        85.62 o                         
   1   5   8       7924.64       7605.04       147.13 o                         
   2   5   8        166.46        151.55        18.98 o                         
   3   5   8       1192.02       1041.04       104.22 o                         
   4   5   8        340.01        588.92       108.93 o                         
   5   5   8        399.85        449.66        68.77 o                         
   6   5   8       1000.65        996.43        91.88 o                         
   7   5   8       1068.77       1026.16        95.39 o                         
   8   5   8         17.84         13.09        32.78 o                         
   9   5   8        415.27        285.65        91.81 o                         
   0   6   8        710.71        717.74       148.97 o                         
   1   6   8        549.43        553.49        35.36 o                         
   2   6   8        886.19        751.91        72.33 o                         
   3   6   8       1582.43       1525.04       105.92 o                         
   4   6   8          4.19         -2.11        22.87 o                         
   5   6   8       2265.77       2193.51       263.24 o                         
   6   6   8          8.79         13.06         9.81 o                         
   7   6   8        137.18        146.29        36.99 o                         
   8   6   8        198.13        119.21        46.43 o                         
   9   6   8         45.71         92.00        55.84 o                         
   1   7   8       1602.40       1591.08        90.58 o                         
   2   7   8         80.12         29.27        15.24 o                         
   3   7   8        383.65        342.34        41.64 o                         
   4   7   8         71.84         55.30        10.15 o                         
   5   7   8       1328.54       1508.89       223.00 o                         
   6   7   8         61.71         99.51        60.72 o                         
   7   7   8        359.50        400.08        66.90 o                         
   8   7   8         53.37         26.47       164.36 o                         
   9   7   8          8.33         73.61        59.52 o                         
   0   8   8         69.37        100.79        69.93 o                         
   1   8   8         18.55         -8.71        37.99 o                         
   2   8   8        474.56        467.07        73.19 o                         
   3   8   8         26.61         42.55        66.87 o                         
   4   8   8        117.52        145.74       162.44 o                         
   5   8   8        525.15        603.66       140.73 o                         
   6   8   8        244.19        206.92        73.85 o                         
   7   8   8          2.42        120.26        57.33 o                         
   8   8   8         57.49        -80.05        80.05 o                         
   9   8   8          5.09          1.44        48.59 o                         
   1   9   8        454.89        501.42        66.20 o                         
   2   9   8         46.88         16.84        40.44 o                         
   3   9   8       1506.18       1560.77        91.79 o                         
   4   9   8          1.44         16.89        18.66 o                         
   5   9   8        302.78        289.32        76.96 o                         
   6   9   8         45.99         98.67        47.52 o                         
   7   9   8          5.10          6.84        78.94 o                         
   8   9   8        139.52        184.01        73.10 o                         
   9   9   8          0.19        -15.28        19.93 o                         
   0  10   8        196.41        343.77       154.08 o                         
   1  10   8        248.26        296.76        48.85 o                         
   2  10   8         10.60        109.39        82.30 o                         
   3  10   8       2050.91       2153.91       103.08 o                         
   4  10   8       2063.30       2150.78       121.84 o                         
   5  10   8         21.23         61.44        68.99 o                         
   6  10   8         13.45        -47.76        47.76 o                         
   7  10   8         68.87        135.40        60.11 o                         
   8  10   8          0.13         67.67        32.61 o                         
   1  11   8        205.79        195.36        41.15 o                         
   2  11   8          1.73          8.16        25.57 o                         
   3  11   8       1476.72       1567.08        94.21 o                         
   4  11   8         28.19         88.81        39.79 o                         
   5  11   8        166.04         53.22        54.10 o                         
   6  11   8         14.35         97.92        68.85 o                         
   7  11   8          0.24         31.47        51.65 o                         
   8  11   8          1.78        -18.26        24.43 o                         
   0  12   8       1090.90       1159.66       124.08 o                         
   1  12   8        638.78        602.34        74.29 o                         
   2  12   8       2285.94       2213.35       157.72 o                         
   3  12   8        200.49        212.10        91.88 o                         
   4  12   8         11.04        -13.63        65.34 o                         
   5  12   8        382.19        340.57        86.61 o                         
   6  12   8        163.24        163.39        53.48 o                         
   7  12   8        126.54         38.87        26.76 o                         
   8  12   8          3.80         52.04        36.89 o                         
   1  13   8        509.64        601.81        75.96 o                         
   2  13   8        100.38         38.99        37.35 o                         
   3  13   8        406.98        437.13        88.75 o                         
   4  13   8        283.68        254.29       108.67 o                         
   5  13   8         12.02         35.40        38.66 o                         
   6  13   8        265.64        297.36        74.72 o                         
   7  13   8          3.07         31.72        54.87 o                         
   0  14   8       5592.68       5391.31       286.29 o                         
   1  14   8        126.89         99.81        43.87 o                         
   2  14   8       1376.51       1333.79       147.26 o                         
   3  14   8        365.56        335.99        60.12 o                         
   4  14   8        405.12        352.59       124.07 o                         
   5  14   8        263.84        292.71       105.95 o                         
   6  14   8          7.54        -19.60        46.46 o                         
   7  14   8        137.31        150.58        33.59 o                         
   1  15   8       2929.00       2938.03       180.52 o                         
   2  15   8        374.01        346.65        81.78 o                         
   3  15   8         94.68        191.95        63.70 o                         
   4  15   8        240.17        375.32       118.72 o                         
   5  15   8          2.96         31.39        72.60 o                         
   6  15   8         55.56        -36.59       105.12 o                         
   0  16   8        435.10        458.06        87.86 o                         
   1  16   8         80.01         81.31        10.19 o                         
   2  16   8        896.91       1045.76       144.72 o                         
   3  16   8         13.92        -17.13        94.85 o                         
   4  16   8        446.27        570.92       160.04 o                         
   5  16   8        326.04        383.56       121.39 o                         
   6  16   8          1.94        -59.30        59.30 o                         
   1  17   8        457.87        541.90        84.72 o                         
   2  17   8        887.03        879.68       127.77 o                         
   3  17   8        538.85        473.19       124.76 o                         
   4  17   8        237.45        251.25       103.36 o                         
   5  17   8         53.83         22.30        48.96 o                         
   0  18   8        112.53        190.99        65.31 o                         
   1  18   8          3.73         28.85        75.06 o                         
   2  18   8         42.59         61.54        65.66 o                         
   3  18   8         38.79        -51.50        51.50 o                         
   4  18   8          4.47        115.21       105.99 o                         
   1  19   8        862.54        978.75       200.71 o                         
   2  19   8         27.07        131.60        84.07 o                         
   3  19   8        235.52        241.89        91.36 o                         
   1   1   9      15270.66      15732.92       155.01 o                         
   2   1   9        808.61        897.14        57.92 o                         
   3   1   9        151.24        208.95        36.66 o                         
   4   1   9       1279.02       1361.26        56.64 o                         
   5   1   9       1376.38       1541.68        78.47 o                         
   6   1   9         65.76         73.55        14.55 o                         
   7   1   9         59.05         62.95        14.64 o                         
   8   1   9        455.11        462.47        80.83 o                         
   9   1   9         65.62         76.18        55.36 o                         
  10   1   9         11.70         27.77        30.15 o                         
   0   2   9       3439.39       3454.77       119.50 o                         
   1   2   9       1556.88       1528.38        52.42 o                         
   2   2   9        243.78        264.20        17.64 o                         
   3   2   9       2264.29       2607.92        96.33 o                         
   4   2   9          2.39         27.37       155.71 o                         
   5   2   9        628.37        616.26        55.90 o                         
   6   2   9        651.89        583.74        45.19 o                         
   7   2   9         19.77         -1.44        14.95 o                         
   8   2   9          8.23        -24.79        38.84 o                         
   9   2   9          6.09         73.14        61.07 o                         
  10   2   9         24.07          0.59        71.21 o                         
   1   3   9        261.13        237.43        22.80 o                         
   2   3   9        123.53        110.53        16.54 o                         
   3   3   9       4167.26       4683.31       133.69 o                         
   4   3   9       3005.95       3362.39       173.50 o                         
   5   3   9        632.56        623.68        47.98 o                         
   6   3   9       1599.31       1554.60       105.22 o                         
   7   3   9          0.64         17.92         6.51 o                         
   8   3   9        241.90        329.88        72.50 o                         
   9   3   9          0.74        -29.41        43.18 o                         
  10   3   9          1.93        -40.60        70.93 o                         
   0   4   9       1713.68       1896.88       114.14 o                         
   1   4   9       2144.71       2275.23       103.34 o                         
   2   4   9        182.03        124.96        26.93 o                         
   3   4   9       4833.70       5162.01       124.29 o                         
   4   4   9       2421.98       2713.09       171.26 o                         
   5   4   9        753.73        794.06        84.69 o                         
   6   4   9         51.17         55.52        21.66 o                         
   7   4   9        740.98        647.56        75.82 o                         
   8   4   9        127.80         77.83        41.08 o                         
   9   4   9          5.45        -23.32        23.32 o                         
  10   4   9         14.45        -27.14        83.23 o                         
   1   5   9      13955.55      14480.51       215.73 o                         
   2   5   9       4132.96       4083.91       109.56 o                         
   3   5   9       2777.97       2803.01       170.32 o                         
   4   5   9       1543.94       1665.30       140.23 o                         
   5   5   9         39.93        115.29        74.65 o                         
   6   5   9       1077.99       1099.68       115.32 o                         
   7   5   9        585.49        581.57        73.04 o                         
   8   5   9        966.15        868.12       127.63 o                         
   9   5   9          0.09         77.18        33.93 o                         
   0   6   9       8434.11       7864.35       260.61 o                         
   1   6   9        652.61        697.23        38.10 o                         
   2   6   9      14670.27      14651.62       222.52 o                         
   3   6   9        205.75        212.64        51.68 o                         
   4   6   9        681.12        625.14       132.98 o                         
   5   6   9       1718.21       1716.55       238.49 o                         
   6   6   9          8.99        116.82        80.33 o                         
   7   6   9         99.76        101.58        27.67 o                         
   8   6   9          2.70        -10.49        13.19 o                         
   9   6   9         29.21        -64.60        64.60 o                         
   1   7   9      12685.71      12565.21       199.17 o                         
   2   7   9       1589.63       1731.12       138.82 o                         
   3   7   9       3219.15       3371.70       299.68 o                         
   4   7   9       2525.25       2451.86       263.48 o                         
   5   7   9       1186.33       1223.73       203.33 o                         
   6   7   9       1560.59       1712.76       244.88 o                         
   7   7   9        338.66        309.41        75.78 o                         
   8   7   9         13.99        -34.37        40.46 o                         
   9   7   9          4.30        -75.32        75.32 o                         
   0   8   9      10629.88      10695.56       290.28 o                         
   1   8   9         34.82         19.11        25.77 o                         
   2   8   9       3797.22       3440.90       206.83 o                         
   3   8   9         34.21        213.39        95.39 o                         
   4   8   9       2484.25       2453.79       109.03 o                         
   5   8   9         19.58         11.95        55.51 o                         
   6   8   9        183.87        177.70        83.20 o                         
   7   8   9       1309.30       1236.11       149.79 o                         
   8   8   9         89.63       -125.80       125.80 o                         
   9   8   9         25.97         14.73        45.58 o                         
   1   9   9       6713.49       6965.90       218.05 o                         
   2   9   9        392.95        453.88        64.20 o                         
   3   9   9       6624.79       6393.31       315.94 o                         
   4   9   9       1441.53       1591.77        89.53 o                         
   5   9   9        331.59        285.01        73.30 o                         
   6   9   9         40.53         95.03        46.24 o                         
   7   9   9         71.50         27.74        27.00 o                         
   8   9   9        228.54        250.16        60.32 o                         
   9   9   9          0.53         32.53        68.56 o                         
   0  10   9       9429.01       9305.68       316.89 o                         
   1  10   9       1083.49       1119.26        90.10 o                         
   2  10   9       4151.85       4502.60       255.73 o                         
   3  10   9        167.09        252.66        76.80 o                         
   4  10   9        288.01        338.41       102.47 o                         
   5  10   9        152.10        205.67        76.61 o                         
   6  10   9         86.64        182.23        79.39 o                         
   7  10   9         13.98        -19.47        35.94 o                         
   8  10   9         65.14         36.20        46.49 o                         
   1  11   9       1195.48       1066.45       125.36 o                         
   2  11   9       1011.76        984.10       121.51 o                         
   3  11   9         28.49         94.55       102.02 o                         
   4  11   9        534.88        703.88       101.72 o                         
   5  11   9        383.05        448.14       135.59 o                         
   6  11   9       1230.03       1308.89       229.92 o                         
   7  11   9        186.55        214.94        73.43 o                         
   8  11   9          5.85         32.70       100.38 o                         
   0  12   9       1727.06       2044.11       276.74 o                         
   1  12   9       1722.74       1702.76       160.47 o                         
   2  12   9       2975.36       3345.82       230.57 o                         
   3  12   9        394.73        442.72       132.00 o                         
   4  12   9       1299.19       1385.24       158.53 o                         
   5  12   9        794.92        780.57       127.49 o                         
   6  12   9         69.46        128.03        27.57 o                         
   7  12   9         78.11         40.36        66.61 o                         
   8  12   9         29.48         41.76        45.35 o                         
   1  13   9         52.02         52.18        50.54 o                         
   2  13   9          5.06        -28.78        28.78 o                         
   3  13   9        446.20        527.79       138.27 o                         
   4  13   9        924.07        886.97       192.47 o                         
   5  13   9        155.51        143.40       104.58 o                         
   6  13   9        237.63        340.80        84.25 o                         
   7  13   9         26.09        -12.49        59.45 o                         
   0  14   9       2703.21       3032.03       335.80 o                         
   1  14   9       2030.89       2021.85       182.02 o                         
   2  14   9        771.91        772.57       177.67 o                         
   3  14   9          5.69         55.71        14.49 o                         
   4  14   9        610.44        745.26       173.22 o                         
   5  14   9         59.12        149.83        80.66 o                         
   6  14   9         47.38         79.55        35.33 o                         
   7  14   9         54.23         92.88        38.43 o                         
   1  15   9        393.34        303.75        70.93 o                         
   2  15   9        180.27        188.42        87.62 o                         
   3  15   9         65.16         24.08        47.94 o                         
   4  15   9         11.25        -16.85        36.83 o                         
   5  15   9         17.58         25.24        40.72 o                         
   6  15   9         97.00        118.36        48.80 o                         
   0  16   9        221.17        279.64       102.83 o                         
   1  16   9        123.38         47.20        74.02 o                         
   2  16   9        695.46        737.52       166.54 o                         
   3  16   9        350.56        345.57       121.67 o                         
   4  16   9          2.09         81.32        74.48 o                         
   5  16   9        214.18         94.54        68.54 o                         
   6  16   9         25.97        -67.33        67.33 o                         
   1  17   9         11.80         55.11        62.22 o                         
   2  17   9          0.86        -69.30        69.30 o                         
   3  17   9        239.72        288.08       112.69 o                         
   4  17   9          0.93        -39.50        39.50 o                         
   5  17   9          1.14         93.30        76.10 o                         
   0  18   9        358.34        398.50       144.13 o                         
   1  18   9         83.20         35.14        36.09 o                         
   2  18   9          5.97        104.18       103.83 o                         
   3  18   9        251.81         97.31        56.98 o                         
   4  18   9         51.74        303.88       128.55 o                         
   1  19   9         88.63         63.46        77.63 o                         
   2  19   9         14.07        -17.05        62.95 o                         
   0   0  10      59357.46      61643.12       870.92 o                         
   1   0  10        742.53        793.83        48.77 o                         
   2   0  10      12179.81      11868.52       221.51 o                         
   3   0  10       3923.33       3932.48       176.30 o                         
   4   0  10      22588.82      22897.38       304.83 o                         
   5   0  10       6875.02       7196.52       223.49 o                         
   6   0  10       1622.03       1649.86       100.07 o                         
   7   0  10        589.30        690.49       101.14 o                         
   8   0  10        193.72        199.20        93.53 o                         
   9   0  10        278.41        220.84        84.17 o                         
  10   0  10         23.23        -80.21        87.12 o                         
   1   1  10      10319.71      10409.21       142.95 o                         
   2   1  10       6408.23       6270.62       132.92 o                         
   3   1  10       8816.53       8961.64       204.31 o                         
   4   1  10       3858.44       3825.79       104.03 o                         
   5   1  10       1158.04       1269.59        66.50 o                         
   6   1  10       2070.11       2216.64        82.66 o                         
   7   1  10          9.92          9.18        14.40 o                         
   8   1  10       1656.69       1766.55       147.83 o                         
   9   1  10        120.77        266.02        91.33 o                         
  10   1  10        168.02        198.10        70.89 o                         
   0   2  10       7560.47       7298.33       182.57 o                         
   1   2  10         26.18         22.82         5.11 o                         
   2   2  10      42143.65      42952.29       247.42 o                         
   3   2  10       4229.94       4639.69       167.92 o                         
   4   2  10       4196.49       4378.58       188.38 o                         
   5   2  10       1424.77       1374.31        95.07 o                         
   6   2  10       1001.60        986.07        58.80 o                         
   7   2  10       1390.01       1264.89       123.00 o                         
   8   2  10         30.55        -13.77        27.18 o                         
   9   2  10         66.67        102.41        34.71 o                         
  10   2  10          4.65         68.15        41.32 o                         
   1   3  10       9614.50       9706.24       164.29 o                         
   2   3  10        197.23        329.10        29.63 o                         
   3   3  10        263.92        292.28        72.71 o                         
   4   3  10       3828.81       4196.68       175.60 o                         
   5   3  10        134.70        141.51        21.70 o                         
   6   3  10       4359.14       4545.10       206.75 o                         
   7   3  10         26.19          4.40        27.74 o                         
   8   3  10         24.51         99.14        46.39 o                         
   9   3  10         64.43         90.76        39.94 o                         
  10   3  10          4.55          5.78        38.67 o                         
   0   4  10      90052.20     100062.02       819.52 o                         
   1   4  10       2406.00       2477.08       111.38 o                         
   2   4  10      11423.73      11162.68       237.94 o                         
   3   4  10        715.22        549.43        93.50 o                         
   4   4  10       3805.61       4155.84       201.75 o                         
   5   4  10       2235.02       2295.68       277.58 o                         
   6   4  10        285.75        284.81        52.07 o                         
   7   4  10        538.05        534.91       110.24 o                         
   8   4  10        119.13         73.55        51.61 o                         
   9   4  10          1.23        -22.81        43.10 o                         
   1   5  10       9440.86       9742.58       243.85 o                         
   2   5  10        547.76        546.39        62.44 o                         
   3   5  10       3775.26       3977.97       201.30 o                         
   4   5  10       1163.39       1296.05       123.20 o                         
   5   5  10         11.47         15.38        29.58 o                         
   6   5  10         11.43         60.95        84.13 o                         
   7   5  10         21.17          1.05        48.12 o                         
   8   5  10        455.46        538.58       101.86 o                         
   9   5  10        511.71        546.40        95.79 o                         
   0   6  10       2332.53       2409.79       161.12 o                         
   1   6  10         28.28          5.29        22.99 o                         
   2   6  10       8107.79       7620.81       167.62 o                         
   3   6  10       1810.18       1798.14       145.97 o                         
   4   6  10        842.31        983.12       175.93 o                         
   5   6  10        203.37        191.27       128.59 o                         
   6   6  10        136.51         99.38        89.07 o                         
   7   6  10        112.66        121.24        88.69 o                         
   8   6  10        167.29         76.69        51.41 o                         
   9   6  10         22.29         13.81        58.58 o                         
   1   7  10       7411.02       7522.01       186.86 o                         
   2   7  10       3920.42       4022.10       143.12 o                         
   3   7  10       2939.65       2735.99       282.16 o                         
   4   7  10         51.33        128.15        29.33 o                         
   5   7  10        259.77        293.86       126.47 o                         
   6   7  10        493.50        458.48       130.84 o                         
   7   7  10        180.11         93.58        78.33 o                         
   8   7  10         61.53        176.68        56.38 o                         
   9   7  10         10.96       -104.21       104.21 o                         
   0   8  10        590.94        580.29       171.17 o                         
   1   8  10        196.71        156.57        20.34 o                         
   2   8  10        306.51        374.72        63.57 o                         
   3   8  10       1099.06        993.39       168.64 o                         
   4   8  10        786.10        633.59       146.66 o                         
   5   8  10        396.74        371.03       119.14 o                         
   6   8  10        146.69        177.97        64.06 o                         
   7   8  10        733.99        608.05       105.80 o                         
   8   8  10         14.51         69.62       232.67 o                         
   9   8  10         76.27         11.31        42.48 o                         
   1   9  10        151.09        268.49        71.70 o                         
   2   9  10        149.49        114.75        29.24 o                         
   3   9  10         55.44        230.76       306.20 o                         
   4   9  10        706.89        861.78       174.70 o                         
   5   9  10         63.14        -33.08        37.98 o                         
   6   9  10         88.17        178.15        95.61 o                         
   7   9  10         15.84         33.84        94.41 o                         
   8   9  10         34.42        111.82       117.87 o                         
   9   9  10          3.02        -32.94        32.94 o                         
   0  10  10       2393.04       2172.51       154.98 o                         
   1  10  10        216.27        190.22        29.56 o                         
   2  10  10       2478.80       2486.70       160.72 o                         
   3  10  10        121.08        117.77        51.74 o                         
   4  10  10       1031.47        988.50       184.49 o                         
   5  10  10        133.99        201.52       112.14 o                         
   6  10  10        387.94        447.07       142.31 o                         
   7  10  10          5.67        -18.83        23.69 o                         
   8  10  10        116.70        135.48        28.13 o                         
   1  11  10        146.75        342.66        90.05 o                         
   2  11  10         26.48         14.19        74.17 o                         
   3  11  10        159.83        133.10        51.20 o                         
   4  11  10         53.25        -11.94        24.01 o                         
   5  11  10         80.14        174.85       107.20 o                         
   6  11  10        148.40        190.95       118.48 o                         
   7  11  10          5.30         52.43        57.03 o                         
   8  11  10         20.94        -10.24        27.56 o                         
   0  12  10       4744.22       5061.28       406.86 o                         
   1  12  10        415.14        516.76       104.90 o                         
   2  12  10       1644.75       1656.42       168.23 o                         
   3  12  10         30.74         19.11        67.95 o                         
   4  12  10        267.66        245.49        77.82 o                         
   5  12  10         63.26        127.34        72.93 o                         
   6  12  10         46.38         16.78        41.59 o                         
   7  12  10          4.36        -33.21        48.58 o                         
   8  12  10         84.62         65.54        54.88 o                         
   1  13  10       1023.88       1055.17       135.07 o                         
   2  13  10        148.32        122.80        57.19 o                         
   3  13  10         66.09        170.48        83.40 o                         
   4  13  10        435.27        543.46       145.54 o                         
   5  13  10         26.61         34.60        68.12 o                         
   6  13  10        540.59        670.34       133.00 o                         
   7  13  10         55.96        125.39        43.70 o                         
   0  14  10       2291.86       2211.79       286.19 o                         
   1  14  10         12.08        188.23       100.61 o                         
   2  14  10       1985.56       1934.96       189.56 o                         
   3  14  10        207.80        250.18       101.06 o                         
   4  14  10        194.83        101.31        76.86 o                         
   5  14  10          4.30        -17.01        54.91 o                         
   6  14  10         27.13         -0.25        39.00 o                         
   7  14  10          3.55        -43.23        43.23 o                         
   1  15  10         86.61        102.08        48.81 o                         
   2  15  10       1253.51       1377.61       223.36 o                         
   3  15  10        108.54         51.35        90.58 o                         
   4  15  10        358.09        365.35       108.88 o                         
   5  15  10          0.33        105.87        83.30 o                         
   6  15  10        102.65         84.67         3.95 o                         
   0  16  10        202.10        249.07       101.32 o                         
   1  16  10         32.77         96.38        62.13 o                         
   2  16  10        434.41        572.02       154.82 o                         
   3  16  10         77.97         79.12        67.71 o                         
   4  16  10        601.73        585.36       173.76 o                         
   5  16  10        184.38        230.37        89.44 o                         
   1  17  10        410.73        423.67        90.28 o                         
   2  17  10        151.49        110.09        62.31 o                         
   3  17  10        148.14        216.56       101.50 o                         
   4  17  10        914.47        932.06       202.79 o                         
   5  17  10          7.35        145.89        89.76 o                         
   0  18  10        538.19        738.09       198.10 o                         
   1  18  10         42.00        -20.53        36.00 o                         
   2  18  10        139.84         27.61        46.92 o                         
   3  18  10        331.33        244.67        82.63 o                         
   4  18  10         93.63        110.95        86.45 o                         
   1  19  10        155.87        144.33        70.73 o                         
   2  19  10        240.56        360.35       117.20 o                         
   1   1  11       1531.63       1605.08        78.50 o                         
   2   1  11         20.53          8.02         8.56 o                         
   3   1  11         87.43         78.53        17.34 o                         
   4   1  11         44.07         63.43        15.05 o                         
   5   1  11       1845.85       1860.83        73.13 o                         
   6   1  11          0.31         10.62        17.84 o                         
   7   1  11        105.28         98.25        23.25 o                         
   8   1  11        214.49        135.48        72.81 o                         
   9   1  11          6.22         37.92        39.38 o                         
  10   1  11         25.59         70.69        43.73 o                         
   0   2  11        515.90        604.29        68.41 o                         
   1   2  11         27.46         32.94         8.63 o                         
   2   2  11        225.42        221.83        20.99 o                         
   3   2  11       6484.66       6839.45       131.73 o                         
   4   2  11         54.40         64.93       133.77 o                         
   5   2  11        700.35        730.80        50.93 o                         
   6   2  11        150.23        143.80        20.34 o                         
   7   2  11         47.86         14.05        27.94 o                         
   8   2  11          0.14          6.31        68.35 o                         
   9   2  11         74.58        -21.36        46.54 o                         
  10   2  11          2.09         29.68        20.73 o                         
   1   3  11        449.67        406.88        36.09 o                         
   2   3  11       1424.76       1686.10        84.25 o                         
   3   3  11       6458.69       6620.56       118.33 o                         
   4   3  11         14.79         57.93       118.30 o                         
   5   3  11        687.43        726.75        56.47 o                         
   6   3  11        400.53        429.12        49.15 o                         
   7   3  11        225.92        245.09        47.05 o                         
   8   3  11        118.14         72.86        43.20 o                         
   9   3  11         56.11         22.95        53.65 o                         
   0   4  11       7067.98       7834.41       249.20 o                         
   1   4  11       2623.87       3084.16       103.18 o                         
   2   4  11       1286.39       1436.34        98.09 o                         
   3   4  11         34.33         34.56        11.08 o                         
   4   4  11         57.51         53.54        23.03 o                         
   5   4  11       1740.65       1340.57       231.47 o                         
   6   4  11        279.41        249.05        86.82 o                         
   7   4  11       1198.87       1177.33       151.39 o                         
   8   4  11         52.51        120.49        51.28 o                         
   9   4  11         79.30         -9.01        46.14 o                         
   1   5  11      30180.18      31602.30       410.98 o                         
   2   5  11        153.03        196.84        34.42 o                         
   3   5  11       4792.11       4946.14       307.60 o                         
   4   5  11        469.74        498.35        52.96 o                         
   5   5  11        658.47        725.96        97.38 o                         
   6   5  11       1066.09       1000.93       197.84 o                         
   7   5  11         78.04         75.01        43.82 o                         
   8   5  11         15.30        -45.18        45.18 o                         
   9   5  11         20.17         11.27        73.43 o                         
   0   6  11       1360.59       1740.03       139.95 o                         
   1   6  11        339.37        401.33        40.09 o                         
   2   6  11         10.32         83.98        36.55 o                         
   3   6  11       2937.07       2841.35       134.42 o                         
   4   6  11         18.26         18.00        14.81 o                         
   5   6  11       2596.03       2565.52       296.04 o                         
   6   6  11         87.27         70.98        57.30 o                         
   7   6  11        504.61        469.41        96.18 o                         
   8   6  11         46.81        100.60        52.23 o                         
   9   6  11        572.19        685.12       122.14 o                         
   1   7  11      20293.95      19745.52       244.89 o                         
   2   7  11        213.06        270.58        43.83 o                         
   3   7  11       7457.29       7202.02       455.86 o                         
   4   7  11          9.00        126.65        86.33 o                         
   5   7  11       1202.09       1209.64       208.89 o                         
   6   7  11        230.69        214.33        96.23 o                         
   7   7  11        430.88        386.38        75.82 o                         
   8   7  11         12.28         29.69       157.26 o                         
   9   7  11          6.75         35.66        34.14 o                         
   0   8  11        630.13        772.90       144.00 o                         
   1   8  11       1366.90       1399.13        75.66 o                         
   2   8  11        877.06        858.88        87.56 o                         
   3   8  11       1419.89       1348.39       197.18 o                         
   4   8  11          1.46        121.01        83.97 o                         
   5   8  11        317.93        315.24       105.51 o                         
   6   8  11        134.37        207.81        69.41 o                         
   7   8  11       1117.16       1149.50       149.00 o                         
   8   8  11          7.46         84.23       123.53 o                         
   9   8  11        164.85         93.54        72.47 o                         
   1   9  11      10470.31      10781.74       259.65 o                         
   2   9  11          9.05        -21.45        21.45 o                         
   3   9  11       7686.77       7862.14       359.99 o                         
   4   9  11         43.63        206.09        87.79 o                         
   5   9  11         71.10         82.75        61.58 o                         
   6   9  11          9.85         63.94        67.06 o                         
   7   9  11         51.75         68.54        20.70 o                         
   8   9  11          1.92          6.64        23.98 o                         
   0  10  11         81.29         33.02        50.64 o                         
   1  10  11        184.34        169.01        25.49 o                         
   2  10  11        206.54        303.37        72.82 o                         
   3  10  11        435.09        695.80       123.62 o                         
   4  10  11        404.81        406.03       143.95 o                         
   5  10  11       1619.11       1853.08       266.73 o                         
   6  10  11        138.67        196.55        98.43 o                         
   7  10  11        105.40         69.82        29.53 o                         
   8  10  11        208.33        216.74        96.39 o                         
   1  11  11       7638.15       7138.05       254.90 o                         
   2  11  11         53.20         79.53        14.27 o                         
   3  11  11         83.93        127.79        45.38 o                         
   4  11  11        141.58        200.12        64.53 o                         
   5  11  11       1866.18       1887.03       277.33 o                         
   6  11  11         19.12        150.72        69.97 o                         
   7  11  11          8.42          4.23        47.27 o                         
   8  11  11          4.77         15.90        47.55 o                         
   0  12  11       2642.13       2641.86       324.04 o                         
   1  12  11         92.21        145.45        51.95 o                         
   2  12  11         97.33         79.58        49.73 o                         
   3  12  11       2243.20       2285.30       284.59 o                         
   4  12  11        101.31         89.75       153.25 o                         
   5  12  11       1404.74       1355.75       171.81 o                         
   6  12  11        171.97        158.54        94.89 o                         
   7  12  11        327.64        382.75       101.31 o                         
   1  13  11         30.28         48.16        43.57 o                         
   2  13  11        460.41        393.93        86.81 o                         
   3  13  11       2304.98       1970.44       271.98 o                         
   4  13  11        445.92        423.70        95.76 o                         
   5  13  11        266.51        364.52        91.00 o                         
   6  13  11        123.23         80.55        53.93 o                         
   7  13  11        126.05        164.22        54.84 o                         
   0  14  11        468.00        410.35       141.21 o                         
   1  14  11       2364.33       2493.58       215.90 o                         
   2  14  11          8.37        170.62        77.94 o                         
   3  14  11        374.15        363.03       134.00 o                         
   4  14  11         50.12        122.51        91.00 o                         
   5  14  11        306.53        278.55        80.85 o                         
   6  14  11          0.77        -18.71        72.36 o                         
   1  15  11          7.02         -7.12        60.91 o                         
   2  15  11         26.31        -29.02        40.60 o                         
   3  15  11         89.92        326.41       119.63 o                         
   4  15  11        383.44        402.94       158.46 o                         
   5  15  11         33.58        165.08        86.41 o                         
   6  15  11        192.72        197.02       108.98 o                         
   0  16  11        128.89        185.72        88.11 o                         
   1  16  11        746.54        708.09       125.72 o                         
   2  16  11         11.36        108.73       101.64 o                         
   3  16  11        124.79        154.10        75.17 o                         
   4  16  11         18.43        157.77        85.64 o                         
   5  16  11         30.62         56.07        33.31 o                         
   1  17  11         33.87         33.88        44.98 o                         
   2  17  11        159.32         87.91        62.50 o                         
   3  17  11        448.12        349.05       138.78 o                         
   4  17  11        138.39        169.37       135.20 o                         
   0  18  11         25.48        100.72        92.23 o                         
   1  18  11         60.80         15.30        31.52 o                         
   2  18  11         36.05         30.22        81.69 o                         
   3  18  11        312.17        289.47       114.96 o                         
   1  19  11         27.98        -79.99        79.99 o                         
   2  19  11          0.94        -32.04        71.87 o                         
   0   0  12      42291.39      42661.20       782.74 o                         
   1   0  12        555.52        619.85        49.54 o                         
   2   0  12      11546.78      10849.40       231.17 o                         
   3   0  12       2372.38       2672.12       150.00 o                         
   4   0  12      14597.54      15354.54       699.65 o                         
   5   0  12       1266.16       1150.71       115.61 o                         
   6   0  12         27.09        -63.78        63.78 o                         
   7   0  12          1.90         16.38        43.23 o                         
   8   0  12         75.94        155.47       139.77 o                         
   9   0  12         60.53         10.99        71.36 o                         
   1   1  12       1393.33       1417.20        57.93 o                         
   2   1  12       5926.94       5672.02       160.40 o                         
   3   1  12        476.66        508.44        62.65 o                         
   4   1  12      10675.03      10824.03       283.98 o                         
   5   1  12        248.24        222.82        31.62 o                         
   6   1  12       2676.40       2600.77       155.60 o                         
   7   1  12         54.51         28.24        23.40 o                         
   8   1  12        597.87        694.79       131.71 o                         
   9   1  12         41.85         -5.64        42.77 o                         
   0   2  12      18490.54      18437.15       320.42 o                         
   1   2  12       2739.72       2986.98        82.11 o                         
   2   2  12      28787.97      29642.93       284.61 o                         
   3   2  12        102.93        108.67        16.78 o                         
   4   2  12        776.38        686.80        75.25 o                         
   5   2  12        114.65        151.77        85.63 o                         
   6   2  12       1566.54       1659.27        97.44 o                         
   7   2  12         39.42         47.72        16.28 o                         
   8   2  12          0.20         18.70        67.13 o                         
   9   2  12          0.18         32.66        81.73 o                         
   1   3  12       5240.38       5960.98       129.73 o                         
   2   3  12       2520.64       2307.93       102.93 o                         
   3   3  12       1652.19       1804.15        63.97 o                         
   4   3  12       1276.87       1246.55        93.95 o                         
   5   3  12         34.28         39.17        20.71 o                         
   6   3  12       3368.87       3319.09       199.21 o                         
   7   3  12         77.03         67.48        26.87 o                         
   8   3  12        491.17        491.33        87.61 o                         
   9   3  12        136.79         58.23        54.73 o                         
   0   4  12      20742.22      22411.06       474.86 o                         
   1   4  12        459.25        605.37        48.76 o                         
   2   4  12        390.91        316.29        43.10 o                         
   3   4  12          3.26         31.80        38.72 o                         
   4   4  12       2288.40       2316.84       107.32 o                         
   5   4  12        461.97        363.31        93.74 o                         
   6   4  12         36.43         37.47        65.24 o                         
   7   4  12        313.15        208.49        62.64 o                         
   8   4  12          1.45         54.81        40.51 o                         
   9   4  12         29.61         -7.22        35.22 o                         
   1   5  12       2718.60       3488.69       286.23 o                         
   2   5  12        163.57        110.11        24.88 o                         
   3   5  12        248.46        244.30        36.99 o                         
   4   5  12       2835.95       2861.31       121.72 o                         
   5   5  12         25.47         31.97        27.53 o                         
   6   5  12        411.09        503.82       159.54 o                         
   7   5  12        724.72        709.60       111.15 o                         
   8   5  12        245.21        214.77        57.45 o                         
   9   5  12         19.96        -49.21        87.40 o                         
   0   6  12        835.05        791.45        94.36 o                         
   1   6  12         36.78         16.31        23.98 o                         
   2   6  12      12714.88      13232.14       288.77 o                         
   3   6  12         64.89         29.54        13.05 o                         
   4   6  12       1036.48        935.27       108.09 o                         
   5   6  12        285.47        560.87       215.53 o                         
   6   6  12         72.88        221.18       102.77 o                         
   7   6  12        545.30        489.70       164.46 o                         
   8   6  12        118.12         84.97        51.57 o                         
   9   6  12         37.49         17.52        42.44 o                         
   1   7  12       1006.23       1195.83       164.69 o                         
   2   7  12        505.95        540.40        51.95 o                         
   3   7  12        749.02        698.13        58.64 o                         
   4   7  12         30.23         80.85        91.18 o                         
   5   7  12         94.49        407.96       165.52 o                         
   6   7  12        163.64        179.33        70.57 o                         
   7   7  12          2.68         -7.70         7.70 o                         
   8   7  12        153.25          9.79        48.74 o                         
   9   7  12         19.59        -37.73        37.73 o                         
   0   8  12        427.69        603.22       165.31 o                         
   1   8  12        900.80        752.56       128.42 o                         
   2   8  12          6.24         32.71        18.19 o                         
   3   8  12        485.05        533.92       172.19 o                         
   4   8  12        224.59        313.68       106.04 o                         
   5   8  12        387.52        521.42       129.21 o                         
   6   8  12          7.82         61.16        85.33 o                         
   7   8  12          5.97        172.51       134.53 o                         
   8   8  12        113.15        101.84       181.98 o                         
   9   8  12          8.44        -35.78        56.56 o                         
   1   9  12        687.27        803.78       148.22 o                         
   2   9  12        302.08        211.14        74.59 o                         
   3   9  12         36.15        705.81       207.61 o                         
   4   9  12        145.82        295.77       130.14 o                         
   5   9  12        198.05        161.18        84.75 o                         
   6   9  12         33.10         42.64        37.36 o                         
   7   9  12          0.92        -18.05        61.99 o                         
   8   9  12         19.11         26.67        38.75 o                         
   0  10  12         73.82         65.44        13.02 o                         
   1  10  12          8.71        -11.15        11.15 o                         
   2  10  12        614.28        689.72        89.18 o                         
   3  10  12       2535.28       2790.34       218.21 o                         
   4  10  12        348.53        357.98       107.54 o                         
   5  10  12        817.67       1019.83       234.55 o                         
   6  10  12        118.08          8.03        70.63 o                         
   7  10  12          2.01          8.60        66.55 o                         
   8  10  12          0.47        -22.89       124.78 o                         
   1  11  12         30.28        590.91       178.56 o                         
   2  11  12         42.85        127.26        60.81 o                         
   3  11  12          4.87         29.99        50.76 o                         
   4  11  12        616.10        699.16       112.54 o                         
   5  11  12         50.75         96.05        84.41 o                         
   6  11  12        178.30         98.89        85.93 o                         
   7  11  12         65.65         36.01        48.06 o                         
   8  11  12        275.36        285.00        75.29 o                         
   0  12  12       7761.31       7953.97       544.31 o                         
   1  12  12       1180.16       1260.29       141.25 o                         
   2  12  12       1149.02       1033.59       129.20 o                         
   3  12  12        423.30        563.90       125.32 o                         
   4  12  12         26.95          5.33        55.29 o                         
   5  12  12        479.66        394.23       108.07 o                         
   6  12  12         59.96         -1.84        49.05 o                         
   7  12  12        460.63        251.56        76.08 o                         
   1  13  12        415.08        603.17       125.55 o                         
   2  13  12         38.55          0.73        33.63 o                         
   3  13  12        178.50        253.06       141.11 o                         
   4  13  12        222.50        151.44        60.65 o                         
   5  13  12          7.86         28.78       107.64 o                         
   6  13  12        264.38        336.38        98.94 o                         
   7  13  12         15.21         21.95        27.63 o                         
   0  14  12        865.65        873.34       197.41 o                         
   1  14  12          6.69        -24.06        70.18 o                         
   2  14  12        873.70       1015.66       145.67 o                         
   3  14  12         65.63         28.61        49.29 o                         
   4  14  12        161.78         46.41        68.23 o                         
   5  14  12          1.99        168.77        70.74 o                         
   6  14  12         21.15         62.83        49.55 o                         
   1  15  12        134.82        141.21        70.52 o                         
   2  15  12        383.15        612.96       125.32 o                         
   3  15  12        151.81        185.10       110.37 o                         
   4  15  12        133.96         76.01        97.86 o                         
   5  15  12         11.01        -99.58        99.58 o                         
   6  15  12        113.42        150.63       108.18 o                         
   0  16  12        214.90        288.19       122.73 o                         
   1  16  12        469.39        468.81       104.79 o                         
   2  16  12        638.79        874.51       210.45 o                         
   3  16  12        556.61        644.13       193.04 o                         
   4  16  12        646.69        571.47       164.16 o                         
   5  16  12          1.70        -96.16        96.16 o                         
   1  17  12          0.08          0.95        25.53 o                         
   2  17  12        326.60        505.89       161.51 o                         
   3  17  12         33.80        -39.18        39.18 o                         
   4  17  12        491.57        529.54       160.00 o                         
   0  18  12        821.92        856.85       183.61 o                         
   1  18  12          5.58         66.48        55.52 o                         
   2  18  12        278.86        397.85       175.69 o                         
   3  18  12        480.78        615.32       157.93 o                         
   1  19  12         56.19         25.60        63.29 o                         
   1   1  13        443.20        479.05        43.42 o                         
   2   1  13        404.79        442.99        44.80 o                         
   3   1  13         87.68         77.06        45.76 o                         
   4   1  13          0.14        433.18       160.87 o                         
   5   1  13        199.48        232.48        77.33 o                         
   6   1  13        158.95        220.97       104.79 o                         
   7   1  13          2.39         28.02        28.97 o                         
   8   1  13          4.41        -86.04        86.04 o                         
   9   1  13         34.47        110.18        66.41 o                         
   0   2  13        816.30        874.38       160.48 o                         
   1   2  13         58.71         60.30        15.54 o                         
   2   2  13        438.78        381.94        35.52 o                         
   3   2  13        195.64        174.74        33.98 o                         
   4   2  13        134.76        169.27        25.61 o                         
   5   2  13         68.80         70.82        47.58 o                         
   6   2  13         61.85        101.78        44.55 o                         
   7   2  13         37.60         18.91        27.25 o                         
   8   2  13          0.24         26.53        26.31 o                         
   9   2  13        419.74        502.05       122.00 o                         
   1   3  13       8512.93       8734.92       163.08 o                         
   2   3  13        174.69        277.22        38.71 o                         
   3   3  13       4089.58       4072.95       193.93 o                         
   4   3  13          1.78         15.78        11.40 o                         
   5   3  13         15.90        144.77       107.33 o                         
   6   3  13         20.99         14.75        11.96 o                         
   7   3  13          7.79         77.60        54.51 o                         
   8   3  13         44.08         51.82        40.52 o                         
   9   3  13        121.22        145.44        61.53 o                         
   0   4  13       8263.89       8525.81       286.47 o                         
   1   4  13       2796.97       2973.71       105.41 o                         
   2   4  13        617.59        561.65        56.95 o                         
   3   4  13       3012.50       3032.21       104.40 o                         
   4   4  13        920.70        957.42        49.77 o                         
   5   4  13       1945.04       2026.00       280.80 o                         
   6   4  13         94.54        203.79       106.06 o                         
   7   4  13       2128.47       2163.91       318.51 o                         
   8   4  13         22.89         23.34        35.43 o                         
   9   4  13          7.61         11.31        34.62 o                         
   1   5  13       3902.05       3797.68       146.41 o                         
   2   5  13        716.43        729.81        69.21 o                         
   3   5  13       3065.37       2899.95       114.87 o                         
   4   5  13         68.44         77.57        25.62 o                         
   5   5  13       1185.95       1211.14       209.91 o                         
   6   5  13        886.06        888.60       212.20 o                         
   7   5  13        131.44        154.93       108.39 o                         
   8   5  13        589.57        513.93       106.68 o                         
   9   5  13         28.59        120.25        84.16 o                         
   0   6  13        142.10        328.49        69.49 o                         
   1   6  13          6.51        -10.51        34.89 o                         
   2   6  13       1343.33       1539.26       168.55 o                         
   3   6  13       2833.46       2863.74       124.78 o                         
   4   6  13        350.64        337.48        68.87 o                         
   5   6  13       7753.13       7473.40       528.08 o                         
   6   6  13        413.07        384.77       135.07 o                         
   7   6  13        974.72        878.72       205.31 o                         
   8   6  13         12.82        -11.61        13.63 o                         
   9   6  13        325.91        330.79        75.34 o                         
   1   7  13      16451.59      16170.63       397.88 o                         
   2   7  13        410.84        439.95        50.45 o                         
   3   7  13       2522.58       2389.79       111.38 o                         
   4   7  13       1293.55       1389.84       208.88 o                         
   5   7  13       2558.00       2719.75       322.77 o                         
   6   7  13        872.40        897.22       191.64 o                         
   7   7  13        330.02        301.45       134.10 o                         
   8   7  13         75.88         72.96        94.17 o                         
   9   7  13         71.15         47.06        84.90 o                         
   0   8  13        997.96       1034.58       182.29 o                         
   1   8  13       1719.02       1696.22        88.04 o                         
   2   8  13         31.59         21.80        14.74 o                         
   3   8  13       6792.90       6869.86       333.55 o                         
   4   8  13         65.46         17.06        39.06 o                         
   5   8  13       1004.41       1221.58       213.88 o                         
   6   8  13        202.52        286.17       124.27 o                         
   7   8  13        682.38        676.39       193.30 o                         
   8   8  13        130.28        233.08       102.05 o                         
   1   9  13       3673.20       3623.89       164.49 o                         
   2   9  13         81.81         50.30        24.36 o                         
   3   9  13      10370.81      10384.89       360.50 o                         
   4   9  13       1854.21       2071.59       261.64 o                         
   5   9  13        264.02        321.08       127.33 o                         
   6   9  13         65.67          9.64        24.83 o                         
   7   9  13        133.53        196.88       101.45 o                         
   8   9  13         32.63        -76.32       133.42 o                         
   0  10  13         27.72         46.82        23.91 o                         
   1  10  13        644.52        624.21        60.62 o                         
   2  10  13        159.08        234.94        82.52 o                         
   3  10  13       1023.12       1063.79       124.17 o                         
   4  10  13         59.84        -10.41        16.63 o                         
   5  10  13       3713.89       3763.59       395.31 o                         
   6  10  13          7.79        -83.23        89.80 o                         
   7  10  13       1120.22       1547.93       285.57 o                         
   8  10  13          3.68         25.04        46.37 o                         
   1  11  13      12342.41      13147.62       487.17 o                         
   2  11  13        457.23        488.35       151.72 o                         
   3  11  13       1724.18       1643.39       171.48 o                         
   4  11  13        428.77        315.09        74.89 o                         
   5  11  13        741.26        920.71       201.07 o                         
   6  11  13         61.09        -37.69        96.80 o                         
   7  11  13          2.72        -58.76        84.90 o                         
   8  11  13          8.68         39.68        61.52 o                         
   0  12  13        272.15        712.54       216.24 o                         
   1  12  13          3.03        -15.98        21.28 o                         
   2  12  13        391.85        460.13        87.62 o                         
   3  12  13       1643.19       1674.89       176.01 o                         
   4  12  13        397.20        397.88        80.29 o                         
   5  12  13        495.69        551.56       118.18 o                         
   6  12  13         10.18        -82.82        82.82 o                         
   7  12  13        365.61        327.35       138.72 o                         
   1  13  13       7385.65       8760.83       415.85 o                         
   2  13  13        105.31         -6.49        48.97 o                         
   3  13  13       1215.65       1417.07       237.80 o                         
   4  13  13         39.54        -54.09        54.09 o                         
   5  13  13         24.01        -72.29        72.29 o                         
   6  13  13         58.97          0.88       106.04 o                         
   7  13  13          1.25         82.94        48.39 o                         
   0  14  13       1077.12       1238.00       236.21 o                         
   1  14  13        635.76        608.99        99.98 o                         
   2  14  13         88.46         66.85        76.30 o                         
   3  14  13        118.51        -47.14        80.08 o                         
   4  14  13          7.87        -43.63        74.92 o                         
   5  14  13        611.83        804.47       139.09 o                         
   6  14  13          6.70        -67.51        67.51 o                         
   1  15  13        520.72        689.69       116.51 o                         
   2  15  13        751.00        723.41       128.10 o                         
   3  15  13       1377.63       1709.85       277.79 o                         
   4  15  13        290.02        324.43       147.11 o                         
   5  15  13        169.74        136.41        81.55 o                         
   6  15  13         30.34         -3.83        80.27 o                         
   0  16  13         13.76         57.76        39.62 o                         
   1  16  13         99.97         64.41        40.91 o                         
   2  16  13        137.34         -3.79        86.38 o                         
   3  16  13        314.68        483.66       167.90 o                         
   4  16  13          1.00         63.70        77.53 o                         
   5  16  13         20.80        -60.79       101.70 o                         
   1  17  13        163.39         82.85       119.92 o                         
   2  17  13          0.68         74.96        70.93 o                         
   3  17  13         31.90         64.53       110.34 o                         
   4  17  13        444.31        559.23       186.30 o                         
   0  18  13        124.28        125.47        73.35 o                         
   1  18  13         52.89         67.79        67.79 o                         
   2  18  13        223.54        415.38       154.70 o                         
   3  18  13         27.95         85.21        78.57 o                         
   0   0  14       8727.41       8396.55       353.84 o                         
   1   0  14       1344.11       1576.58        87.54 o                         
   2   0  14       2802.18       2453.03       155.11 o                         
   3   0  14         59.10        114.47        32.30 o                         
   4   0  14       1811.76       1468.31       219.19 o                         
   5   0  14       5213.58       5407.93       468.91 o                         
   6   0  14         69.16        -96.33        96.33 o                         
   7   0  14        893.74        987.35       122.23 o                         
   8   0  14        120.61        324.26       141.48 o                         
   9   0  14          5.71        -23.56        23.56 o                         
   1   1  14      12163.69      12422.46       193.00 o                         
   2   1  14       5203.75       5216.25       180.88 o                         
   3   1  14       2761.96       2810.91       133.48 o                         
   4   1  14       6688.96       6959.34       230.96 o                         
   5   1  14        297.99        255.71        70.49 o                         
   6   1  14       3199.75       3541.22       278.98 o                         
   7   1  14        275.78        347.95        62.76 o                         
   8   1  14        299.79        271.77        74.41 o                         
   9   1  14          5.92         65.44        76.26 o                         
   0   2  14      12032.18      12221.07       278.67 o                         
   1   2  14         10.69          3.07         9.47 o                         
   2   2  14      10267.44      10199.08       180.95 o                         
   3   2  14        144.79        164.58        22.00 o                         
   4   2  14        531.71        523.72        67.89 o                         
   5   2  14        476.36        477.41       109.27 o                         
   6   2  14          1.29        -56.19        56.19 o                         
   7   2  14         19.94         -7.97        66.01 o                         
   8   2  14         25.16         19.40        48.39 o                         
   9   2  14        591.58        772.86       157.53 o                         
   1   3  14       1132.61       1060.36        77.20 o                         
   2   3  14       4321.63       4346.40       115.47 o                         
   3   3  14       1077.59        983.10        66.03 o                         
   4   3  14       3485.98       3438.34       104.88 o                         
   5   3  14       1931.97       2054.54       276.32 o                         
   6   3  14        533.35        637.63       168.92 o                         
   7   3  14          1.51         65.90        39.84 o                         
   8   3  14        690.14        712.56       105.31 o                         
   9   3  14        104.82        138.70        89.51 o                         
   0   4  14       8128.52       8523.53       437.31 o                         
   1   4  14       1929.59       2264.13        86.10 o                         
   2   4  14       4046.74       3747.86       153.10 o                         
   3   4  14        394.36        396.60        37.82 o                         
   4   4  14       2097.06       2060.28        70.18 o                         
   5   4  14        130.40        310.08       135.56 o                         
   6   4  14          2.99         38.43        42.32 o                         
   7   4  14        544.55        747.72       216.46 o                         
   8   4  14         19.09         11.35        22.21 o                         
   9   4  14         37.11        -24.14        50.76 o                         
   1   5  14        611.22        742.26        59.00 o                         
   2   5  14        196.61        233.03        39.89 o                         
   3   5  14       1193.53       1269.15        79.46 o                         
   4   5  14        947.19        919.64        67.74 o                         
   5   5  14         11.75         48.65        91.21 o                         
   6   5  14       2615.24       2373.36       320.59 o                         
   7   5  14        226.14        241.97       116.25 o                         
   8   5  14         94.68        108.69        66.32 o                         
   9   5  14         20.19        -54.64        54.64 o                         
   0   6  14       1224.94       1199.73       139.24 o                         
   1   6  14        176.12        135.01        27.46 o                         
   2   6  14       1553.94       1655.99       165.85 o                         
   3   6  14         79.74         77.70        28.43 o                         
   4   6  14        196.04        163.71        25.72 o                         
   5   6  14       1147.56       1400.97       284.61 o                         
   6   6  14        634.42        780.39       184.18 o                         
   7   6  14         17.32        -31.42        31.42 o                         
   8   6  14         10.99        -40.05        40.05 o                         
   9   6  14          5.95          9.64        45.45 o                         
   1   7  14        506.23       1183.06       154.22 o                         
   2   7  14        484.34        473.02        53.96 o                         
   3   7  14        142.02        170.13        34.04 o                         
   4   7  14         72.60        149.19       107.26 o                         
   5   7  14        749.58        738.09       177.73 o                         
   6   7  14         12.89        137.14        82.27 o                         
   7   7  14        404.59        390.98       137.17 o                         
   8   7  14         41.68         65.52        11.71 o                         
   9   7  14         80.88         49.41        41.32 o                         
   0   8  14        864.53       1112.15       210.83 o                         
   1   8  14        241.13        323.92        66.75 o                         
   2   8  14        127.86        134.71        41.20 o                         
   3   8  14         75.97        665.87       170.01 o                         
   4   8  14       1384.65       1507.51       234.01 o                         
   5   8  14          6.75         79.67        91.97 o                         
   6   8  14         13.92        -30.59        59.16 o                         
   7   8  14         13.06        180.47       112.56 o                         
   8   8  14          5.42         97.21        68.04 o                         
   1   9  14         38.75         46.28        32.54 o                         
   2   9  14        144.90        128.83        43.97 o                         
   3   9  14        175.60       1043.70       195.53 o                         
   4   9  14        165.63        110.59        95.74 o                         
   5   9  14         49.86         84.34        60.11 o                         
   6   9  14        140.55        128.38        77.70 o                         
   7   9  14          3.27        -87.37        87.37 o                         
   8   9  14          5.94        175.51        86.96 o                         
   0  10  14         31.49         27.99        12.52 o                         
   1  10  14        550.84        679.27       113.97 o                         
   2  10  14        517.97        522.98        80.56 o                         
   3  10  14        895.83        858.06       106.91 o                         
   4  10  14        136.09        145.77        99.98 o                         
   5  10  14        966.88       1272.74       264.08 o                         
   6  10  14         89.80         79.81        47.94 o                         
   7  10  14        445.82        605.86       193.22 o                         
   8  10  14          3.39        -34.35        34.35 o                         
   1  11  14         64.19        577.96       186.71 o                         
   2  11  14        504.52        506.22        74.02 o                         
   3  11  14        192.70        189.90        63.47 o                         
   4  11  14        202.64        224.72        74.03 o                         
   5  11  14         12.99         50.33        70.02 o                         
   6  11  14         24.60        -71.46        71.46 o                         
   7  11  14         50.78        163.90        89.34 o                         
   0  12  14        180.89        315.14       162.90 o                         
   1  12  14       1088.60        999.49       125.10 o                         
   2  12  14        251.38        202.01        80.46 o                         
   3  12  14        211.13        143.92        61.46 o                         
   4  12  14          0.74         30.32        53.15 o                         
   5  12  14        368.37        375.98       172.97 o                         
   6  12  14         41.41        -36.30        41.07 o                         
   7  12  14        166.97        208.57       110.76 o                         
   1  13  14        764.32       1097.61       188.17 o                         
   2  13  14         20.03         18.83        57.73 o                         
   3  13  14        337.60        419.74       136.76 o                         
   4  13  14        256.46        195.03        60.26 o                         
   5  13  14         26.06         66.21        22.48 o                         
   6  13  14        314.35        285.32        86.20 o                         
   0  14  14        767.62        828.65       185.64 o                         
   1  14  14         14.84         14.45        41.60 o                         
   2  14  14         96.48         92.75        43.50 o                         
   3  14  14        293.73        262.83        73.63 o                         
   4  14  14         15.27         26.89        47.94 o                         
   5  14  14        169.88        282.35       149.37 o                         
   6  14  14          0.05        -12.14        86.41 o                         
   1  15  14        202.97        186.73        63.45 o                         
   2  15  14         87.66         49.69       135.08 o                         
   3  15  14         26.18        178.87       115.93 o                         
   4  15  14        239.47        344.70       134.28 o                         
   5  15  14        113.32        287.47       152.75 o                         
   0  16  14        628.94        872.35       197.20 o                         
   1  16  14          3.80         -3.16        34.39 o                         
   2  16  14        390.52        352.37        90.12 o                         
   3  16  14          7.71        116.27       108.95 o                         
   4  16  14        168.35        186.89        96.64 o                         
   5  16  14         36.51         77.11        48.38 o                         
   1  17  14       1029.82       1111.93       165.95 o                         
   2  17  14        166.07        185.16        86.46 o                         
   3  17  14        465.81        612.20       195.81 o                         
   4  17  14          5.83        135.97        56.37 o                         
   0  18  14        498.45        948.06       218.51 o                         
   1  18  14         50.56         57.76        54.81 o                         
   2  18  14        418.99        695.19       196.22 o                         
   1   1  15       3293.99       3875.58       108.17 o                         
   2   1  15        857.78       1009.06        72.50 o                         
   3   1  15        244.50        280.28        69.95 o                         
   4   1  15         20.95          6.35        27.75 o                         
   5   1  15         16.48          0.79        53.02 o                         
   6   1  15         67.16        205.09       102.47 o                         
   7   1  15         70.77         22.43        36.72 o                         
   8   1  15         17.35        -43.05        60.73 o                         
   9   1  15        184.14        193.79        81.53 o                         
   0   2  15      20789.50      22150.57       493.54 o                         
   1   2  15          0.68          9.91         4.01 o                         
   2   2  15       2774.12       2821.43       100.39 o                         
   3   2  15        296.24        291.79        63.28 o                         
   4   2  15        387.19        394.31        60.83 o                         
   5   2  15       3558.69       3620.38       273.76 o                         
   6   2  15        270.30        273.72       103.68 o                         
   7   2  15        237.34        262.67        65.63 o                         
   8   2  15          1.59         53.43        53.89 o                         
   9   2  15         57.05         -9.85        49.35 o                         
   1   3  15        170.19        239.60        61.96 o                         
   2   3  15        291.93        287.27        35.45 o                         
   3   3  15         70.62         70.88        34.67 o                         
   4   3  15          8.87         19.55        21.87 o                         
   5   3  15         91.39        104.39       110.84 o                         
   6   3  15         92.04        174.25       146.12 o                         
   7   3  15         87.53         56.64        33.13 o                         
   8   3  15         35.56          3.54        38.66 o                         
   9   3  15          1.31         42.37        33.75 o                         
   0   4  15       2893.09       2952.95       200.20 o                         
   1   4  15          2.46         10.99         6.31 o                         
   2   4  15       5777.41       6166.79       201.68 o                         
   3   4  15       1154.26       1112.94        62.40 o                         
   4   4  15       1536.19       1357.50        77.14 o                         
   5   4  15        182.95        239.74       113.24 o                         
   6   4  15         90.20        222.69       124.40 o                         
   7   4  15       2072.16       1990.65       321.63 o                         
   8   4  15        336.06        297.29        61.34 o                         
   9   4  15        205.58        232.16        95.40 o                         
   1   5  15       3176.69       3394.52       128.35 o                         
   2   5  15       1251.71       1341.86        98.53 o                         
   3   5  15       2563.00       2493.17       110.06 o                         
   4   5  15       2049.86       1873.98       128.97 o                         
   5   5  15        268.67        222.05        96.62 o                         
   6   5  15        604.58        656.51       181.36 o                         
   7   5  15         33.25         35.91        70.23 o                         
   8   5  15        513.10        563.83        99.58 o                         
   9   5  15         17.52        -76.22        86.84 o                         
   0   6  15       6692.59       6552.49       298.10 o                         
   1   6  15       1090.49       1157.39       103.00 o                         
   2   6  15       3473.86       3476.83       230.62 o                         
   3   6  15       1599.68       1682.73        98.48 o                         
   4   6  15       1279.50       1257.77       212.69 o                         
   5   6  15       2344.44       2324.86       305.82 o                         
   6   6  15         88.47        130.42        87.31 o                         
   7   6  15         10.47         60.59        22.92 o                         
   8   6  15         32.12        -15.17        36.50 o                         
   9   6  15         96.71        327.98       116.22 o                         
   1   7  15       3058.89       2802.32       189.11 o                         
   2   7  15        811.97        766.87        97.25 o                         
   3   7  15        486.33        450.12        54.78 o                         
   4   7  15        914.61        883.93       183.22 o                         
   5   7  15        317.08        214.32        64.20 o                         
   6   7  15        539.68        627.48       158.09 o                         
   7   7  15        294.54        387.85       143.75 o                         
   8   7  15         10.76        -76.10       171.92 o                         
   0   8  15       4406.40       4244.97       380.48 o                         
   1   8  15        305.58        308.25        62.41 o                         
   2   8  15       1728.93       1627.10       131.53 o                         
   3   8  15       4406.90       4691.35       287.77 o                         
   4   8  15        263.34        373.44       152.05 o                         
   5   8  15       1637.39       1326.30       221.95 o                         
   6   8  15        339.11        299.62       102.98 o                         
   7   8  15       1070.65       1082.61       239.53 o                         
   8   8  15         24.16        -45.96        86.62 o                         
   1   9  15       5339.81       5634.64       255.57 o                         
   2   9  15         77.54        162.32        46.93 o                         
   3   9  15       3201.50       3413.61       202.37 o                         
   4   9  15       1148.06       1088.50       195.85 o                         
   5   9  15        538.56        480.77       124.59 o                         
   6   9  15        781.42        757.75       185.45 o                         
   7   9  15          0.64         61.90        22.86 o                         
   8   9  15        321.00        188.15       212.07 o                         
   0  10  15        163.59        239.14       116.24 o                         
   1  10  15       1711.43       1648.91       166.56 o                         
   2  10  15        608.23        648.58        90.47 o                         
   3  10  15       1427.50       1475.19       136.89 o                         
   4  10  15       1514.41       1513.18       239.21 o                         
   5  10  15       1730.64       1807.00       270.23 o                         
   6  10  15         21.39         33.38        28.05 o                         
   7  10  15        277.92        298.58       138.43 o                         
   8  10  15         11.59        -76.96        76.96 o                         
   1  11  15       4211.50       4757.91       306.44 o                         
   2  11  15        366.86        397.40        67.39 o                         
   3  11  15        891.07        969.95       118.67 o                         
   4  11  15         86.66         52.82        30.26 o                         
   5  11  15         22.88          1.43        46.56 o                         
   6  11  15        186.28        328.30       121.74 o                         
   7  11  15          0.49         92.89       117.19 o                         
   0  12  15       2755.60       2848.34       337.46 o                         
   1  12  15        265.25        209.55        60.57 o                         
   2  12  15        737.68        814.97       172.18 o                         
   3  12  15       1059.14       1152.34       124.18 o                         
   4  12  15          6.16        -19.80        34.60 o                         
   5  12  15       1410.76       1700.93       211.92 o                         
   6  12  15         91.88        105.73        77.38 o                         
   7  12  15        431.26        496.69       187.90 o                         
   1  13  15       1698.48       2141.07       217.08 o                         
   2  13  15         11.44         14.70        36.14 o                         
   3  13  15        643.59        604.60       174.87 o                         
   4  13  15         10.07         27.25        46.34 o                         
   5  13  15         78.25        -62.53        62.53 o                         
   6  13  15          4.66        -43.05        62.42 o                         
   0  14  15        165.67        150.61        91.54 o                         
   1  14  15        439.73        393.73        88.43 o                         
   2  14  15         34.34        100.94        91.22 o                         
   3  14  15         50.78         45.33        73.63 o                         
   4  14  15        104.99        270.63       122.60 o                         
   5  14  15         31.93          6.34        34.58 o                         
   6  14  15         96.79        158.97        49.24 o                         
   1  15  15       1159.31       1215.99       170.46 o                         
   2  15  15         77.66         60.75         9.97 o                         
   3  15  15        500.04        583.01       168.75 o                         
   4  15  15         10.01        179.20       111.92 o                         
   5  15  15          9.98        -29.73        29.73 o                         
   0  16  15        167.40        199.70       107.98 o                         
   1  16  15         25.98         12.50        46.19 o                         
   2  16  15          0.55         18.69        36.85 o                         
   3  16  15        189.16        259.54       142.20 o                         
   4  16  15         40.51        -59.53        59.53 o                         
   1  17  15        864.11        908.86       163.48 o                         
   2  17  15         61.05        185.93        70.99 o                         
   3  17  15        265.23        392.64       149.35 o                         
   0  18  15        149.35        165.68       106.41 o                         
   1  18  15         24.63         35.20        93.68 o                         
   2  18  15         72.83        143.01       118.66 o                         
   0   0  16       9430.43       9761.19       412.07 o                         
   1   0  16         49.88         45.05        17.27 o                         
   2   0  16       3485.11       3272.24       114.24 o                         
   3   0  16        393.84        360.36       120.92 o                         
   4   0  16         28.46        -34.04        58.86 o                         
   5   0  16        787.98        810.15       181.26 o                         
   6   0  16          9.32          4.17        11.33 o                         
   7   0  16       1657.66       1871.99       306.59 o                         
   8   0  16         21.19         47.42        31.56 o                         
   9   0  16         15.65        112.52        83.47 o                         
   1   1  16      10650.50      10907.36       180.62 o                         
   2   1  16        702.06        653.38        42.61 o                         
   3   1  16       7920.41       8048.29       273.23 o                         
   4   1  16        447.90        481.67        96.43 o                         
   5   1  16       2436.24       2423.17       227.74 o                         
   6   1  16        521.20        480.50       107.23 o                         
   7   1  16         57.94         52.12        15.62 o                         
   8   1  16        379.98        357.11        97.72 o                         
   9   1  16         50.83         40.41        65.78 o                         
   0   2  16        804.10       1151.08       154.74 o                         
   1   2  16       1474.04       1424.67        81.51 o                         
   2   2  16       1349.89       1294.88        67.69 o                         
   3   2  16       2874.35       3087.40       204.12 o                         
   4   2  16        802.03        775.85        87.26 o                         
   5   2  16       2074.04       2135.77       223.37 o                         
   6   2  16        109.93        173.70        74.07 o                         
   7   2  16        263.80        297.49       112.98 o                         
   8   2  16         80.12        138.10        90.13 o                         
   9   2  16        662.07        743.02       162.83 o                         
   1   3  16      10793.20      11421.46       207.58 o                         
   2   3  16         11.81         15.02        16.74 o                         
   3   3  16       5461.36       5518.96       161.89 o                         
   4   3  16       2738.09       2862.59       311.38 o                         
   5   3  16        554.57        647.78       173.68 o                         
   6   3  16       2588.00       2705.27       264.84 o                         
   7   3  16          3.14        -29.84        63.45 o                         
   8   3  16        683.97        664.79       131.61 o                         
   9   3  16          7.92        -83.39        83.39 o                         
   0   4  16      10507.92      10957.66       368.55 o                         
   1   4  16        182.19        200.43        25.91 o                         
   2   4  16       5166.04       4884.03       154.14 o                         
   3   4  16        815.52        782.97        53.09 o                         
   4   4  16        612.21        787.22       186.35 o                         
   5   4  16        989.56        999.91       201.63 o                         
   6   4  16         86.27        320.62       145.76 o                         
   7   4  16        985.92       1091.73       178.83 o                         
   8   4  16         58.44         76.03        92.88 o                         
   9   4  16        120.46        227.84        89.70 o                         
   1   5  16       6220.62       6555.05       202.89 o                         
   2   5  16       3500.18       3438.16       160.00 o                         
   3   5  16       1300.84       1305.00        81.82 o                         
   4   5  16        838.32        798.27       186.76 o                         
   5   5  16        257.47        252.43       123.77 o                         
   6   5  16         18.63        135.88        95.45 o                         
   7   5  16        274.89        258.02       127.32 o                         
   8   5  16         15.93        -12.66        44.58 o                         
   9   5  16          4.54        -99.52        99.52 o                         
   0   6  16       1602.64       2096.73       212.53 o                         
   1   6  16         29.09          8.35        14.26 o                         
   2   6  16       1566.52       1770.01       198.05 o                         
   3   6  16          3.73         40.95        27.97 o                         
   4   6  16        573.03        571.74       172.14 o                         
   5   6  16       1097.71       1007.38       208.17 o                         
   6   6  16        488.02        458.03       142.31 o                         
   7   6  16        546.16        429.02       128.94 o                         
   8   6  16         95.79         92.35        45.04 o                         
   1   7  16        746.24        696.89        77.22 o                         
   2   7  16        278.99        356.01        75.72 o                         
   3   7  16          3.98        -14.86        37.36 o                         
   4   7  16        892.47        887.62       182.06 o                         
   5   7  16         36.99        -23.93        31.68 o                         
   6   7  16         43.76        123.07       127.99 o                         
   7   7  16          4.69        -35.50        35.50 o                         
   8   7  16          2.22        -67.12       264.94 o                         
   0   8  16       1274.22       1577.83       255.78 o                         
   1   8  16        343.79        354.56        59.64 o                         
   2   8  16        424.65        645.61       111.38 o                         
   3   8  16        625.69        820.10       148.07 o                         
   4   8  16       1051.70       1021.36       201.65 o                         
   5   8  16         20.47        136.20       107.51 o                         
   6   8  16         11.19        185.33       109.71 o                         
   7   8  16         37.93        104.10        97.22 o                         
   8   8  16         21.42         -1.46        64.43 o                         
   1   9  16       1254.14       1367.61       141.09 o                         
   2   9  16         58.96         52.83        44.31 o                         
   3   9  16        128.45        234.99        89.65 o                         
   4   9  16         11.09         69.82        87.06 o                         
   5   9  16         34.66          4.99        14.55 o                         
   6   9  16        367.03        463.64       186.16 o                         
   7   9  16         17.13        -34.50        34.50 o                         
   8   9  16        165.87        147.51        51.57 o                         
   0  10  16        120.82        491.11       234.96 o                         
   1  10  16         12.24        -22.80        22.80 o                         
   2  10  16       1018.93       1084.39       129.95 o                         
   3  10  16          3.00        -36.84        36.84 o                         
   4  10  16         22.95        160.02        95.43 o                         
   5  10  16         24.99        -23.33        41.63 o                         
   6  10  16         49.72        216.17       111.72 o                         
   7  10  16         63.85        152.57       109.51 o                         
   1  11  16        719.76        891.39       153.19 o                         
   2  11  16         84.45         71.23        36.32 o                         
   3  11  16        459.35        513.91        86.37 o                         
   4  11  16         36.23        133.02        72.27 o                         
   5  11  16          0.77        122.54       104.82 o                         
   6  11  16        139.71        214.47       111.83 o                         
   7  11  16         42.40         77.01        57.96 o                         
   0  12  16       1402.49       1385.02       246.67 o                         
   1  12  16         71.07         28.84        19.17 o                         
   2  12  16        141.88        188.66        74.64 o                         
   3  12  16        392.74        417.93        88.24 o                         
   4  12  16        269.90        307.69        95.07 o                         
   5  12  16        249.03        369.62       107.54 o                         
   6  12  16        202.12        247.09       141.25 o                         
   7  12  16        320.80        481.79       169.43 o                         
   1  13  16        383.73        278.59        89.78 o                         
   2  13  16         52.97        105.06       153.86 o                         
   3  13  16        591.63        568.64       112.59 o                         
   4  13  16         20.31         37.12        86.36 o                         
   5  13  16         95.93         34.78        38.99 o                         
   6  13  16        183.41        131.74       104.26 o                         
   0  14  16        272.09        471.16       161.95 o                         
   1  14  16         65.41        167.66        74.82 o                         
   2  14  16         13.03        110.94        60.05 o                         
   3  14  16        745.04        866.32       201.62 o                         
   4  14  16         13.55        -30.18        51.44 o                         
   5  14  16        654.32        620.45       128.50 o                         
   6  14  16          2.55       -115.48       126.71 o                         
   1  15  16       1627.02       1664.55       211.52 o                         
   2  15  16          2.29        -53.05        95.46 o                         
   3  15  16        592.64        348.36       100.74 o                         
   4  15  16        215.81        384.84       140.13 o                         
   5  15  16        151.06        187.84       126.80 o                         
   0  16  16         75.34        -80.01        80.01 o                         
   1  16  16        173.45        237.50        75.16 o                         
   2  16  16          5.09         42.77       141.31 o                         
   3  16  16        372.74        541.22       186.82 o                         
   4  16  16          2.10         -8.63        76.76 o                         
   1  17  16        860.01       1009.35       168.23 o                         
   2  17  16          1.73        -11.55        87.08 o                         
   3  17  16        305.57        266.54       115.18 o                         
   0  18  16         17.66         26.29        82.52 o                         
   1  18  16          6.51        -68.45        68.45 o                         
   1   1  17         89.09        342.92        71.71 o                         
   2   1  17         23.51         36.16        18.65 o                         
   3   1  17         85.85        160.18        63.21 o                         
   4   1  17       1069.71       1135.41       148.73 o                         
   5   1  17        432.96        318.01        99.87 o                         
   6   1  17         22.97          0.47        26.18 o                         
   7   1  17         43.00        134.48        81.27 o                         
   8   1  17         24.22        -42.51        52.57 o                         
   9   1  17        201.50        291.84        97.30 o                         
   0   2  17       3010.11       3231.59       189.37 o                         
   1   2  17          2.81         13.18         8.12 o                         
   2   2  17        483.06        498.85        42.58 o                         
   3   2  17        535.67        599.97       101.25 o                         
   4   2  17       1121.41       1208.86       148.20 o                         
   5   2  17          8.90         -8.58        85.14 o                         
   6   2  17        354.13        315.15        78.88 o                         
   7   2  17         69.86        100.57        80.34 o                         
   8   2  17         13.10         69.36        80.25 o                         
   9   2  17        101.10        104.68        77.11 o                         
   1   3  17         60.67        295.91        80.58 o                         
   2   3  17        823.90        793.49        55.43 o                         
   3   3  17        120.74        129.79        34.13 o                         
   4   3  17       1031.36       1061.85       217.41 o                         
   5   3  17        164.24        126.84       119.18 o                         
   6   3  17       1898.64       2130.91       240.04 o                         
   7   3  17        443.85        574.22       131.52 o                         
   8   3  17          2.97        -28.73        28.73 o                         
   9   3  17        127.11         99.39        44.30 o                         
   0   4  17       3542.95       3738.35       228.68 o                         
   1   4  17        843.61        873.83        54.82 o                         
   2   4  17       6156.91       6209.38       153.38 o                         
   3   4  17        113.14        128.29        26.14 o                         
   4   4  17       1033.23       1133.27       213.03 o                         
   5   4  17        100.25        124.93       113.19 o                         
   6   4  17        407.11        362.77       108.01 o                         
   7   4  17        173.18         48.94        70.84 o                         
   8   4  17         30.89         34.99        63.00 o                         
   9   4  17          4.63         49.25        85.88 o                         
   1   5  17       1002.37       1167.37        89.70 o                         
   2   5  17        694.38        672.07        75.60 o                         
   3   5  17        340.29        330.87        60.41 o                         
   4   5  17       1100.35       1163.71       213.51 o                         
   5   5  17       1251.84       1113.65       218.22 o                         
   6   5  17        140.49        124.55        52.38 o                         
   7   5  17        199.67        215.01       128.73 o                         
   8   5  17         93.28        232.19        88.72 o                         
   0   6  17      10877.93      11456.35       409.73 o                         
   1   6  17         70.91         56.59        13.46 o                         
   2   6  17       4498.81       4765.24       283.88 o                         
   3   6  17         92.49         19.93        30.81 o                         
   4   6  17       1929.00       1848.10       256.91 o                         
   5   6  17        472.62        470.51       141.79 o                         
   6   6  17         30.08        -25.98        25.98 o                         
   7   6  17        187.79         93.66        63.11 o                         
   8   6  17          3.03         -3.60         3.60 o                         
   1   7  17        122.56        156.36        26.00 o                         
   2   7  17        983.07        930.74       100.24 o                         
   3   7  17          4.53        -10.93        36.99 o                         
   4   7  17       1432.94       1307.66       229.60 o                         
   5   7  17          8.93         95.57        69.53 o                         
   6   7  17       2494.12       2255.96       325.61 o                         
   7   7  17        515.01        565.59       170.09 o                         
   8   7  17        417.18        727.92       206.36 o                         
   0   8  17       5160.57       4780.51       422.42 o                         
   1   8  17          5.63        -29.48        29.48 o                         
   2   8  17       5972.40       6352.78       281.99 o                         
   3   8  17        841.74        850.73       129.39 o                         
   4   8  17        896.73        869.53       186.86 o                         
   5   8  17        604.32        561.74       162.97 o                         
   6   8  17        140.66        -50.26        50.26 o                         
   7   8  17         28.84        -42.59        61.49 o                         
   8   8  17          0.03        -86.39        86.39 o                         
   1   9  17       1067.80       1098.08       114.40 o                         
   2   9  17        664.95        645.55        83.03 o                         
   3   9  17        107.77        193.26        59.22 o                         
   4   9  17        835.69        860.14       179.71 o                         
   5   9  17        374.02        221.56        82.17 o                         
   6   9  17        783.16        794.82       205.43 o                         
   7   9  17         51.92        143.39        66.99 o                         
   0  10  17      12493.65      11592.45       704.91 o                         
   1  10  17        858.01        870.01       123.92 o                         
   2  10  17       3338.30       3364.57       213.71 o                         
   3  10  17        603.74        616.54        90.91 o                         
   4  10  17        812.37        910.10       155.01 o                         
   5  10  17        119.27        100.38        27.91 o                         
   6  10  17        317.38        318.49       115.71 o                         
   7  10  17         76.62        154.65        80.09 o                         
   1  11  17        200.06        267.71        80.43 o                         
   2  11  17        152.53        144.77        49.90 o                         
   3  11  17         61.47        132.82        52.47 o                         
   4  11  17       1278.14       1318.74       176.84 o                         
   5  11  17         44.85        139.48        60.86 o                         
   6  11  17        481.56        478.29       146.67 o                         
   7  11  17         63.10         90.95        35.59 o                         
   0  12  17         39.99         65.58        75.61 o                         
   1  12  17          3.15        114.25        66.78 o                         
   2  12  17        907.65        906.89       136.54 o                         
   3  12  17        273.04        275.95        77.15 o                         
   4  12  17       1043.70       1074.49       164.45 o                         
   5  12  17        314.96        354.80       142.94 o                         
   6  12  17        187.74        214.94        86.28 o                         
   1  13  17        182.28        338.73       136.55 o                         
   2  13  17         58.53         53.66        55.73 o                         
   3  13  17        265.00        392.96        95.85 o                         
   4  13  17         46.63         -6.77        45.19 o                         
   5  13  17         72.54          3.78        65.39 o                         
   6  13  17        109.81         21.89        61.37 o                         
   0  14  17        364.49        344.65       121.40 o                         
   1  14  17        163.72        211.43        59.03 o                         
   2  14  17        369.19        454.99       103.35 o                         
   3  14  17        348.88        382.42       160.71 o                         
   4  14  17        410.46        416.21       126.05 o                         
   5  14  17        188.97        137.67        66.62 o                         
   1  15  17        564.10        630.35       129.03 o                         
   2  15  17         63.89         78.56       148.28 o                         
   3  15  17        121.57         99.51        44.15 o                         
   4  15  17          0.55        -21.62        21.62 o                         
   5  15  17          7.32         56.85        16.31 o                         
   0  16  17        467.39        626.41       181.66 o                         
   1  16  17          4.99        -20.10        85.95 o                         
   2  16  17        100.07        125.20       126.25 o                         
   3  16  17         40.63        170.78        93.65 o                         
   4  16  17         77.89         50.48        45.24 o                         
   1  17  17        260.74        360.55       103.47 o                         
   2  17  17         90.34         98.35        90.16 o                         
   0   0  18        233.63        220.56        75.76 o                         
   1   0  18       2826.52       2915.49       136.17 o                         
   2   0  18        143.86        124.35        22.85 o                         
   3   0  18       5509.52       5345.13       271.34 o                         
   4   0  18        410.34        558.99       160.20 o                         
   5   0  18        828.91        955.75       205.53 o                         
   6   0  18        545.11        546.12       170.44 o                         
   7   0  18        578.04        849.79       224.52 o                         
   8   0  18          8.61        209.77       136.39 o                         
   9   0  18         18.53        111.16       151.02 o                         
   1   1  18      13829.48      14247.47       219.23 o                         
   2   1  18          3.28         -7.65        12.62 o                         
   3   1  18       5357.35       5587.13       238.47 o                         
   4   1  18        347.51        300.07        67.71 o                         
   5   1  18        424.43        531.63       121.24 o                         
   6   1  18        107.18         60.16        49.77 o                         
   7   1  18         46.92        133.93        63.19 o                         
   8   1  18         28.39        -66.10        66.10 o                         
   9   1  18         41.68         25.13        72.42 o                         
   0   2  18        669.43        695.69        73.25 o                         
   1   2  18         13.70         21.75        10.80 o                         
   2   2  18         32.96         50.66        17.78 o                         
   3   2  18       1762.38       1703.90       135.92 o                         
   4   2  18         97.37         98.40        68.09 o                         
   5   2  18       5742.20       5579.71       359.13 o                         
   6   2  18          2.04         -0.13        42.03 o                         
   7   2  18       1295.35       1419.78       200.31 o                         
   8   2  18        123.21        106.79        70.11 o                         
   9   2  18        143.06        228.21       101.68 o                         
   1   3  18       7727.51       7757.00       178.86 o                         
   2   3  18         46.28         27.75        34.17 o                         
   3   3  18       5024.96       4988.16       289.60 o                         
   4   3  18         80.13        169.45       107.95 o                         
   5   3  18       2343.12       2258.38       320.06 o                         
   6   3  18          9.28         20.32        57.24 o                         
   7   3  18         87.73         98.42        36.12 o                         
   8   3  18          9.05        -38.30       167.19 o                         
   0   4  18        131.48        323.25        99.98 o                         
   1   4  18        786.05        786.18        51.54 o                         
   2   4  18         77.12        101.16        36.81 o                         
   3   4  18       3554.32       3122.48       236.84 o                         
   4   4  18          0.05         49.60        97.21 o                         
   5   4  18       1391.52       1334.19       245.08 o                         
   6   4  18        249.59        371.46       142.26 o                         
   7   4  18        482.03        438.52       101.86 o                         
   8   4  18         68.99         41.29        45.23 o                         
   1   5  18       5963.86       5988.99       182.85 o                         
   2   5  18        828.20        774.19        80.77 o                         
   3   5  18       1570.37       1623.95       174.45 o                         
   4   5  18        498.47        547.26       167.21 o                         
   5   5  18         23.22         95.88        70.57 o                         
   6   5  18        149.26        159.91       106.38 o                         
   7   5  18         42.20        129.15       100.69 o                         
   8   5  18         83.03         37.91        46.40 o                         
   0   6  18         51.57        419.43       143.69 o                         
   1   6  18        681.33        625.01        52.97 o                         
   2   6  18        391.12        652.61       146.15 o                         
   3   6  18        784.03        804.00       117.72 o                         
   4   6  18        175.93         86.31        91.90 o                         
   5   6  18        482.59        546.54       160.73 o                         
   6   6  18         15.23        -20.40        77.36 o                         
   7   6  18        266.23        451.40       172.46 o                         
   8   6  18         13.42         28.37        75.71 o                         
   1   7  18         72.27         78.59        14.13 o                         
   2   7  18         36.71        -36.14        40.12 o                         
   3   7  18         85.38        140.36        66.61 o                         
   4   7  18        636.50        599.10       166.08 o                         
   5   7  18         17.63        160.70       117.44 o                         
   6   7  18        121.97        188.17       133.47 o                         
   7   7  18        119.34        113.66        60.40 o                         
   8   7  18          0.59        108.30       104.52 o                         
   0   8  18       1941.63       1914.17       296.26 o                         
   1   8  18        394.29        364.94        69.02 o                         
   2   8  18        963.73       1090.15       154.36 o                         
   3   8  18        156.08        114.77        74.47 o                         
   4   8  18         13.72        123.29       118.32 o                         
   5   8  18          0.38         97.26       120.39 o                         
   6   8  18         87.53        209.98       104.32 o                         
   7   8  18         47.98        -27.40        27.40 o                         
   8   8  18         17.09         13.97        22.48 o                         
   1   9  18         86.20        133.94        53.04 o                         
   2   9  18         85.44         28.37        48.48 o                         
   3   9  18         68.64        114.03        44.65 o                         
   4   9  18        197.67        295.87       153.47 o                         
   5   9  18         45.60         26.12        20.70 o                         
   6   9  18        157.56        284.80       150.58 o                         
   7   9  18         19.26        -71.01        99.31 o                         
   0  10  18       3595.53       3462.61       418.41 o                         
   1  10  18          0.65        110.66        69.62 o                         
   2  10  18        835.08        991.12       131.73 o                         
   3  10  18        147.14        157.79        47.63 o                         
   4  10  18        236.93        283.81       105.54 o                         
   5  10  18         52.43        -84.13        84.13 o                         
   6  10  18          7.42        -66.14        66.14 o                         
   7  10  18         79.41        169.43        91.70 o                         
   1  11  18        540.64        475.64       105.27 o                         
   2  11  18        207.12        181.62        57.74 o                         
   3  11  18         41.20         13.01        23.10 o                         
   4  11  18         21.28         62.20        56.80 o                         
   5  11  18         15.26         67.49        52.06 o                         
   6  11  18         46.68        160.48       102.38 o                         
   0  12  18         38.17         34.40        95.89 o                         
   1  12  18         84.18        -15.90       152.95 o                         
   2  12  18        248.64        287.57       101.46 o                         
   3  12  18        251.20        206.14        46.73 o                         
   4  12  18        142.04        214.57        90.44 o                         
   5  12  18        764.28        815.48       149.88 o                         
   6  12  18        228.01        297.42       100.44 o                         
   1  13  18       1359.87       1492.62       192.71 o                         
   2  13  18         34.10         14.02        31.38 o                         
   3  13  18        255.91        350.93       105.05 o                         
   4  13  18        221.62        148.83        50.04 o                         
   5  13  18         28.93         13.71        55.78 o                         
   6  13  18         10.90        -85.62        85.62 o                         
   0  14  18        188.88        202.94       140.43 o                         
   1  14  18        119.63        117.69       106.92 o                         
   2  14  18        139.02        196.87        89.46 o                         
   3  14  18        707.35        888.95       163.24 o                         
   4  14  18        431.11        415.89       146.68 o                         
   5  14  18        251.34        328.57        94.91 o                         
   1  15  18       1524.70       1635.76       204.86 o                         
   2  15  18          0.06         -0.67        62.19 o                         
   3  15  18        887.93        740.47       192.19 o                         
   4  15  18         55.76        105.18        96.10 o                         
   0  16  18         30.93        100.16       113.87 o                         
   1  16  18         41.50         28.47        48.86 o                         
   2  16  18         50.27        137.24        79.75 o                         
   3  16  18        228.45        179.00        79.67 o                         
   1  17  18        566.77        749.33       153.71 o                         
   2  17  18        190.04        144.49        84.46 o                         
   1   1  19        385.88        818.84       102.54 o                         
   2   1  19          1.23         -7.73         7.73 o                         
   3   1  19        535.88        562.49       103.03 o                         
   4   1  19          1.70         26.82        35.05 o                         
   5   1  19        237.82        286.75       100.47 o                         
   6   1  19         44.87        125.50        61.58 o                         
   7   1  19        165.44        140.21        65.35 o                         
   8   1  19         40.70         52.42        60.23 o                         
   0   2  19        323.93        284.44        46.62 o                         
   1   2  19         10.22          8.14        12.04 o                         
   2   2  19       2905.55       2889.59       107.56 o                         
   3   2  19        277.73        307.98        85.08 o                         
   4   2  19       1503.11       1505.68       181.43 o                         
   5   2  19        262.99        355.53       125.78 o                         
   6   2  19         62.47         40.48        53.43 o                         
   7   2  19         64.23         -9.54        35.65 o                         
   8   2  19          0.76         -4.16        41.82 o                         
   1   3  19        466.05        690.41        87.11 o                         
   2   3  19       1138.91       1079.61        68.02 o                         
   3   3  19        302.82        376.09       108.36 o                         
   4   3  19        216.20        255.72       109.88 o                         
   5   3  19        380.50        366.65       101.12 o                         
   6   3  19         13.31        -52.65        52.65 o                         
   7   3  19          1.52        -44.81        50.33 o                         
   8   3  19         15.81        -69.83        75.70 o                         
   0   4  19       4738.08       4879.81       259.23 o                         
   1   4  19        178.84        224.73        33.77 o                         
   2   4  19       1622.91       1627.33        85.26 o                         
   3   4  19         22.87        106.95        95.19 o                         
   4   4  19       1044.40       1162.44       227.55 o                         
   5   4  19        160.14        296.00       155.99 o                         
   6   4  19        245.72        378.14       106.33 o                         
   7   4  19         59.43        -71.65        71.65 o                         
   8   4  19          1.16         48.35        82.18 o                         
   1   5  19       1670.32       1573.09        91.42 o                         
   2   5  19        865.44        839.31       124.68 o                         
   3   5  19        655.71        700.99       131.93 o                         
   4   5  19       1935.18       1998.64       279.39 o                         
   5   5  19         58.37        -65.68        65.68 o                         
   6   5  19        502.04        561.68       174.72 o                         
   7   5  19         93.03         32.92        38.56 o                         
   8   5  19        102.99        223.06        86.28 o                         
   0   6  19       5020.96       5334.75       284.99 o                         
   1   6  19         77.23         66.11         7.48 o                         
   2   6  19       2337.29       2274.65       187.15 o                         
   3   6  19        238.55        180.94        66.01 o                         
   4   6  19        818.28        818.50       191.00 o                         
   5   6  19          1.19         44.51       109.90 o                         
   6   6  19        657.03        570.93       172.85 o                         
   7   6  19         25.09        -35.11        35.11 o                         
   8   6  19         44.58         42.38        83.06 o                         
   1   7  19          8.35         92.52        30.78 o                         
   2   7  19         94.32         69.60        45.95 o                         
   3   7  19        631.49        707.74       144.66 o                         
   4   7  19        965.45        884.35       192.99 o                         
   5   7  19        449.18        508.55       169.21 o                         
   6   7  19       1924.48       1733.13       293.76 o                         
   7   7  19         33.16        -49.19       108.78 o                         
   8   7  19        137.41        275.77       148.74 o                         
   0   8  19       5530.00       5313.31       456.11 o                         
   1   8  19        175.51        192.91        55.92 o                         
   2   8  19       5574.83       5616.00       275.75 o                         
   3   8  19        136.87        215.54        63.00 o                         
   4   8  19        935.43       1050.28       210.05 o                         
   5   8  19        135.56        187.24       101.35 o                         
   6   8  19          4.12        150.42       103.47 o                         
   7   8  19        152.30         95.12        68.23 o                         
   1   9  19       2109.33       2297.45       172.67 o                         
   2   9  19       1083.83       1202.89       124.26 o                         
   3   9  19         97.98         31.70        67.95 o                         
   4   9  19       2040.07       1927.27       292.03 o                         
   5   9  19        153.63        105.77        64.35 o                         
   6   9  19        766.77        735.03       196.02 o                         
   7   9  19        174.91        163.68       100.99 o                         
   0  10  19       4427.05       4314.35       437.73 o                         
   1  10  19        377.82        437.00        92.86 o                         
   2  10  19       1941.74       2260.76       179.24 o                         
   3  10  19         27.68         24.14        36.16 o                         
   4  10  19        735.91        870.50       145.49 o                         
   5  10  19         15.74        -24.98        24.98 o                         
   6  10  19         72.71         51.61        55.30 o                         
   7  10  19         26.75        116.73        91.86 o                         
   1  11  19        122.87        137.82        71.65 o                         
   2  11  19        635.36        717.78       103.16 o                         
   3  11  19         69.67         21.83        24.33 o                         
   4  11  19        511.81        689.75       129.18 o                         
   5  11  19         29.79         52.48        81.06 o                         
   6  11  19        503.37        629.21       174.71 o                         
   0  12  19       1958.32       2237.66       334.13 o                         
   1  12  19        148.29        142.85        45.05 o                         
   2  12  19       2114.16       2175.78       222.72 o                         
   3  12  19         28.55         17.45        42.25 o                         
   4  12  19        993.17        969.77       155.75 o                         
   5  12  19          3.84        -14.12       120.85 o                         
   6  12  19         96.51        172.01        81.60 o                         
   1  13  19        391.56        316.14       121.52 o                         
   2  13  19        236.41        282.33        93.71 o                         
   3  13  19          9.82         30.59        41.02 o                         
   4  13  19        264.79        302.55        97.18 o                         
   5  13  19          8.41        -60.99        67.12 o                         
   0  14  19       1773.92       1906.74       305.91 o                         
   1  14  19          4.93         46.52        58.02 o                         
   2  14  19        981.67       1173.73       176.68 o                         
   3  14  19        109.11        247.72        97.68 o                         
   4  14  19        189.41        168.96        90.14 o                         
   5  14  19        169.29        268.44        73.85 o                         
   1  15  19         77.43        240.68       108.59 o                         
   2  15  19          0.98          0.82       173.37 o                         
   3  15  19        494.34        557.27       180.74 o                         
   4  15  19         68.04         70.16        70.13 o                         
   0  16  19        357.48        593.87       204.37 o                         
   1  16  19         21.33         95.16        59.46 o                         
   2  16  19        291.80        359.73       117.59 o                         
   3  16  19        134.30         53.40        61.50 o                         
   1  17  19        347.12        499.77       135.23 o                         
   0   0  20      23333.93      25029.42       743.19 o                         
   1   0  20        305.73        326.63        47.89 o                         
   2   0  20       1210.55       1181.70        80.62 o                         
   3   0  20       1021.87       1002.12       119.12 o                         
   4   0  20        128.18        -63.40        63.40 o                         
   5   0  20       6823.31       6872.48       582.13 o                         
   6   0  20        216.78        558.01       169.16 o                         
   7   0  20       1334.95       1448.78       280.28 o                         
   8   0  20        219.26        420.23       194.44 o                         
   1   1  20      17708.70      18171.80       260.01 o                         
   2   1  20        577.76        510.71        37.38 o                         
   3   1  20       5943.72       5804.81       207.37 o                         
   4   1  20         21.53         35.15        89.89 o                         
   5   1  20        183.83        243.50        91.27 o                         
   6   1  20         43.57        140.93        62.67 o                         
   7   1  20          0.13         52.84        61.87 o                         
   8   1  20         89.66        216.37        62.47 o                         
   0   2  20        381.27        449.39        64.17 o                         
   1   2  20        570.70        559.14        44.17 o                         
   2   2  20       5169.05       5176.02       144.44 o                         
   3   2  20       4865.04       4728.08       239.62 o                         
   4   2  20       2056.58       2066.63       209.49 o                         
   5   2  20        445.06        599.16       127.32 o                         
   6   2  20        164.52        293.07        81.55 o                         
   7   2  20        108.40        121.24        70.15 o                         
   8   2  20         19.41         95.44        41.38 o                         
   1   3  20       9231.55       9047.37       233.10 o                         
   2   3  20        145.82        157.40        25.69 o                         
   3   3  20       2889.47       2826.16       233.64 o                         
   4   3  20        440.18        385.21        85.48 o                         
   5   3  20       1218.86       1346.26       190.25 o                         
   6   3  20        276.99        264.88       112.75 o                         
   7   3  20        209.69        286.25        93.48 o                         
   8   3  20        171.73         65.03       143.05 o                         
   0   4  20       1256.55       1442.47       157.19 o                         
   1   4  20       1179.35       1063.23        72.35 o                         
   2   4  20        683.84        784.91        80.36 o                         
   3   4  20       1781.85       1723.75       182.05 o                         
   4   4  20       2477.47       2435.87       321.75 o                         
   5   4  20       1966.50       1929.40       297.00 o                         
   6   4  20        303.08        240.29        94.02 o                         
   7   4  20        716.50        841.75       166.25 o                         
   8   4  20         28.98         35.82        31.07 o                         
   1   5  20        876.50        939.38        70.82 o                         
   2   5  20       1153.22       1156.80        76.63 o                         
   3   5  20       2112.56       2340.53       218.77 o                         
   4   5  20       1405.95       1527.33       256.91 o                         
   5   5  20         88.20        169.89        86.80 o                         
   6   5  20        207.08        204.15       123.63 o                         
   7   5  20        205.79        243.24        90.81 o                         
   8   5  20          0.91         67.43       102.27 o                         
   0   6  20        453.46        554.86       124.69 o                         
   1   6  20          2.70         -7.22        14.50 o                         
   2   6  20         83.70        174.51        80.73 o                         
   3   6  20        297.13        345.09        88.82 o                         
   4   6  20          1.72        132.50        95.70 o                         
   5   6  20       1348.25       1189.43       237.75 o                         
   6   6  20        846.37        648.29       179.01 o                         
   7   6  20        574.74        485.64       154.31 o                         
   8   6  20         59.18        -60.98       132.39 o                         
   1   7  20       1698.50       1884.30       164.34 o                         
   2   7  20        290.05        294.46        67.70 o                         
   3   7  20        238.72        319.87        87.75 o                         
   4   7  20         14.07         59.43        86.36 o                         
   5   7  20        247.41        249.60        91.33 o                         
   6   7  20        169.99        258.97       133.71 o                         
   7   7  20          0.13        -85.05       103.39 o                         
   0   8  20        412.80        416.10       169.99 o                         
   1   8  20          0.22         31.92        31.76 o                         
   2   8  20        142.24        264.62        79.95 o                         
   3   8  20        573.96        392.77        75.19 o                         
   4   8  20          0.33         45.83        57.27 o                         
   5   8  20         98.95         19.48        57.17 o                         
   6   8  20         10.01        167.38       112.29 o                         
   7   8  20        218.36        276.23       117.60 o                         
   1   9  20         58.05        136.09        64.69 o                         
   2   9  20         77.68         93.99        44.56 o                         
   3   9  20        122.14        115.81        74.84 o                         
   4   9  20        306.68        395.30       159.61 o                         
   5   9  20          5.24        114.04        98.45 o                         
   6   9  20         46.03        106.18        65.58 o                         
   7   9  20         38.88        117.30        82.21 o                         
   0  10  20         19.32        142.49       123.44 o                         
   1  10  20         54.89          6.41        38.47 o                         
   2  10  20        244.51        362.66        90.69 o                         
   3  10  20        431.48        423.26        98.45 o                         
   4  10  20        280.13        233.10        85.02 o                         
   5  10  20          3.84        -46.58        46.58 o                         
   6  10  20          4.44         14.22        48.15 o                         
   1  11  20          0.75         -9.87        53.03 o                         
   2  11  20        102.34         11.00        24.83 o                         
   3  11  20         46.37         85.60        48.11 o                         
   4  11  20         30.28        124.45        68.79 o                         
   5  11  20         25.61        -45.46        62.11 o                         
   6  11  20         52.58        101.62        37.98 o                         
   0  12  20       1094.01        872.89       236.47 o                         
   1  12  20        236.69        208.70        75.66 o                         
   2  12  20        593.73        554.60       123.78 o                         
   3  12  20         34.39         38.92        26.44 o                         
   4  12  20        126.58        194.94        61.19 o                         
   5  12  20        299.90        337.23       130.69 o                         
   6  12  20         57.51        -48.15       104.51 o                         
   1  13  20        554.19        584.31       119.63 o                         
   2  13  20         52.51         34.63        70.47 o                         
   3  13  20         20.78        -16.49        16.49 o                         
   4  13  20        180.14        151.15        75.63 o                         
   5  13  20         54.64         64.32       112.78 o                         
   0  14  20       1411.77       1568.20       281.36 o                         
   1  14  20          3.29          5.77       104.18 o                         
   2  14  20        501.11        642.06       145.00 o                         
   3  14  20        318.39        439.93       122.27 o                         
   4  14  20        294.84        223.09       144.00 o                         
   1  15  20        258.77        484.82       125.49 o                         
   2  15  20         21.85         48.79        90.47 o                         
   3  15  20        155.69        304.12       119.58 o                         
   0  16  20        238.66        304.37       139.69 o                         
   1  16  20        124.61         80.88        98.18 o                         
   2  16  20        506.66        531.93       129.38 o                         
   1   1  21       1352.41       1774.55        94.08 o                         
   2   1  21        348.10        326.76        27.20 o                         
   3   1  21         26.19         70.04        44.91 o                         
   4   1  21        138.20        152.09        71.92 o                         
   5   1  21          0.42         27.92        19.16 o                         
   6   1  21        261.31        425.64       152.79 o                         
   7   1  21          1.76        -98.08       138.52 o                         
   8   1  21         22.04        -53.30        53.30 o                         
   0   2  21       3411.00       3287.51       166.23 o                         
   1   2  21        276.79        272.86        31.02 o                         
   2   2  21        149.36        234.96        48.51 o                         
   3   2  21         68.27         97.48        58.47 o                         
   4   2  21       1040.85        925.25       142.82 o                         
   5   2  21        173.54        198.73        74.56 o                         
   6   2  21         33.43         29.85        40.61 o                         
   7   2  21          3.04        -10.81        28.02 o                         
   8   2  21         42.58         65.38        61.57 o                         
   1   3  21       3696.75       3662.19       125.27 o                         
   2   3  21        130.07        134.83        40.91 o                         
   3   3  21       2183.11       2109.27       200.84 o                         
   4   3  21        289.75        210.57        48.63 o                         
   5   3  21          6.33         52.15        65.28 o                         
   6   3  21         12.77         38.22       132.38 o                         
   7   3  21         56.07        168.98        80.06 o                         
   8   3  21          4.23         42.44        64.17 o                         
   0   4  21       1117.31       1177.85       134.72 o                         
   1   4  21       1178.59       1178.73        75.88 o                         
   2   4  21       2269.74       2162.35       130.78 o                         
   3   4  21        356.59        404.32        99.07 o                         
   4   4  21       1902.53       1768.68       284.65 o                         
   5   4  21         19.00        107.25       102.69 o                         
   6   4  21         52.94         74.75        35.84 o                         
   7   4  21        496.58        486.55       118.79 o                         
   8   4  21        211.44        157.40        36.23 o                         
   1   5  21       2097.68       1945.85       109.48 o                         
   2   5  21        150.37        174.92        68.50 o                         
   3   5  21       1535.50       1525.67       184.86 o                         
   4   5  21        210.03        200.25        94.59 o                         
   5   5  21        226.13        250.12        96.53 o                         
   6   5  21         32.13         45.41        51.35 o                         
   7   5  21         56.37         44.39        67.97 o                         
   0   6  21       3349.90       3341.79       239.79 o                         
   1   6  21          1.92          4.52        18.54 o                         
   2   6  21       2562.99       2579.96       182.93 o                         
   3   6  21        495.33        518.34       107.42 o                         
   4   6  21        330.34        314.10       110.65 o                         
   5   6  21       1133.86       1096.40       241.88 o                         
   6   6  21         25.93        110.32       129.83 o                         
   7   6  21        148.11        179.79        92.61 o                         
   1   7  21       5915.66       5769.90       273.82 o                         
   2   7  21       1209.68       1186.34       127.23 o                         
   3   7  21        770.77        721.00       119.49 o                         
   4   7  21        734.25        820.69       178.18 o                         
   5   7  21        569.01        490.40       164.39 o                         
   6   7  21        168.49        255.30       114.85 o                         
   7   7  21        117.63         16.70        66.88 o                         
   0   8  21       2140.18       2460.02       314.59 o                         
   1   8  21         45.56          8.59        39.78 o                         
   2   8  21        518.45        580.96        88.72 o                         
   3   8  21        365.73        405.20        89.05 o                         
   4   8  21        122.41         79.24        34.72 o                         
   5   8  21        848.15        920.12       213.48 o                         
   6   8  21         34.92        122.74        74.41 o                         
   7   8  21        204.55        155.12        70.11 o                         
   1   9  21        780.97        882.61       107.54 o                         
   2   9  21        176.27        155.06        37.14 o                         
   3   9  21       1800.00       1789.92       171.86 o                         
   4   9  21        906.06        898.73       161.84 o                         
   5   9  21        145.55        277.60       110.58 o                         
   6   9  21        644.17        697.03       181.50 o                         
   0  10  21         59.63         39.18        43.97 o                         
   1  10  21        626.13        566.52        86.33 o                         
   2  10  21        657.90        892.66       122.39 o                         
   3  10  21        324.31        310.51        73.22 o                         
   4  10  21        541.62        450.85       102.06 o                         
   5  10  21        139.82        205.54        98.60 o                         
   6  10  21          0.02        -54.25        69.54 o                         
   1  11  21        533.54        526.98       114.45 o                         
   2  11  21        513.12        529.93        94.13 o                         
   3  11  21        600.33        802.51       118.92 o                         
   4  11  21        902.59        990.85       161.78 o                         
   5  11  21        542.36        473.15       120.95 o                         
   6  11  21        272.92        315.18       142.90 o                         
   0  12  21       3434.49       3346.73       411.45 o                         
   1  12  21          6.07        -53.62        53.62 o                         
   2  12  21        742.16        662.98       151.77 o                         
   3  12  21         99.24         57.55        45.99 o                         
   4  12  21         20.70        -29.46       128.21 o                         
   5  12  21          5.36         27.68        10.91 o                         
   1  13  21        229.45        322.29        79.00 o                         
   2  13  21        288.92        285.76        82.21 o                         
   3  13  21          3.75         15.67        61.94 o                         
   4  13  21        417.09        372.27        93.71 o                         
   5  13  21          2.16        -84.49        84.49 o                         
   0  14  21        386.89        410.05       169.69 o                         
   1  14  21          0.02        -57.02        57.02 o                         
   2  14  21        395.43        599.86       138.75 o                         
   3  14  21         64.44         83.28        75.46 o                         
   4  14  21        221.74        356.27        96.70 o                         
   1  15  21          0.29        152.19        53.55 o                         
   2  15  21          8.31          3.26        58.01 o                         
   3  15  21          0.22        -38.99        52.96 o                         
   0  16  21        282.25        271.03       121.08 o                         
   1  16  21         69.03         34.77        55.73 o                         
   0   0  22      10416.62      10941.80       378.25 o                         
   1   0  22          3.30         21.54        25.76 o                         
   2   0  22         85.99         99.94        19.89 o                         
   3   0  22         23.61         36.15        40.80 o                         
   4   0  22       2992.77       3197.31       366.44 o                         
   5   0  22        922.25       1057.16       230.73 o                         
   6   0  22        394.76        426.36       162.73 o                         
   7   0  22        144.44         46.46        75.42 o                         
   8   0  22          8.76          8.34        52.20 o                         
   1   1  22       7687.85       7572.33       173.34 o                         
   2   1  22         64.88         48.85        12.84 o                         
   3   1  22       2749.90       2640.31       146.46 o                         
   4   1  22       1221.41       1285.00       166.99 o                         
   5   1  22        210.15        171.54        88.95 o                         
   6   1  22        732.45        842.32       149.83 o                         
   7   1  22        149.85         44.92        65.42 o                         
   8   1  22        327.32        426.40       157.83 o                         
   0   2  22        615.32        820.19        88.73 o                         
   1   2  22        357.89        336.45        29.08 o                         
   2   2  22       7915.09       7597.59       181.66 o                         
   3   2  22       1612.78       1651.02       146.49 o                         
   4   2  22        101.83        216.44        82.00 o                         
   5   2  22         90.95         88.85        53.79 o                         
   6   2  22        165.02        259.05        79.12 o                         
   7   2  22        152.20        156.76       102.35 o                         
   8   2  22         90.22        191.42        76.51 o                         
   1   3  22       2656.50       2540.80        96.89 o                         
   2   3  22       4458.18       4320.58       137.81 o                         
   3   3  22       1294.26       1298.54       131.37 o                         
   4   3  22         19.80         19.31        59.63 o                         
   5   3  22          0.51         42.58       111.87 o                         
   6   3  22        159.23        202.18        79.62 o                         
   7   3  22         50.84         77.04        70.92 o                         
   8   3  22        153.96        293.40        97.27 o                         
   0   4  22        928.84       1101.01       129.74 o                         
   1   4  22         72.08         97.98        23.56 o                         
   2   4  22         35.60         36.34        17.64 o                         
   3   4  22        485.30        482.54       106.06 o                         
   4   4  22       1543.25       1533.73       262.49 o                         
   5   4  22        831.43        735.71       135.19 o                         
   6   4  22         33.21         79.42       115.17 o                         
   7   4  22        100.23          6.62        38.00 o                         
   1   5  22       2379.04       2296.72       114.71 o                         
   2   5  22       1892.04       1808.51       183.60 o                         
   3   5  22        384.74        535.12       143.59 o                         
   4   5  22        780.24        867.47       187.62 o                         
   5   5  22        114.57        214.55       111.26 o                         
   6   5  22         81.24        149.99        43.82 o                         
   7   5  22         59.59        -12.04        37.71 o                         
   0   6  22       1753.34       2108.61       193.43 o                         
   1   6  22         36.81         50.09        45.34 o                         
   2   6  22        919.02       1051.00       121.00 o                         
   3   6  22        840.63        797.97       148.42 o                         
   4   6  22         16.55         -4.58        51.28 o                         
   5   6  22       1691.98       1548.20       289.43 o                         
   6   6  22        527.27        772.89       193.25 o                         
   7   6  22        312.07        371.25       119.75 o                         
   1   7  22        917.48       1441.96       165.98 o                         
   2   7  22        243.41        261.59        62.48 o                         
   3   7  22        143.17        132.68        38.67 o                         
   4   7  22        128.92         80.71        59.93 o                         
   5   7  22        208.76        276.90       132.92 o                         
   6   7  22         42.60        168.89       124.06 o                         
   7   7  22         39.17        -12.65        58.26 o                         
   0   8  22        434.62        525.68       167.73 o                         
   1   8  22        747.83        737.47        96.39 o                         
   2   8  22         44.16         13.67        30.14 o                         
   3   8  22       1276.25        914.91       139.58 o                         
   4   8  22         25.22        -10.07        84.70 o                         
   5   8  22        341.78        286.05       129.28 o                         
   6   8  22        174.02        200.98       103.35 o                         
   7   8  22        482.04        280.82       109.69 o                         
   1   9  22        101.12        118.34        47.54 o                         
   2   9  22         32.93         93.78        43.53 o                         
   3   9  22        774.49        790.41       155.50 o                         
   4   9  22          3.69         73.04        73.48 o                         
   5   9  22        111.65        138.49        83.10 o                         
   6   9  22        153.71        255.70       138.37 o                         
   0  10  22         80.63         49.35        70.84 o                         
   1  10  22          1.36        -27.64        27.64 o                         
   2  10  22        512.78        505.76       137.93 o                         
   3  10  22        115.77         79.65        47.36 o                         
   4  10  22          1.90         41.90        30.39 o                         
   5  10  22        125.22         37.01       118.06 o                         
   6  10  22         32.44          6.74        39.38 o                         
   1  11  22         52.75         50.35        83.58 o                         
   2  11  22        508.79        471.25        91.51 o                         
   3  11  22         13.83         72.52        64.11 o                         
   4  11  22        217.67        300.88       113.96 o                         
   5  11  22         29.68         94.64        60.53 o                         
   0  12  22        714.20        620.73       198.56 o                         
   1  12  22        120.67        122.54        40.76 o                         
   2  12  22        415.05        432.24       112.17 o                         
   3  12  22        118.64         35.11        57.03 o                         
   4  12  22        671.84        768.95       144.05 o                         
   5  12  22          0.03        -70.88        70.88 o                         
   1  13  22        137.11        243.75       113.59 o                         
   2  13  22         48.45        -47.37        97.66 o                         
   3  13  22          0.50         12.30        35.61 o                         
   4  13  22        310.19        181.77        60.79 o                         
   0  14  22        764.65        656.03       169.40 o                         
   1  14  22          1.09         98.26        74.61 o                         
   2  14  22        538.28        447.12        93.46 o                         
   3  14  22        119.77        107.71        72.45 o                         
   1  15  22          1.42         -6.35       213.65 o                         
   2  15  22         42.26         89.83       136.03 o                         
   1   1  23        213.51        338.85        44.00 o                         
   2   1  23       1423.20       1261.41       103.51 o                         
   3   1  23        969.26        948.04        90.43 o                         
   4   1  23          5.83         31.61        81.03 o                         
   5   1  23          0.50         17.73        20.12 o                         
   6   1  23        156.66        303.42       108.53 o                         
   7   1  23         70.46         88.85        50.37 o                         
   0   2  23       2818.93       2751.05       137.09 o                         
   1   2  23         26.42         12.14        14.29 o                         
   2   2  23         21.67         71.04        53.06 o                         
   3   2  23        395.71        399.18        75.58 o                         
   4   2  23          0.27         13.13        34.21 o                         
   5   2  23       1656.24       1756.96       215.28 o                         
   6   2  23          3.87        -38.89        38.89 o                         
   7   2  23        126.00        143.56        12.69 o                         
   1   3  23       1132.56       1153.39        65.64 o                         
   2   3  23         25.55         19.07        66.99 o                         
   3   3  23        315.08        264.71        64.63 o                         
   4   3  23        148.62        145.98        48.65 o                         
   5   3  23          8.50         81.55        38.65 o                         
   6   3  23         80.79         -1.35        52.65 o                         
   7   3  23         60.02         31.23        33.06 o                         
   0   4  23        140.39        207.91        91.26 o                         
   1   4  23        710.38        617.66        49.97 o                         
   2   4  23       1535.79       1524.10       174.44 o                         
   3   4  23       1355.87       1280.68       167.21 o                         
   4   4  23         64.78        175.83        87.50 o                         
   5   4  23        802.51        870.44       154.05 o                         
   6   4  23        678.21        666.03       136.56 o                         
   7   4  23        786.57        793.59       163.11 o                         
   1   5  23       2132.82       2131.99       131.73 o                         
   2   5  23        188.09        271.36        73.22 o                         
   3   5  23       4213.48       4136.38       301.97 o                         
   4   5  23         14.30        -35.60        56.52 o                         
   5   5  23        396.33        272.61       126.08 o                         
   6   5  23        114.90         81.81        53.82 o                         
   7   5  23         94.83        135.08        71.15 o                         
   0   6  23        786.78        789.33       126.40 o                         
   1   6  23        373.73        342.74        60.16 o                         
   2   6  23         34.61         16.37        38.25 o                         
   3   6  23       2868.70       2832.14       256.04 o                         
   4   6  23        275.42        214.91       110.81 o                         
   5   6  23       2034.19       1928.38       321.96 o                         
   6   6  23          6.12         93.06       101.82 o                         
   7   6  23        461.91        515.06       132.16 o                         
   1   7  23       6732.09       6857.92       306.11 o                         
   2   7  23         16.32        -16.56        24.31 o                         
   3   7  23        661.55        688.50        99.65 o                         
   4   7  23        812.97        811.43       193.06 o                         
   5   7  23        379.79        448.75       156.97 o                         
   6   7  23         72.23        214.73       122.35 o                         
   7   7  23         71.59         52.17       104.13 o                         
   0   8  23        108.42        226.92        87.71 o                         
   1   8  23        367.13        115.65        63.21 o                         
   2   8  23        100.77        124.61        53.23 o                         
   3   8  23       1140.81       1084.74       133.62 o                         
   4   8  23         50.06         30.02        53.69 o                         
   5   8  23        757.87        891.89       232.57 o                         
   6   8  23          1.82         69.66        38.20 o                         
   1   9  23       2185.41       2291.47       183.69 o                         
   2   9  23        998.30        905.20       116.26 o                         
   3   9  23       2574.47       2560.89       206.11 o                         
   4   9  23        194.86         61.77        44.69 o                         
   5   9  23        228.29        158.77        69.10 o                         
   6   9  23        229.45        283.26       147.50 o                         
   0  10  23        433.01        388.99       122.99 o                         
   1  10  23         13.11         27.14        66.22 o                         
   2  10  23        105.07        135.13        52.19 o                         
   3  10  23         81.87        127.36        56.91 o                         
   4  10  23          0.64         19.37        52.52 o                         
   5  10  23        566.15        535.42       127.18 o                         
   6  10  23         36.65        113.47       105.09 o                         
   1  11  23       2834.03       2879.03       266.75 o                         
   2  11  23        207.87        243.75        62.58 o                         
   3  11  23        936.16       1143.96       147.64 o                         
   4  11  23        785.30        950.08       162.36 o                         
   5  11  23        299.80        367.34       124.64 o                         
   0  12  23         50.12         78.67        85.56 o                         
   1  12  23          1.20        -41.57        41.57 o                         
   2  12  23        119.42        248.43        87.44 o                         
   3  12  23        425.56        396.89        80.46 o                         
   4  12  23        126.73        208.63        64.58 o                         
   5  12  23        135.47        118.28       116.82 o                         
   1  13  23       1259.24       1343.04       198.98 o                         
   2  13  23         33.19         87.36        51.43 o                         
   3  13  23        419.64        468.54       100.37 o                         
   4  13  23        101.69         67.56        88.81 o                         
   0  14  23        863.69        890.54       230.85 o                         
   1  14  23         55.62        208.69        95.23 o                         
   2  14  23        485.22        430.74       108.26 o                         
   3  14  23         29.66         23.15        23.61 o                         
   1  15  23        128.97         28.15        57.13 o                         
   0   0  24       6239.26       6266.95       287.43 o                         
   1   0  24        288.78        272.89        43.62 o                         
   2   0  24        367.83        424.07        75.72 o                         
   3   0  24         34.70         18.53        25.04 o                         
   4   0  24       2509.25       2855.32       355.56 o                         
   5   0  24         54.49         92.27        57.19 o                         
   6   0  24        434.55        627.99       184.07 o                         
   7   0  24        373.60        466.28       176.13 o                         
   1   1  24        302.93        298.59        34.43 o                         
   2   1  24       1670.72       1571.85       112.19 o                         
   3   1  24        549.67        537.26        69.53 o                         
   4   1  24       3184.07       3349.32       283.16 o                         
   5   1  24        242.02        278.88        93.38 o                         
   6   1  24       1389.95       1461.72       210.31 o                         
   7   1  24         11.00         -4.49        27.29 o                         
   0   2  24         97.68        157.18        30.46 o                         
   1   2  24          0.66        -13.35        13.35 o                         
   2   2  24       3048.52       3154.94       158.38 o                         
   3   2  24        340.56        337.30        59.03 o                         
   4   2  24        324.08        396.99        98.05 o                         
   5   2  24         29.95         23.34        82.19 o                         
   6   2  24        244.42        247.61        89.16 o                         
   7   2  24        118.26         93.88        55.26 o                         
   1   3  24        249.02        266.63        30.48 o                         
   2   3  24        535.65        528.72        62.41 o                         
   3   3  24       1033.11        997.79       114.62 o                         
   4   3  24        258.29        181.85        67.96 o                         
   5   3  24          7.96        -11.90        32.53 o                         
   6   3  24        631.90        628.96       142.60 o                         
   7   3  24        321.53        344.12        87.39 o                         
   0   4  24       5328.34       5366.17       237.18 o                         
   1   4  24        591.91        601.17        50.26 o                         
   2   4  24        976.32       1107.72       150.65 o                         
   3   4  24        943.92        815.65       117.99 o                         
   4   4  24        591.05        585.47       121.69 o                         
   5   4  24          3.79        -13.12        39.15 o                         
   6   4  24         12.58        -27.49        27.49 o                         
   7   4  24          2.03        -59.58        83.09 o                         
   1   5  24         66.33        135.52        48.69 o                         
   2   5  24        117.73         95.69        33.55 o                         
   3   5  24        261.22        203.77        84.24 o                         
   4   5  24        572.64        530.41       160.98 o                         
   5   5  24          8.95        -47.78        72.07 o                         
   6   5  24         56.08         63.03        65.06 o                         
   7   5  24          7.12        -36.16        36.16 o                         
   0   6  24       2267.03       2246.46       200.41 o                         
   1   6  24         10.91        -27.85        28.62 o                         
   2   6  24       1325.79       1356.96       139.73 o                         
   3   6  24       1337.39       1165.08       174.37 o                         
   4   6  24         13.21        -78.57        78.57 o                         
   5   6  24       1068.88        817.46       229.50 o                         
   6   6  24         39.81        -36.87        48.15 o                         
   7   6  24         55.11        187.50        87.32 o                         
   1   7  24          7.59        143.33        77.43 o                         
   2   7  24         72.09         36.22        50.85 o                         
   3   7  24          4.14          9.22        36.37 o                         
   4   7  24        222.86        120.74        94.15 o                         
   5   7  24         23.92         19.45        80.88 o                         
   6   7  24        123.74        101.16        53.76 o                         
   0   8  24        399.38        376.49       117.16 o                         
   1   8  24         45.06         23.49        27.87 o                         
   2   8  24        564.45        586.63        95.84 o                         
   3   8  24         24.92         78.59        63.25 o                         
   4   8  24        690.70        723.05       176.27 o                         
   5   8  24        210.55        138.32       100.53 o                         
   6   8  24          6.45        -55.26        72.65 o                         
   1   9  24       1099.13       1316.05       160.64 o                         
   2   9  24         79.19         21.36        43.21 o                         
   3   9  24        230.41        274.56        66.85 o                         
   4   9  24         70.64         55.36        57.29 o                         
   5   9  24         15.81         28.05        64.36 o                         
   6   9  24        337.64        325.08       156.77 o                         
   0  10  24        151.46        114.71        93.91 o                         
   1  10  24          3.73        -25.83        25.83 o                         
   2  10  24         37.41        -25.22        51.47 o                         
   3  10  24        352.50        221.61       125.29 o                         
   4  10  24          0.04         30.61        53.90 o                         
   5  10  24         11.34         29.94        20.67 o                         
   1  11  24        583.00        795.63       167.24 o                         
   2  11  24         83.98         75.16        51.84 o                         
   3  11  24        191.72        217.70        73.83 o                         
   4  11  24         55.04          4.94        49.24 o                         
   5  11  24         35.84        105.85       104.78 o                         
   0  12  24        606.89        772.88       210.90 o                         
   1  12  24         10.74        -46.47        68.43 o                         
   2  12  24        292.91        151.74        54.51 o                         
   3  12  24          1.97        116.55        39.75 o                         
   4  12  24          7.11         -1.45        54.76 o                         
   1  13  24        467.15        282.02        98.50 o                         
   2  13  24         99.00         93.06        70.94 o                         
   3  13  24        242.85        344.24       125.10 o                         
   0  14  24        231.21        326.80       188.11 o                         
   1  14  24         11.48         65.10        89.08 o                         
   2  14  24        294.61        380.38       133.15 o                         
   1   1  25         54.29         56.06        12.53 o                         
   2   1  25         85.16         78.06        28.32 o                         
   3   1  25        444.10        433.57        64.10 o                         
   4   1  25        524.51        579.82       132.63 o                         
   5   1  25         49.01         39.62        32.47 o                         
   6   1  25         27.05         88.14       113.84 o                         
   7   1  25         40.40        105.48        74.58 o                         
   0   2  25        497.86        482.42        57.25 o                         
   1   2  25        247.15        224.34        28.22 o                         
   2   2  25          5.92         48.12        43.74 o                         
   3   2  25         70.54         53.16        30.95 o                         
   4   2  25         10.28        102.11        75.36 o                         
   5   2  25        191.84        176.77        72.50 o                         
   6   2  25         10.70         45.50        44.26 o                         
   7   2  25         43.17        -53.33        71.19 o                         
   1   3  25         38.73         42.02        22.35 o                         
   2   3  25         87.51         84.74        52.55 o                         
   3   3  25         60.56         90.39        39.77 o                         
   4   3  25         24.49         91.04        54.33 o                         
   5   3  25         71.36          6.99        31.86 o                         
   6   3  25          0.57        -61.44       168.58 o                         
   7   3  25         62.63         87.00        41.80 o                         
   0   4  25       1027.15       1018.67        92.04 o                         
   1   4  25        151.54        131.35        22.01 o                         
   2   4  25         20.83         68.19        35.01 o                         
   3   4  25       3000.99       2796.61       205.41 o                         
   4   4  25         30.88         41.56        43.56 o                         
   5   4  25        854.51        768.29       155.15 o                         
   6   4  25         92.64        126.78        54.26 o                         
   7   4  25        447.57        494.60       134.68 o                         
   1   5  25       1432.40       1628.01       119.80 o                         
   2   5  25        498.03        464.56        78.02 o                         
   3   5  25        262.59        267.73       109.76 o                         
   4   5  25         38.85         11.64        20.16 o                         
   5   5  25         28.03        100.32        68.77 o                         
   6   5  25        160.06        264.57        85.16 o                         
   0   6  25          6.78        119.91        66.77 o                         
   1   6  25        300.26        224.97        36.79 o                         
   2   6  25       1131.08       1083.13       128.07 o                         
   3   6  25        303.76        288.87        80.18 o                         
   4   6  25        203.27        224.21       123.97 o                         
   5   6  25       1804.87       1932.20       328.89 o                         
   6   6  25         79.01         97.50        35.61 o                         
   1   7  25       1355.80       1472.64       145.47 o                         
   2   7  25        330.55        268.28        60.04 o                         
   3   7  25        854.10        963.67       125.23 o                         
   4   7  25        502.78        390.74       119.10 o                         
   5   7  25         71.30        188.27        96.19 o                         
   6   7  25         51.59        161.90        91.40 o                         
   0   8  25        344.41        351.11       128.06 o                         
   1   8  25          2.62        -21.21        21.21 o                         
   2   8  25         13.55          8.93        50.77 o                         
   3   8  25       1047.08        972.94       127.41 o                         
   4   8  25        404.09        399.82       107.06 o                         
   5   8  25        531.61        535.70       191.60 o                         
   6   8  25         18.51        -52.85        57.66 o                         
   1   9  25       4173.94       4473.00       264.12 o                         
   2   9  25        233.59        132.38        51.09 o                         
   3   9  25        835.18        904.78       122.82 o                         
   4   9  25          4.85         14.89        47.36 o                         
   5   9  25          3.95        150.60        82.78 o                         
   0  10  25         13.94         64.00        90.85 o                         
   1  10  25        528.61        376.76        88.84 o                         
   2  10  25          2.87        -44.57        44.57 o                         
   3  10  25        287.79        294.45        66.77 o                         
   4  10  25          5.40        -44.75        55.32 o                         
   5  10  25        319.74        251.68        82.44 o                         
   1  11  25       1745.07       1758.33       229.25 o                         
   2  11  25        168.49        148.76        47.92 o                         
   3  11  25        904.98        969.69       139.49 o                         
   4  11  25         76.04        104.17       119.48 o                         
   0  12  25         23.68        165.56       161.16 o                         
   1  12  25         24.47          6.72        83.31 o                         
   2  12  25         12.54         37.85        31.80 o                         
   3  12  25        301.64        334.54        86.77 o                         
   4  12  25         33.35          2.79        63.29 o                         
   1  13  25       1253.65       1272.93       196.62 o                         
   2  13  25          1.49        -72.08        72.08 o                         
   3  13  25        916.09        848.56       212.49 o                         
   0  14  25        322.78        188.40        79.43 o                         
   1  14  25        128.18         12.43        44.63 o                         
   0   0  26       7974.13       7497.53       326.35 o                         
   1   0  26        540.22        520.94        89.28 o                         
   2   0  26       1907.36       1867.59       176.01 o                         
   3   0  26        746.21        750.07       116.55 o                         
   4   0  26         15.34         94.94        85.42 o                         
   5   0  26          9.22        119.06        67.24 o                         
   6   0  26         35.31        -73.86        73.86 o                         
   7   0  26        136.15        117.03       103.58 o                         
   1   1  26       1475.88       1498.88        97.75 o                         
   2   1  26        961.07        885.27        86.59 o                         
   3   1  26       1100.44       1063.29       121.62 o                         
   4   1  26       1729.58       1653.70       204.93 o                         
   5   1  26        277.45        397.27       105.41 o                         
   6   1  26        845.04        875.18       170.71 o                         
   7   1  26         17.77        -61.06        61.06 o                         
   0   2  26       1472.29       1356.14        97.86 o                         
   1   2  26         82.56         58.69        14.71 o                         
   2   2  26       2529.10       2455.87       176.89 o                         
   3   2  26         35.86          7.60        28.95 o                         
   4   2  26        868.59        788.52       147.07 o                         
   5   2  26        272.48        238.64        91.70 o                         
   6   2  26          0.74         74.78       152.98 o                         
   7   2  26         99.76        111.89        41.60 o                         
   1   3  26       1082.65       1038.49        78.72 o                         
   2   3  26        587.89        595.57        88.31 o                         
   3   3  26        212.84        320.27        76.70 o                         
   4   3  26       1271.02       1147.46       171.53 o                         
   5   3  26        163.10        213.83        77.60 o                         
   6   3  26       1131.67       1048.16       179.35 o                         
   0   4  26       4339.64       4120.81       172.36 o                         
   1   4  26         82.71         47.94        37.12 o                         
   2   4  26       1703.71       1689.63       134.60 o                         
   3   4  26         17.65          3.50        44.67 o                         
   4   4  26        837.74        886.82       143.85 o                         
   5   4  26         15.96         97.22        47.82 o                         
   6   4  26         35.65         46.85        83.57 o                         
   1   5  26        113.58        103.15        39.53 o                         
   2   5  26        509.40        383.38        74.87 o                         
   3   5  26        219.14        171.89        66.17 o                         
   4   5  26        392.78        366.11       106.12 o                         
   5   5  26          1.74        103.13       114.71 o                         
   6   5  26        110.22        144.96        80.85 o                         
   0   6  26        844.44        894.07       138.17 o                         
   1   6  26        310.06        247.14        64.52 o                         
   2   6  26       1520.61       1536.52       152.97 o                         
   3   6  26        103.95         99.69        28.31 o                         
   4   6  26        244.96        268.95       125.84 o                         
   5   6  26          1.37        -11.73       139.44 o                         
   6   6  26         82.32         62.25        74.03 o                         
   1   7  26        177.32        157.68        49.66 o                         
   2   7  26         45.33         61.92        26.29 o                         
   3   7  26          0.69          2.75        50.59 o                         
   4   7  26          3.35         -7.18        64.51 o                         
   5   7  26        278.27        319.56       123.28 o                         
   6   7  26         72.00        215.36       145.15 o                         
   0   8  26        890.33        814.97       199.29 o                         
   1   8  26        170.80        158.62        35.01 o                         
   2   8  26        324.40        294.85        72.15 o                         
   3   8  26        167.11         83.92        44.40 o                         
   4   8  26        390.22        308.71        98.03 o                         
   5   8  26         40.37        149.20        94.12 o                         
   1   9  26        128.44        289.49        88.29 o                         
   2   9  26         14.05          0.29        21.33 o                         
   3   9  26        174.29        182.41        35.27 o                         
   4   9  26          0.69          3.44       129.46 o                         
   5   9  26         11.85        -35.86        92.38 o                         
   0  10  26         64.80         -2.06        36.93 o                         
   1  10  26         12.13        -48.17        48.17 o                         
   2  10  26         37.49         79.44        52.35 o                         
   3  10  26         71.21          3.07        35.37 o                         
   4  10  26         11.30        110.43        64.40 o                         
   1  11  26       1933.90       1726.48       222.72 o                         
   2  11  26          2.29        -16.66        57.86 o                         
   3  11  26        504.38        551.51       110.45 o                         
   4  11  26          8.02         82.62       146.32 o                         
   0  12  26         64.33        325.84       173.14 o                         
   1  12  26          6.28        -36.62       138.35 o                         
   2  12  26          0.79         33.52        53.74 o                         
   3  12  26         77.61        125.22        67.55 o                         
   1  13  26        691.76        845.79       169.88 o                         
   2  13  26          2.44        -24.89        73.76 o                         
   1   1  27          2.02          8.30        33.42 o                         
   2   1  27         37.41         26.77        24.43 o                         
   3   1  27          8.57         30.47        34.21 o                         
   4   1  27         12.48         19.44        44.64 o                         
   5   1  27        394.21        373.44       119.85 o                         
   6   1  27         62.60        -22.70        60.17 o                         
   0   2  27        102.16        103.23        27.72 o                         
   1   2  27        154.27        165.90        32.19 o                         
   2   2  27        466.24        432.23        75.54 o                         
   3   2  27        232.41        281.73        65.72 o                         
   4   2  27        375.97        314.33        92.82 o                         
   5   2  27        446.97        479.54       122.10 o                         
   6   2  27         25.24         38.44        41.64 o                         
   1   3  27         43.10         60.27        30.93 o                         
   2   3  27         39.82        -22.06        35.11 o                         
   3   3  27         57.88         59.59        47.79 o                         
   4   3  27         51.66        126.87        62.70 o                         
   5   3  27        111.14        109.54        20.59 o                         
   6   3  27        215.05        246.10        88.45 o                         
   0   4  27       2263.17       2116.51       154.06 o                         
   1   4  27         12.82         -1.98        28.55 o                         
   2   4  27        790.88        799.09        96.95 o                         
   3   4  27        238.19        155.12        45.13 o                         
   4   4  27         60.65         57.27        36.03 o                         
   5   4  27          5.78         51.01        43.94 o                         
   6   4  27        119.63         99.66        49.47 o                         
   1   5  27        132.76        171.16        37.74 o                         
   2   5  27          7.53        -17.46        40.17 o                         
   3   5  27          6.96         16.77         9.20 o                         
   4   5  27        101.15        159.33        77.35 o                         
   5   5  27         15.60         91.25        57.39 o                         
   6   5  27         37.23         11.14        53.93 o                         
   0   6  27       1723.30       1794.62       187.96 o                         
   1   6  27        256.40        307.07        68.68 o                         
   2   6  27       1152.81       1245.10       138.61 o                         
   3   6  27         29.92         17.14        19.97 o                         
   4   6  27        618.14        610.22       167.94 o                         
   5   6  27        395.07        394.49       107.27 o                         
   1   7  27        732.97        903.40       112.83 o                         
   2   7  27         10.72         76.84        48.05 o                         
   3   7  27        122.37         80.83        72.80 o                         
   4   7  27        158.19        308.12       142.90 o                         
   5   7  27        121.24        144.91       103.09 o                         
   0   8  27        205.82        166.70        94.29 o                         
   1   8  27         99.72         65.79        52.59 o                         
   2   8  27        795.44        870.42       120.66 o                         
   3   8  27        203.07        177.10        72.58 o                         
   4   8  27        832.48        862.04       160.57 o                         
   5   8  27        179.94        196.13        98.35 o                         
   1   9  27       1014.68       1025.76       129.06 o                         
   2   9  27        122.45        171.13        56.35 o                         
   3   9  27        467.05        419.22        87.56 o                         
   4   9  27         63.37        -32.06        32.06 o                         
   0  10  27       1376.54       1376.66       267.09 o                         
   1  10  27        340.38        301.91        74.19 o                         
   2  10  27        449.30        591.24       104.80 o                         
   3  10  27        330.36        374.58        90.24 o                         
   4  10  27        206.38        227.43        87.67 o                         
   1  11  27       1182.54       1249.78       189.41 o                         
   2  11  27          4.11         39.04        28.20 o                         
   3  11  27        424.18        479.59       101.41 o                         
   0  12  27         10.37        153.89       111.22 o                         
   1  12  27         17.62         53.13        83.16 o                         
   2  12  27        206.08        190.06        73.71 o                         
   0   0  28        527.75        538.29       129.20 o                         
   1   0  28         69.11         25.77        28.09 o                         
   2   0  28        135.98        103.77        48.33 o                         
   3   0  28        273.86        342.90       139.50 o                         
   4   0  28          9.56        -96.30        96.30 o                         
   5   0  28         12.14          5.14        42.01 o                         
   6   0  28        458.09        269.75       147.07 o                         
   1   1  28       2046.44       1983.67       106.55 o                         
   2   1  28        230.62        178.89        46.47 o                         
   3   1  28        579.22        730.75       125.06 o                         
   4   1  28        623.29        590.83       124.59 o                         
   5   1  28        148.23        280.55       161.67 o                         
   6   1  28        518.67        476.14       123.55 o                         
   0   2  28       1704.96       1499.18       150.66 o                         
   1   2  28        158.72        164.93        25.24 o                         
   2   2  28       1275.38       1245.26       125.57 o                         
   3   2  28         72.23         98.61        34.90 o                         
   4   2  28          5.29         72.08        69.94 o                         
   5   2  28        823.91        881.29       164.63 o                         
   6   2  28         36.42        -16.76       103.68 o                         
   1   3  28        710.02        757.49        84.03 o                         
   2   3  28       1087.08        976.32       105.09 o                         
   3   3  28       1082.49       1111.25       131.27 o                         
   4   3  28        732.86        686.95       130.69 o                         
   5   3  28        225.45        243.98        97.71 o                         
   6   3  28        149.98         27.36       141.26 o                         
   0   4  28       1349.64       1275.67       224.21 o                         
   1   4  28         64.85         19.21        16.20 o                         
   2   4  28        416.15        402.75        72.22 o                         
   3   4  28        437.27        402.51        70.61 o                         
   4   4  28        177.15        134.48        89.32 o                         
   5   4  28         52.81        -19.91        23.64 o                         
   1   5  28        520.02        676.42        79.75 o                         
   2   5  28          5.55         26.23        22.97 o                         
   3   5  28        225.44        230.06        56.33 o                         
   4   5  28        407.48        390.29       102.31 o                         
   5   5  28        325.58        268.27        63.92 o                         
   0   6  28       1250.47       1312.78       247.08 o                         
   1   6  28          1.00         -4.97        26.22 o                         
   2   6  28        888.33        871.97       116.43 o                         
   3   6  28          0.06        -32.48        32.48 o                         
   4   6  28        165.03        175.89        79.60 o                         
   5   6  28          0.39        -13.75        63.49 o                         
   1   7  28          3.46         -9.03        17.56 o                         
   2   7  28        232.20        247.41        65.51 o                         
   3   7  28         90.97        100.28        49.76 o                         
   4   7  28         16.88        -55.72        75.16 o                         
   5   7  28         12.82         97.92       126.12 o                         
   0   8  28          9.32         96.59       122.65 o                         
   1   8  28          0.39        -47.26        72.99 o                         
   2   8  28        146.81        248.27        76.67 o                         
   3   8  28          5.08          7.61        27.16 o                         
   4   8  28        141.08        216.13        78.53 o                         
   1   9  28        142.62        260.02        69.76 o                         
   2   9  28         36.10        -11.12        45.13 o                         
   3   9  28        245.66        193.30        71.38 o                         
   4   9  28        124.38         60.69       101.53 o                         
   0  10  28        396.37        406.25       157.21 o                         
   1  10  28         81.34        130.34        67.40 o                         
   2  10  28        117.55        158.96        63.26 o                         
   3  10  28        281.99        321.55        69.29 o                         
   1  11  28        121.93         66.65        46.52 o                         
   2  11  28         15.42         -0.52        40.09 o                         
   0  12  28          1.85        -18.42        94.46 o                         
   1  12  28         12.59         31.18        31.61 o                         
   1   1  29          4.03         90.96        31.59 o                         
   2   1  29         49.15         41.23        12.43 o                         
   3   1  29          7.23        -10.15        34.14 o                         
   4   1  29        742.58        674.73       138.12 o                         
   5   1  29          4.57        -46.45        59.15 o                         
   0   2  29        720.06        605.30        88.38 o                         
   1   2  29          5.00        -16.42        16.42 o                         
   2   2  29        246.17        193.64        40.91 o                         
   3   2  29         47.88         60.73        30.34 o                         
   4   2  29         42.64        105.02        53.57 o                         
   5   2  29          0.57        -71.12        74.14 o                         
   1   3  29         30.86         71.51        32.09 o                         
   2   3  29        248.40        157.71        38.41 o                         
   3   3  29        114.20        148.34        46.60 o                         
   4   3  29        301.92        332.84       101.05 o                         
   5   3  29         78.70        123.69       103.65 o                         
   0   4  29        602.79        465.35       151.05 o                         
   1   4  29          0.29         14.52        24.03 o                         
   2   4  29        911.97        882.66        96.19 o                         
   3   4  29        107.40        100.57        42.80 o                         
   4   4  29        548.20        468.08       115.52 o                         
   5   4  29        174.17        250.91        69.79 o                         
   1   5  29        233.61        230.40        51.81 o                         
   2   5  29        422.98        431.35        66.79 o                         
   3   5  29          0.05         11.57        48.78 o                         
   4   5  29        383.52        376.05       113.07 o                         
   5   5  29         25.53         25.44        91.47 o                         
   0   6  29       2094.26       2264.77       311.18 o                         
   1   6  29         14.26         38.57        13.35 o                         
   2   6  29        937.78       1020.10       109.94 o                         
   3   6  29         39.63         47.09        36.43 o                         
   4   6  29        193.83        345.95       109.38 o                         
   5   6  29          7.12         -7.95        11.47 o                         
   1   7  29        269.15        183.50        41.33 o                         
   2   7  29         88.61         45.18        94.14 o                         
   3   7  29          1.24         51.94        34.72 o                         
   4   7  29        259.75        239.95        63.11 o                         
   0   8  29       1996.09       2201.67       333.31 o                         
   1   8  29        151.28        184.30        75.34 o                         
   2   8  29       1775.46       1738.85       175.73 o                         
   3   8  29        159.05        177.75        59.43 o                         
   4   8  29        698.29        593.26       124.32 o                         
   1   9  29        103.55        140.72        50.35 o                         
   2   9  29        130.17        106.60        53.16 o                         
   3   9  29         59.17        115.62        44.23 o                         
   0  10  29       1106.90       1157.03       260.45 o                         
   1  10  29          8.44        -15.84        59.47 o                         
   2  10  29        929.10       1030.74       142.42 o                         
   1  11  29        172.99        393.28       118.65 o                         
   0   0  30         38.95          6.38        37.29 o                         
   1   0  30         10.84         -9.21        13.68 o                         
   2   0  30         19.25        -45.69        65.06 o                         
   3   0  30        560.25        655.55       175.25 o                         
   4   0  30          6.56        -33.44        64.20 o                         
   5   0  30       1530.87       1869.34       332.25 o                         
   1   1  30       1170.81       1212.26       133.53 o                         
   2   1  30        110.22         74.98        28.51 o                         
   3   1  30        968.72       1127.63       168.46 o                         
   4   1  30        310.06        290.77        85.62 o                         
   5   1  30        404.51        459.41       160.57 o                         
   0   2  30          2.09        178.33       106.77 o                         
   1   2  30        220.01        170.55        38.94 o                         
   2   2  30          5.34          1.81        20.47 o                         
   3   2  30        417.30        401.72       101.57 o                         
   4   2  30        150.72        217.40        74.69 o                         
   5   2  30         61.63         44.66        46.63 o                         
   1   3  30       2574.05       2644.70       225.73 o                         
   2   3  30        121.71         82.52        30.31 o                         
   3   3  30       1216.68       1301.22       141.53 o                         
   4   3  30         23.65         47.97        76.66 o                         
   5   3  30        260.57        310.78        99.27 o                         
   0   4  30         12.93         39.79        50.46 o                         
   1   4  30          2.09        -21.33        28.80 o                         
   2   4  30         50.80         40.02        23.80 o                         
   3   4  30        129.35         37.85        39.04 o                         
   4   4  30          1.08        -15.43        52.85 o                         
   5   4  30        359.13        417.00       111.67 o                         
   1   5  30       1135.43       1140.43       159.00 o                         
   2   5  30         95.28         91.31        19.87 o                         
   3   5  30        419.46        422.93        73.14 o                         
   4   5  30        262.15        211.47        83.61 o                         
   0   6  30        411.66        323.24       114.19 o                         
   1   6  30          0.42         -0.90        14.25 o                         
   2   6  30         60.06         63.53        61.94 o                         
   3   6  30         14.75        -14.85        24.19 o                         
   4   6  30          6.49         -0.24        66.59 o                         
   1   7  30        171.00        254.92        79.23 o                         
   2   7  30         69.72         30.88        48.28 o                         
   3   7  30         67.70        103.03        52.79 o                         
   4   7  30         53.63         94.09        43.01 o                         
   0   8  30        880.86        904.67       239.26 o                         
   1   8  30         13.02        -39.07        63.33 o                         
   2   8  30        697.74        680.57       117.22 o                         
   3   8  30         10.11         34.95        43.10 o                         
   1   9  30         12.20          7.11        53.93 o                         
   2   9  30          6.09         23.23        54.68 o                         
   0  10  30        337.37        311.72       136.10 o                         
   1  10  30          6.30         35.91        32.18 o                         
   1   1  31         26.85        125.95        44.31 o                         
   2   1  31          0.60        -17.02        38.05 o                         
   3   1  31          5.83        -13.44        13.44 o                         
   4   1  31          0.42         33.97        41.29 o                         
   0   2  31        140.44        267.22       112.93 o                         
   1   2  31          0.36         50.34        47.37 o                         
   2   2  31        120.62        181.58        45.22 o                         
   3   2  31         12.19        -34.04        61.92 o                         
   4   2  31         68.41        111.34        61.78 o                         
   1   3  31        273.29        254.13        73.19 o                         
   2   3  31        350.85        257.82        52.70 o                         
   3   3  31        400.18        363.83        96.53 o                         
   4   3  31        205.73        155.31        53.90 o                         
   0   4  31        706.51        658.61       149.86 o                         
   1   4  31          2.86        -67.79        89.30 o                         
   2   4  31        344.34        391.35        59.52 o                         
   3   4  31          0.44        -12.91        12.91 o                         
   4   4  31        115.75         44.48        41.57 o                         
   1   5  31         26.67         83.30        25.82 o                         
   2   5  31          7.08        -10.70        34.17 o                         
   3   5  31         17.04        -11.82        33.12 o                         
   4   5  31        329.14        142.63       106.65 o                         
   0   6  31       1025.13       1146.56       245.62 o                         
   1   6  31         43.04        -63.89        63.89 o                         
   2   6  31       1058.23       1021.76       123.54 o                         
   3   6  31         62.84         77.74        30.28 o                         
   1   7  31        459.98        419.00       102.08 o                         
   2   7  31        300.74        216.92        95.07 o                         
   3   7  31        100.24         54.02        42.27 o                         
   0   8  31       2572.16       2386.57       353.50 o                         
   1   8  31          1.94          6.48        93.59 o                         
   2   8  31        800.49        822.55       122.37 o                         
   1   9  31          7.36        -24.92        61.94 o                         
   1   0  32        159.72         97.03        68.72 o                         
   2   0  32          6.58        -20.82        72.69 o                         
   3   0  32        347.18        314.01       111.02 o                         
   4   0  32        491.52        534.57       181.52 o                         
   1   1  32       1511.71       1237.29       146.23 o                         
   2   1  32          0.02        133.76        93.48 o                         
   3   1  32        867.72        869.66       142.07 o                         
   4   1  32          0.14        -15.37        35.67 o                         
   0   2  32        159.45        138.07        54.31 o                         
   1   2  32         45.35        113.70        36.68 o                         
   2   2  32        430.20        422.12       147.23 o                         
   3   2  32        493.59        627.32       128.30 o                         
   4   2  32          3.58         29.93       125.82 o                         
   1   3  32       1022.17       1039.99       140.82 o                         
   2   3  32          9.94         46.11        72.76 o                         
   3   3  32        326.89        364.90        88.31 o                         
   0   4  32         95.20        149.18        73.51 o                         
   1   4  32          2.68         -9.26        75.73 o                         
   2   4  32         13.46         33.53        39.15 o                         
   3   4  32          6.31         66.39        30.81 o                         
   1   5  32        778.56        792.42       133.67 o                         
   2   5  32         23.81          5.65        31.39 o                         
   3   5  32        337.70        372.11        66.84 o                         
   0   6  32        416.11        476.11       185.55 o                         
   1   6  32          4.10        -48.95        71.09 o                         
   2   6  32         35.83        111.68        62.61 o                         
   1   7  32        275.25        431.51       105.95 o                         
   2   7  32          3.31         94.94        86.81 o                         
   0   8  32        358.79        228.42       128.98 o                         
   1   1  33         33.57        197.93       100.47 o                         
   2   1  33         43.37         17.86        18.93 o                         
   3   1  33          9.90        -14.80        17.69 o                         
   0   2  33         13.29        -19.31        53.40 o                         
   1   2  33          4.14         62.50        15.93 o                         
   2   2  33          0.52         36.25        56.44 o                         
   3   2  33         24.96        -10.99        35.61 o                         
   1   3  33        302.09        260.74        67.44 o                         
   2   3  33         40.17         51.42        47.81 o                         
   3   3  33        198.08        212.59        56.35 o                         
   0   4  33        271.28        224.99        96.02 o                         
   1   4  33         11.97        -19.59        37.19 o                         
   2   4  33        179.15        185.64        95.63 o                         
   1   5  33        449.29        428.13       103.68 o                         
   2   5  33         32.59         72.10        61.58 o                         
   0   6  33       1372.20       1326.21       259.93 o                         
   1   6  33         36.83         59.37        56.06 o                         
   2   0  34        287.27        259.34       100.23 o                         
   1   1  34        163.46         81.75        29.28 o                         
   2   1  34         27.09         78.66        34.21 o                         
   0   2  34         19.81         47.26        45.54 o                         
   1   2  34         38.27        -30.12        42.28 o                         
   2   2  34        501.23        485.36       151.43 o                         
   1   3  34        123.82        112.37        15.50 o                         
   0   4  34        245.15        276.98        89.88 o                         
   1   4  34          0.93        -18.17        24.41 o                         
                                                                                
